# Supplementary material for: Enteric viral infections promote systemic accelerated aging in Drosophila
Source: Sci Adv. 2026 Jun 5;12(23):eaec1735. doi: 10.1126/sciadv.aec1735 (PMC13240232; doi:10.1126/sciadv.aec1735)
Supplement: Supplementary file 2 — Files S1 to S5 [file sciadv.aec1735_files_s1_to_s5.zip]

Archive with 5 entries (5 files):
- aec1735_file_s1.xlsx
- aec1735_file_s2.csv
- aec1735_file_s3.csv
- aec1735_file_s4.R
- aec1735_file_s5.csv
