# Supplementary material for: Enteric viral infections promote systemic accelerated aging in Drosophila
Source: Sci Adv. 2026 Jun 5;12(23):eaec1735. doi: 10.1126/sciadv.aec1735 (PMC13240232; doi:10.1126/sciadv.aec1735)
Supplement: Supplementary file 2 — Files S1 to S5 [file sciadv.aec1735_files_s1_to_s5.zip › aec1735_file_s1.xlsx]

## Sheet: Fig 1A
Virus	Lifespan
Uninfected	5
Uninfected	25
Uninfected	33
Uninfected	38
Uninfected	40
Uninfected	41
Uninfected	44
Uninfected	44
Uninfected	44
Uninfected	45
Uninfected	47
Uninfected	47
Uninfected	48
Uninfected	48
Uninfected	48
Uninfected	49
Uninfected	49
Uninfected	49
Uninfected	49
Uninfected	49
Uninfected	49
Uninfected	50
Uninfected	51
Uninfected	53
Uninfected	54
Uninfected	57
Uninfected	58
Uninfected	58
Uninfected	60
Uninfected	60
Uninfected	60
Uninfected	60
Uninfected	63
Uninfected	63
Uninfected	64
Uninfected	64
Uninfected	64
Uninfected	64
Uninfected	64
Uninfected	65
Uninfected	65
Uninfected	65
Uninfected	67
Uninfected	67
Uninfected	67
Uninfected	67
Uninfected	67
Uninfected	67
Uninfected	68
Uninfected	69
Uninfected	69
Uninfected	73
Uninfected	77
Uninfected	78
Uninfected	18
Uninfected	26
Uninfected	39
Uninfected	40
Uninfected	43
Uninfected	44
Uninfected	48
Uninfected	51
Uninfected	51
Uninfected	52
Uninfected	52
Uninfected	54
Uninfected	54
Uninfected	54
Uninfected	54
Uninfected	57
Uninfected	57
Uninfected	58
Uninfected	59
Uninfected	62
Uninfected	62
Uninfected	62
Uninfected	62
Uninfected	62
Uninfected	63
Uninfected	63
Uninfected	64
Uninfected	64
Uninfected	65
Uninfected	65
Uninfected	66
Uninfected	66
Uninfected	72
Uninfected	72
Uninfected	72
Uninfected	73
Uninfected	73
Uninfected	41
Uninfected	45
Uninfected	49
Uninfected	57
Uninfected	57
Uninfected	57
Uninfected	57
Uninfected	57
Uninfected	57
Uninfected	57
Uninfected	61
Uninfected	61
Uninfected	65
Uninfected	65
Uninfected	67
Uninfected	68
Uninfected	68
Uninfected	72
Uninfected	19
Uninfected	24
Uninfected	25
Uninfected	28
Uninfected	28
Uninfected	33
Uninfected	39
Uninfected	39
Uninfected	40
Uninfected	40
Uninfected	43
Uninfected	43
Uninfected	43
Uninfected	44
Uninfected	44
Uninfected	44
Uninfected	45
Uninfected	45
Uninfected	45
Uninfected	47
Uninfected	51
Uninfected	52
Uninfected	52
Uninfected	52
Uninfected	53
Uninfected	53
Uninfected	53
Uninfected	53
Uninfected	54
Uninfected	54
Uninfected	54
Uninfected	54
Uninfected	57
Uninfected	58
Uninfected	61
Uninfected	61
Uninfected	65
Uninfected	66
Uninfected	66
Uninfected	67
Uninfected	67
DCV	5
DCV	5
DCV	5
DCV	5
DCV	7
DCV	11
DCV	13
DCV	22
DCV	23
DCV	26
DCV	27
DCV	29
DCV	30
DCV	31
DCV	32
DCV	32
DCV	32
DCV	32
DCV	34
DCV	35
DCV	36
DCV	38
DCV	38
DCV	38
DCV	42
DCV	42
DCV	43
DCV	45
DCV	46
DCV	46
DCV	47
DCV	48
DCV	48
DCV	51
DCV	54
DCV	57
DCV	4
DCV	4
DCV	5
DCV	6
DCV	6
DCV	7
DCV	7
DCV	8
DCV	8
DCV	9
DCV	10
DCV	10
DCV	10
DCV	10
DCV	11
DCV	14
DCV	15
DCV	16
DCV	19
DCV	19
DCV	19
DCV	20
DCV	23
DCV	24
DCV	25
DCV	33
DCV	35
DCV	36
DCV	36
DCV	37
DCV	38
DCV	38
DCV	39
DCV	40
DCV	41
DCV	41
DCV	41
DCV	42
DCV	43
DCV	43
DCV	45
DCV	45
DCV	45
DCV	45
DCV	46
DCV	48
DCV	48
DCV	50
DCV	50
DCV	53
DCV	54
DCV	59
DCV	63
DCV	63
DCV	4
DCV	4
DCV	4
DCV	5
DCV	5
DCV	5
DCV	5
DCV	5
DCV	6
DCV	6
DCV	6
DCV	7
DCV	7
DCV	7
DCV	7
DCV	7
DCV	7
DCV	7
DCV	8
DCV	8
DCV	8
DCV	8
DCV	8
DCV	8
DCV	8
DCV	8
DCV	8
DCV	8
DCV	8
DCV	8
DCV	8
DCV	8
DCV	8
DCV	8
DCV	9
DCV	9
DCV	9
DCV	10
DCV	14
DCV	15
DCV	15
DCV	16
DCV	24
DCV	24
DCV	24
DCV	26
DCV	27
DCV	28
DCV	28
DCV	28
DCV	28
DCV	29
DCV	30
DCV	32
DCV	33
DCV	40
DCV	40
DCV	44
DCV	45
DCV	45
DCV	47
DCV	52
DCV	52
DCV	54
DAV	8
DAV	8
DAV	11
DAV	14
DAV	14
DAV	15
DAV	16
DAV	16
DAV	16
DAV	16
DAV	18
DAV	19
DAV	19
DAV	19
DAV	20
DAV	20
DAV	20
DAV	21
DAV	21
DAV	21
DAV	21
DAV	22
DAV	22
DAV	22
DAV	23
DAV	23
DAV	23
DAV	23
DAV	23
DAV	23
DAV	23
DAV	23
DAV	23
DAV	24
DAV	24
DAV	25
DAV	25
DAV	25
DAV	26
DAV	26
DAV	26
DAV	26
DAV	26
DAV	26
DAV	27
DAV	27
DAV	28
DAV	28
DAV	29
DAV	30
DAV	30
DAV	30
DAV	31
DAV	31
DAV	31
DAV	32
DAV	33
DAV	33
DAV	40
DAV	4
DAV	4
DAV	5
DAV	15
DAV	15
DAV	15
DAV	19
DAV	20
DAV	20
DAV	21
DAV	21
DAV	21
DAV	21
DAV	22
DAV	22
DAV	22
DAV	22
DAV	22
DAV	23
DAV	23
DAV	23
DAV	23
DAV	24
DAV	24
DAV	24
DAV	24
DAV	24
DAV	25
DAV	26
DAV	26
DAV	27
DAV	27
DAV	27
DAV	28
DAV	28
DAV	28
DAV	28
DAV	28
DAV	28
DAV	28
DAV	32
DAV	32
DAV	32
DAV	33
DAV	34
DAV	34
DAV	34
DAV	34
DAV	34
DAV	35
DAV	35
DAV	35
DAV	35
DAV	35
DAV	35
DAV	36
DAV	36
DAV	36
DAV	36
DAV	7
DAV	8
DAV	8
DAV	8
DAV	8
DAV	12
DAV	15
DAV	15
DAV	18
DAV	19
DAV	19
DAV	22
DAV	22
DAV	23
DAV	24
DAV	24
DAV	24
DAV	24
DAV	24
DAV	24
DAV	25
DAV	25
DAV	25
DAV	25
DAV	25
DAV	25
DAV	25
DAV	25
DAV	25
DAV	27
DAV	27
DAV	27
DAV	28
DAV	28
DAV	28
DAV	28
DAV	29
DAV	29
DAV	29
DAV	29
DAV	30
DAV	30
DAV	30
DAV	30
DAV	30
DAV	30
DAV	31
DAV	31
DAV	32
DAV	32
DAV	32
DAV	33
DAV	33
DAV	33
DAV	38
Bloomfield	8
Bloomfield	16
Bloomfield	16
Bloomfield	17
Bloomfield	17
Bloomfield	19
Bloomfield	20
Bloomfield	23
Bloomfield	23
Bloomfield	24
Bloomfield	24
Bloomfield	24
Bloomfield	24
Bloomfield	24
Bloomfield	24
Bloomfield	25
Bloomfield	25
Bloomfield	25
Bloomfield	26
Bloomfield	27
Bloomfield	27
Bloomfield	27
Bloomfield	27
Bloomfield	27
Bloomfield	28
Bloomfield	29
Bloomfield	29
Bloomfield	29
Bloomfield	29
Bloomfield	30
Bloomfield	30
Bloomfield	31
Bloomfield	32
Bloomfield	32
Bloomfield	33
Bloomfield	33
Bloomfield	33
Bloomfield	34
Bloomfield	35
Bloomfield	36
Bloomfield	37
Bloomfield	37
Bloomfield	38
Bloomfield	38
Bloomfield	39
Bloomfield	40
Bloomfield	43
Bloomfield	44
Bloomfield	44
Bloomfield	45
Bloomfield	52
Bloomfield	60
Bloomfield	63
Bloomfield	19
Bloomfield	22
Bloomfield	23
Bloomfield	24
Bloomfield	25
Bloomfield	28
Bloomfield	30
Bloomfield	30
Bloomfield	30
Bloomfield	31
Bloomfield	31
Bloomfield	32
Bloomfield	32
Bloomfield	32
Bloomfield	33
Bloomfield	33
Bloomfield	34
Bloomfield	35
Bloomfield	35
Bloomfield	35
Bloomfield	35
Bloomfield	36
Bloomfield	36
Bloomfield	36
Bloomfield	36
Bloomfield	36
Bloomfield	37
Bloomfield	37
Bloomfield	38
Bloomfield	38
Bloomfield	38
Bloomfield	38
Bloomfield	38
Bloomfield	38
Bloomfield	38
Bloomfield	39
Bloomfield	39
Bloomfield	39
Bloomfield	39
Bloomfield	40
Bloomfield	40
Bloomfield	40
Bloomfield	41
Bloomfield	42
Bloomfield	42
Bloomfield	44
Bloomfield	44
Bloomfield	45
Bloomfield	46
Bloomfield	18
Bloomfield	51
Bloomfield	51
Bloomfield	65
Bloomfield	66
Bloomfield	5
Bloomfield	5
Bloomfield	7
Bloomfield	7
Bloomfield	8
Bloomfield	8
Bloomfield	8
Bloomfield	8
Bloomfield	24
Bloomfield	24
Bloomfield	24
Bloomfield	24
Bloomfield	26
Bloomfield	29
Bloomfield	29
Bloomfield	31
Bloomfield	31
Bloomfield	31
Bloomfield	37
Bloomfield	37
Bloomfield	39
Bloomfield	40
Bloomfield	40
Bloomfield	40
Bloomfield	45
Bloomfield	46
Bloomfield	46
Bloomfield	51
Bloomfield	51
Bloomfield	51
Bloomfield	52
Bloomfield	52
Bloomfield	53
Nora	5
Nora	6
Nora	6
Nora	7
Nora	8
Nora	10
Nora	10
Nora	17
Nora	20
Nora	20
Nora	22
Nora	22
Nora	26
Nora	28
Nora	28
Nora	29
Nora	31
Nora	33
Nora	33
Nora	33
Nora	35
Nora	36
Nora	37
Nora	37
Nora	38
Nora	40
Nora	42
Nora	43
Nora	44
Nora	44
Nora	44
Nora	48
Nora	48
Nora	51
Nora	54
Nora	57
Nora	62
Nora	62
Nora	67
Nora	12
Nora	20
Nora	21
Nora	22
Nora	25
Nora	34
Nora	35
Nora	41
Nora	41
Nora	42
Nora	43
Nora	43
Nora	44
Nora	47
Nora	48
Nora	48
Nora	49
Nora	50
Nora	51
Nora	51
Nora	52
Nora	52
Nora	52
Nora	54
Nora	56
Nora	57
Nora	59
Nora	59
Nora	59
Nora	62
Nora	63
Nora	63
Nora	64
Nora	65
Nora	66
Nora	66
Nora	70
Nora	74
Nora	74
Nora	77
Nora	12
Nora	15
Nora	16
Nora	16
Nora	16
Nora	19
Nora	24
Nora	26
Nora	28
Nora	29
Nora	32
Nora	32
Nora	33
Nora	37
Nora	40
Nora	46
Nora	46
Nora	46
Nora	46
Nora	47
Nora	47
Nora	51
Nora	51
Nora	52
Nora	52
Nora	52
Nora	52
Nora	53
Nora	54
Nora	54
Nora	54
Nora	58
Nora	59
Nora	59
Nora	59
Nora	60
Nora	60
Nora	60
Nora	61
Nora	61
Nora	61
Nora	65
Nora	66
Nora	66
Nora	68
Nora	73
Nora	73

## Sheet: Fig 1B_x
FlyBase_ID	Gene_Symbol	Log2_Fold_Change	Adjusted_P_Value	P_Value	Transition
FBgn0000014	abd-A	-0.873263	0.000247742	2.11226e-05	1 > 6
FBgn0000024	Ace	-1.15208	3.33635e-08	1.22285e-09	1 > 6
FBgn0000036	nAChRalpha1	-1.15851	7.13532e-08	2.74603e-09	1 > 6
FBgn0000037	mAChR-A	-0.744859	0.0224983	0.00479456	1 > 6
FBgn0000038	nAChRbeta1	-1.19111	8.73851e-07	4.13323e-08	1 > 6
FBgn0000039	nAChRalpha2	-1.23135	0.000348059	3.09818e-05	1 > 6
FBgn0000044	Act57B	-2.82388	9.70715e-43	1.94838e-45	1 > 6
FBgn0000045	Act79B	-4.57497	7.09869e-87	1.23897e-90	1 > 6
FBgn0000046	Act87E	-3.04719	1.29988e-53	1.36125e-56	1 > 6
FBgn0000047	Act88F	-6.39591	9.53801e-39	2.16414e-41	1 > 6
FBgn0000055	Adh	0.899946	0.00163924	0.000187256	1 > 6
FBgn0000064	Ald1	-0.835093	6.93636e-10	1.97334e-11	1 > 6
FBgn0000078	Amy-d	0.881263	0.0238637	0.00515634	1 > 6
FBgn0000079	Amy-p	0.995088	0.00865234	0.00143539	1 > 6
FBgn0000108	Appl	-0.924635	5.24e-06	2.87174e-07	1 > 6
FBgn0000116	Argk1	-0.980358	1.27263e-23	9.99537e-26	1 > 6
FBgn0000153	b	-2.20017	1.48849e-24	1.02619e-26	1 > 6
FBgn0000158	bam	0.579652	0.00464119	0.000656059	1 > 6
FBgn0000180	bib	-0.727638	0.00634302	0.000966482	1 > 6
FBgn0000206	boss	-1.26179	4.18495e-07	1.83336e-08	1 > 6
FBgn0000244	by	-0.510029	0.00869955	0.00144702	1 > 6
FBgn0000261	Cat	-0.548691	0.0257613	0.00569002	1 > 6
FBgn0000274	Pka-C2	-1.02009	0.0370475	0.00902991	1 > 6
FBgn0000287	salr	-0.962741	0.0353801	0.00852161	1 > 6
FBgn0000299	Col4a1	-0.977653	0.00108548	0.000113199	1 > 6
FBgn0000303	ChAT	-1.49654	2.8803e-08	1.04313e-09	1 > 6
FBgn0000406	Cyt-b5-r	1.38822	5.60915e-06	3.08873e-07	1 > 6
FBgn0000411	D	-0.894539	0.0289296	0.00662482	1 > 6
FBgn0000422	Ddc	-0.891023	0.000874829	8.83304e-05	1 > 6
FBgn0000454	Dip-B	1.18902	2.97485e-14	5.65945e-16	1 > 6
FBgn0000473	Cyp6a2	2.05822	1.08799e-13	2.19327e-15	1 > 6
FBgn0000477	DNaseII	0.769808	0.0224983	0.00479262	1 > 6
FBgn0000489	Pka-C3	-0.592726	0.00178526	0.000207519	1 > 6
FBgn0000490	dpp	-0.721386	0.00816296	0.00132571	1 > 6
FBgn0000492	Dr	0.986584	0.00799524	0.00129428	1 > 6
FBgn0000527	e	-3.33644	1.3286e-15	2.14497e-17	1 > 6
FBgn0000535	eag	-0.798555	0.00230655	0.000282808	1 > 6
FBgn0000557	eEF1alpha2	-1.16858	9.42548e-07	4.49929e-08	1 > 6
FBgn0000567	Eip74EF	-0.713869	0.010304	0.00177234	1 > 6
FBgn0000633	tei	-1.05289	9.58747e-05	7.24561e-06	1 > 6
FBgn0000639	Fbp1	-4.78358	1.01013e-07	3.97566e-09	1 > 6
FBgn0000640	Fbp2	-4.46411	1.47299e-07	5.99019e-09	1 > 6
FBgn0000658	fj	-1.5014	0.000890879	9.04951e-05	1 > 6
FBgn0000667	Actn	-1.38338	1.20945e-54	1.05545e-57	1 > 6
FBgn0000723	FER	-0.642773	0.00351161	0.000463352	1 > 6
FBgn0000964	tj	-0.815345	0.00853335	0.0014082	1 > 6
FBgn0001079	fu	0.521829	2.27808e-05	1.42144e-06	1 > 6
FBgn0001083	fw	-2.27043	3.48782e-10	9.73995e-12	1 > 6
FBgn0001086	fzy	0.588843	0.000456085	4.20303e-05	1 > 6
FBgn0001090	bnb	-0.904658	0.000653729	6.3496e-05	1 > 6
FBgn0001091	Gapdh1	-1.06331	4.34511e-43	7.96293e-46	1 > 6
FBgn0001098	Gdh	-0.656164	8.43644e-28	4.63824e-30	1 > 6
FBgn0001128	Gpdh1	-0.626454	1.14895e-06	5.55472e-08	1 > 6
FBgn0001145	Gs2	-0.582051	0.0250557	0.00549949	1 > 6
FBgn0001150	gt	-0.96916	0.0393845	0.00982664	1 > 6
FBgn0001168	h	0.694692	0.000140999	1.11234e-05	1 > 6
FBgn0001187	Hex-C	0.962709	0.00275986	0.000348059	1 > 6
FBgn0001206	Hmr	1.12122	6.27199e-09	2.01981e-10	1 > 6
FBgn0001208	Hn	0.784884	0.0199108	0.00407461	1 > 6
FBgn0001216	Hsc70-1	-2.16739	4.23129e-24	3.02789e-26	1 > 6
FBgn0001217	Hsc70-2	-1.20888	0.00406614	0.000556748	1 > 6
FBgn0001224	Hsp23	-0.557216	0.02656	0.00589191	1 > 6
FBgn0001250	if	-0.994664	9.05849e-06	5.17786e-07	1 > 6
FBgn0001263	inaD	-0.83385	0.000321871	2.83698e-05	1 > 6
FBgn0001285	Jon44E	-1.65945	0.00123642	0.000133256	1 > 6
FBgn0001297	kay	-0.513685	0.0034158	0.000449194	1 > 6
FBgn0001311	kkv	-4.6328	5.2542e-15	9.21629e-17	1 > 6
FBgn0001323	knrl	-0.686695	0.0110414	0.0019329	1 > 6
FBgn0001325	Kr	-1.7762	0.0164454	0.00319321	1 > 6
FBgn0001989	ND-B17	-0.856261	3.21192e-09	1.00346e-10	1 > 6
FBgn0001991	Ca-alpha1D	-1.64007	1.87981e-14	3.52701e-16	1 > 6
FBgn0002306	sas	-0.859243	0.00115197	0.000121798	1 > 6
FBgn0002466	sti	0.634685	0.00351549	0.000464171	1 > 6
FBgn0002526	LanA	-0.588463	0.0210546	0.00439172	1 > 6
FBgn0002531	Lcp1	-3.14847	8.03138e-05	5.89035e-06	1 > 6
FBgn0002562	Lsp1alpha	-4.05001	0.00886872	0.0014767	1 > 6
FBgn0002563	Lsp1beta	1.97893	0.0255393	0.00563651	1 > 6
FBgn0002564	Lsp1gamma	-4.23195	5.79666e-12	1.35065e-13	1 > 6
FBgn0002565	Lsp2	2.76092	8.307e-05	6.14018e-06	1 > 6
FBgn0002569	Mal-A2	0.755313	0.0219215	0.00463305	1 > 6
FBgn0002570	Mal-A1	3.59473	3.84398e-23	3.15328e-25	1 > 6
FBgn0002632	E(spl)m6-BFM	-2.12241	0.00639966	0.000977905	1 > 6
FBgn0002719	Men	0.77795	0.00119101	0.00012662	1 > 6
FBgn0002772	Mlc1	-3.70452	2.4648e-68	1.07549e-71	1 > 6
FBgn0002773	Mlc2	-3.47456	6.37076e-54	6.11558e-57	1 > 6
FBgn0002789	Mp20	-1.58558	1.09725e-20	1.12033e-22	1 > 6
FBgn0002868	MtnA	0.733122	0.0141647	0.00264283	1 > 6
FBgn0002878	mus101	0.622292	5.7848e-05	4.04365e-06	1 > 6
FBgn0002917	na	-0.874647	0.000402677	3.63706e-05	1 > 6
FBgn0002926	ndl	-1.40264	0.0110298	0.00192855	1 > 6
FBgn0002931	net	-0.926775	0.0216784	0.00456686	1 > 6
FBgn0002937	ninaB	-0.813327	0.0269701	0.00601191	1 > 6
FBgn0002938	ninaC	-1.40671	4.7323e-08	1.7758e-09	1 > 6
FBgn0002941	slou	-1.5119	0.013658	0.00252326	1 > 6
FBgn0002985	odd	-0.988925	0.00518602	0.000755859	1 > 6
FBgn0003011	ort	-1.48064	0.0105648	0.00182734	1 > 6
FBgn0003071	Pfk	-0.865922	3.3327e-14	6.39841e-16	1 > 6
FBgn0003087	pim	0.594854	0.0018737	0.000219598	1 > 6
FBgn0003137	Ppn	-0.874611	0.00792747	0.00127985	1 > 6
FBgn0003149	Prm	-3.21125	6.77056e-65	3.5451e-68	1 > 6
FBgn0003162	Pu	-1.13575	3.12064e-07	1.34259e-08	1 > 6
FBgn0003285	rst	-0.623228	0.000468057	4.32153e-05	1 > 6
FBgn0003326	sca	-1.15654	0.0124644	0.00224944	1 > 6
FBgn0003339	Scr	-1.16357	0.0168106	0.00329053	1 > 6
FBgn0003360	sesB	-0.854329	1.69472e-22	1.47895e-24	1 > 6
FBgn0003380	Sh	-1.39825	2.82998e-11	7.16201e-13	1 > 6
FBgn0003386	Shaw	-0.576533	0.0428505	0.0110539	1 > 6
FBgn0003429	slo	-0.699472	0.00228253	0.000278669	1 > 6
FBgn0003430	slp1	-1.66378	0.00139679	0.000154335	1 > 6
FBgn0003460	so	-1.13694	0.000204278	1.7096e-05	1 > 6
FBgn0003482	spn-D	0.554219	0.01194	0.00214395	1 > 6
FBgn0003486	spo	-0.793576	0.0269701	0.00601723	1 > 6
FBgn0003499	sr	-1.11846	0.00137969	0.000152309	1 > 6
FBgn0003701	thr	0.578657	0.00183766	0.000214572	1 > 6
FBgn0003710	tipE	-1.24934	9.86239e-06	5.71483e-07	1 > 6
FBgn0003721	Tm1	-1.06796	1.77874e-57	1.39704e-60	1 > 6
FBgn0003861	trp	-1.49503	4.28229e-09	1.34534e-10	1 > 6
FBgn0003886	alphaTub85E	-3.14869	0.000151087	1.20906e-05	1 > 6
FBgn0003900	twi	-1.69219	0.0307032	0.00716738	1 > 6
FBgn0003950	unc	-0.555338	0.044275	0.0114831	1 > 6
FBgn0003975	vg	-1.27434	0.000159888	1.29206e-05	1 > 6
FBgn0003996	w	-0.713863	0.0191851	0.00388926	1 > 6
FBgn0004003	wbl	-0.863074	0.00426802	0.000591466	1 > 6
FBgn0004034	y	-5.2324	1.73278e-08	6.00326e-10	1 > 6
FBgn0004102	oc	-1.00597	0.0188779	0.00380721	1 > 6
FBgn0004117	Tm2	-3.08482	2.41114e-49	2.9458e-52	1 > 6
FBgn0004118	nAChRbeta2	-0.962332	0.00735141	0.00116953	1 > 6
FBgn0004169	up	-3.03377	5.25141e-38	1.32901e-40	1 > 6
FBgn0004183	snRNA:U1:82Eb	1.26243	0.00858313	0.00141941	1 > 6
FBgn0004240	DptA	4.91829	1.3935e-05	8.24499e-07	1 > 6
FBgn0004242	Syt1	-1.24819	1.26439e-10	3.42055e-12	1 > 6
FBgn0004244	Rdl	-1.17417	1.04532e-07	4.1324e-09	1 > 6
FBgn0004427	LysD	-0.946352	0.0403759	0.0101371	1 > 6
FBgn0004428	LysE	-1.3896	0.00582953	0.000872472	1 > 6
FBgn0004431	LysX	1.60336	0.0395225	0.00987114	1 > 6
FBgn0004507	GlyP	-0.782619	1.12126e-24	7.63225e-27	1 > 6
FBgn0004514	Oct-TyrR	-0.878775	0.0305306	0.00710312	1 > 6
FBgn0004516	Gad1	-1.63545	4.02236e-15	6.88002e-17	1 > 6
FBgn0004573	5-HT7	-1.03184	0.0104954	0.00181167	1 > 6
FBgn0004575	Syn	-1.15352	8.5354e-07	4.01482e-08	1 > 6
FBgn0004577	Pxd	-2.50559	0.00153084	0.000172468	1 > 6
FBgn0004580	Cbp53E	-1.54667	8.70972e-15	1.58096e-16	1 > 6
FBgn0004595	pros	-0.858637	7.32059e-05	5.27691e-06	1 > 6
FBgn0004607	zfh2	-0.652674	0.0249126	0.00545987	1 > 6
FBgn0004619	GluRIA	-1.55746	1.3976e-05	8.28146e-07	1 > 6
FBgn0004620	GluRIIA	-1.19747	1.67155e-05	1.01527e-06	1 > 6
FBgn0004622	TkR99D	-1.18081	0.0189899	0.00383975	1 > 6
FBgn0004623	Gbeta76C	-1.23098	4.57735e-06	2.47662e-07	1 > 6
FBgn0004652	fru	-0.685508	0.000648806	6.29612e-05	1 > 6
FBgn0004784	inaC	-0.758227	0.00397347	0.000538164	1 > 6
FBgn0004862	bap	-1.54035	0.0238637	0.00515382	1 > 6
FBgn0004865	Eip78C	-1.27102	1.53193e-06	7.56674e-08	1 > 6
FBgn0004880	scrt	-0.954331	2.30864e-05	1.44454e-06	1 > 6
FBgn0004910	Eip63F-1	-0.843082	0.000169486	1.37997e-05	1 > 6
FBgn0004956	upd1	-1.02756	0.0410733	0.0104377	1 > 6
FBgn0004959	phm	-0.948863	0.00149963	0.000168053	1 > 6
FBgn0005390	fs(1)M3	-0.552266	4.86937e-07	2.16294e-08	1 > 6
FBgn0005561	sv	-0.907872	0.00752857	0.00120415	1 > 6
FBgn0005564	Shal	-1.10818	2.15105e-10	5.93187e-12	1 > 6
FBgn0005586	Rab3	-1.11849	1.23422e-07	4.92221e-09	1 > 6
FBgn0005614	trpl	-0.637205	0.0422188	0.0108483	1 > 6
FBgn0005619	Hdc	-1.08706	0.000528423	4.94055e-05	1 > 6
FBgn0005626	ple	-1.74547	1.0588e-13	2.12518e-15	1 > 6
FBgn0005633	fln	-6.12416	5.39091e-16	8.27996e-18	1 > 6
FBgn0005636	nvy	-0.751134	0.0226544	0.00483376	1 > 6
FBgn0005638	slbo	-1.47365	0.000253101	2.16237e-05	1 > 6
FBgn0005666	bt	-2.22262	4.5978e-27	2.60805e-29	1 > 6
FBgn0005677	dac	-0.713205	0.0272236	0.00609615	1 > 6
FBgn0005775	Con	-1.06019	4.68276e-05	3.17115e-06	1 > 6
FBgn0010014	CanB	-0.914049	0.00119094	0.000126483	1 > 6
FBgn0010015	CanA1	-1.49332	5.83865e-07	2.64444e-08	1 > 6
FBgn0010038	GstD2	0.968506	0.0278849	0.0063002	1 > 6
FBgn0010041	GstD5	1.99488	0.000927489	9.44568e-05	1 > 6
FBgn0010100	mAcon1	-1.08277	7.41019e-28	3.88002e-30	1 > 6
FBgn0010114	hig	-1.03144	6.48244e-06	3.58093e-07	1 > 6
FBgn0010217	ATPsynbeta	-0.916463	4.93714e-31	1.72341e-33	1 > 6
FBgn0010222	Nmdmc	0.868919	0.0196835	0.0040212	1 > 6
FBgn0010226	GstS1	-1.08628	5.70851e-15	1.0063e-16	1 > 6
FBgn0010240	Lcch3	-1.35481	0.000387449	3.48599e-05	1 > 6
FBgn0010263	Rbp9	-1.13139	3.62135e-08	1.33995e-09	1 > 6
FBgn0010329	Tbh	-0.996001	0.00545322	0.00080473	1 > 6
FBgn0010352	Ogdh	-0.747398	1.48178e-08	5.05102e-10	1 > 6
FBgn0010385	Def	-1.58715	0.00639477	0.0009766	1 > 6
FBgn0010399	Nmdar1	-0.831738	0.00660865	0.00102022	1 > 6
FBgn0010401	Os-C	-0.932692	0.0230787	0.00494644	1 > 6
FBgn0010423	TpnC47D	-2.99293	6.99324e-38	1.83085e-40	1 > 6
FBgn0010424	TpnC73F	-2.49684	5.21266e-29	2.36546e-31	1 > 6
FBgn0010425	epsilonTry	-1.12337	0.00690767	0.00108025	1 > 6
FBgn0010435	emp	-0.533048	0.0375508	0.00921156	1 > 6
FBgn0010473	tutl	-1.08245	1.5405e-08	5.28345e-10	1 > 6
FBgn0010482	hlk	-2.18973	4.30434e-21	4.20705e-23	1 > 6
FBgn0010612	ATPsynG	-0.971412	4.25295e-21	4.11971e-23	1 > 6
FBgn0010620	CG10939	0.597491	5.03656e-12	1.16036e-13	1 > 6
FBgn0010808	Chchd3	-0.533472	1.86521e-11	4.54135e-13	1 > 6
FBgn0011020	Sas-4	0.556553	0.000226492	1.91527e-05	1 > 6
FBgn0011206	bol	-0.776612	9.03915e-08	3.51027e-09	1 > 6
FBgn0011211	blw	-1.08117	4.76953e-28	2.45573e-30	1 > 6
FBgn0011227	ox	-1.05101	2.54966e-14	4.82831e-16	1 > 6
FBgn0011280	Obp19d	-0.699352	0.0444501	0.0115479	1 > 6
FBgn0011281	Obp83a	-1.01894	0.038943	0.00967202	1 > 6
FBgn0011286	RyR	-2.39553	2.59037e-25	1.67281e-27	1 > 6
FBgn0011288	Snap25	-1.16474	1.5405e-08	5.29677e-10	1 > 6
FBgn0011296	l(2)efl	-1.79836	2.34614e-17	3.3373e-19	1 > 6
FBgn0011361	ND-ACP	-0.666007	3.45688e-13	7.24145e-15	1 > 6
FBgn0011455	ND-SGDH	-0.712003	3.63219e-13	7.73413e-15	1 > 6
FBgn0011555	thetaTry	-1.03008	0.000595401	5.65836e-05	1 > 6
FBgn0011582	Dop1R1	-1.36461	0.000126046	9.8228e-06	1 > 6
FBgn0011589	Elk	-1.06389	0.00397782	0.000539767	1 > 6
FBgn0011642	Zyx	0.528008	9.06264e-15	1.65293e-16	1 > 6
FBgn0011693	Pdh	-0.782521	0.0497343	0.0133331	1 > 6
FBgn0011695	EbpIII	-0.777418	0.00227969	0.000278123	1 > 6
FBgn0011722	Tig	-0.769428	0.00470701	0.000667434	1 > 6
FBgn0011822	Pgcl	-0.6452	0.0494316	0.0132174	1 > 6
FBgn0011828	Pxn	-1.3777	1.09234e-06	5.24406e-08	1 > 6
FBgn0011829	Ret	-1.27591	0.0314598	0.00738793	1 > 6
FBgn0012034	AcCoAS	0.914193	0.000102019	7.77229e-06	1 > 6
FBgn0012344	Dh44	-1.17462	0.000819027	8.18384e-05	1 > 6
FBgn0013308	Odc2	0.994573	0.0303773	0.00706214	1 > 6
FBgn0013342	nSyb	-1.01579	1.5772e-06	7.84538e-08	1 > 6
FBgn0013348	TpnC41C	-3.40425	3.7851e-49	4.95476e-52	1 > 6
FBgn0013433	beat-Ia	-1.02773	0.0350342	0.00843218	1 > 6
FBgn0013467	igl	-1.36928	2.90918e-08	1.05613e-09	1 > 6
FBgn0013689	trnA	1.04543	0.0170643	0.0033521	1 > 6
FBgn0013694	trnG	1.3854	0.0024499	0.000302522	1 > 6
FBgn0013733	shot	-0.670738	0.000145022	1.14914e-05	1 > 6
FBgn0013753	Bgb	0.544903	6.8283e-05	4.87438e-06	1 > 6
FBgn0013772	Cyp6a8	2.52913	0.00109889	0.000114981	1 > 6
FBgn0013810	Dhc36C	-1.02448	1.88603e-08	6.55065e-10	1 > 6
FBgn0013812	Dhc93AB	-1.02484	7.1851e-05	5.16179e-06	1 > 6
FBgn0013972	Gycalpha99B	-1.29729	8.51362e-07	3.99715e-08	1 > 6
FBgn0013973	Gycbeta100B	-1.0049	0.00149963	0.000168037	1 > 6
FBgn0013995	Calx	-0.709555	2.16048e-11	5.31684e-13	1 > 6
FBgn0014028	SdhB	-0.888047	5.51222e-25	3.704e-27	1 > 6
FBgn0014127	barr	0.516931	0.000552809	5.21018e-05	1 > 6
FBgn0014340	mof	0.516	0.000191046	1.58385e-05	1 > 6
FBgn0014391	sun	-1.03226	6.07814e-19	7.63812e-21	1 > 6
FBgn0014454	Acp1	-8.68227	2.90991e-19	3.50438e-21	1 > 6
FBgn0014859	Hr38	-1.34961	1.56596e-05	9.40204e-07	1 > 6
FBgn0014863	Mlp84B	-1.46012	1.05755e-12	2.31648e-14	1 > 6
FBgn0014869	Pglym78	-0.620246	1.29238e-13	2.6504e-15	1 > 6
FBgn0015031	cype	-1.07075	1.87212e-20	1.99318e-22	1 > 6
FBgn0015039	Cyp9b2	1.00668	0.00172247	0.000197967	1 > 6
FBgn0015270	Orc2	0.529552	0.00134469	0.000148093	1 > 6
FBgn0015400	kek2	-1.27029	2.14594e-06	1.09366e-07	1 > 6
FBgn0015519	nAChRalpha3	-0.855116	0.00251857	0.000313639	1 > 6
FBgn0015558	tty	-1.17296	1.58887e-07	6.48916e-09	1 > 6
FBgn0015561	unpg	-1.62401	0.000828657	8.30898e-05	1 > 6
FBgn0015570	alpha-Est2	0.953954	0.0164356	0.00318844	1 > 6
FBgn0015609	CadN	-0.566128	0.00329775	0.000430529	1 > 6
FBgn0015714	Cyp6a17	0.839168	0.0203238	0.00419282	1 > 6
FBgn0015766	Msr-110	-0.85451	0.000294942	2.55845e-05	1 > 6
FBgn0015774	NetB	-1.05935	9.43661e-06	5.43517e-07	1 > 6
FBgn0015777	nrv2	-0.91352	7.32319e-06	4.07732e-07	1 > 6
FBgn0016013	Faa	-0.992871	0.00554211	0.000822683	1 > 6
FBgn0016061	side	-1.07901	2.89743e-05	1.86099e-06	1 > 6
FBgn0016075	vkg	-0.960402	0.00104778	0.00010881	1 > 6
FBgn0016076	vri	0.652737	0.00670211	0.00103933	1 > 6
FBgn0016119	ATPsynCF6	-0.994067	3.58381e-19	4.37851e-21	1 > 6
FBgn0016120	ATPsynD	-1.03255	4.31202e-25	2.85988e-27	1 > 6
FBgn0016122	Acer	0.566495	0.0310207	0.00725504	1 > 6
FBgn0016675	Lectin-galC1	-1.834	1.49364e-06	7.3646e-08	1 > 6
FBgn0016691	ATPsynO	-1.09447	9.53146e-30	4.07576e-32	1 > 6
FBgn0016715	Reg-2	0.798719	0.0306739	0.00714716	1 > 6
FBgn0016920	nompC	-0.897964	0.0316434	0.00745499	1 > 6
FBgn0017566	ND-75	-0.839386	3.75024e-15	6.38186e-17	1 > 6
FBgn0017567	ND-23	-0.778241	8.50645e-16	1.32878e-17	1 > 6
FBgn0017590	klg	-1.21381	7.7915e-06	4.37885e-07	1 > 6
FBgn0019624	COX5A	-0.949492	7.7163e-20	8.48463e-22	1 > 6
FBgn0019644	ATPsynB	-1.09869	8.7899e-23	7.44062e-25	1 > 6
FBgn0019650	toy	-0.753335	0.0158073	0.00303483	1 > 6
FBgn0019928	Ser8	1.21853	0.00856084	0.00141423	1 > 6
FBgn0019957	ND-42	-0.870368	1.04721e-25	6.67126e-28	1 > 6
FBgn0019985	mGluR	-0.684847	0.00179585	0.000208907	1 > 6
FBgn0020235	ATPsyngamma	-1.07371	3.53287e-39	7.70764e-42	1 > 6
FBgn0020258	ppk	-1.56707	0.0269813	0.00602713	1 > 6
FBgn0020269	mspo	-1.28938	6.7185e-07	3.08398e-08	1 > 6
FBgn0020294	ko	-0.666075	0.00853042	0.00140523	1 > 6
FBgn0020299	stumps	-0.986623	7.61571e-05	5.54281e-06	1 > 6
FBgn0020372	TM4SF	-1.61216	1.28359e-14	2.37473e-16	1 > 6
FBgn0020378	Sp1	-0.906137	0.00307369	0.000396181	1 > 6
FBgn0020385	pug	1.12117	0.000499386	4.64565e-05	1 > 6
FBgn0020506	Amyrel	2.43717	0.00752857	0.00120494	1 > 6
FBgn0020513	Paics	0.647219	0.0238352	0.00514394	1 > 6
FBgn0020521	pio	-1.73643	4.61979e-15	7.94223e-17	1 > 6
FBgn0020765	Acp65Aa	-10.6275	2.57631e-29	1.14662e-31	1 > 6
FBgn0020908	Scp1	-3.24613	1.0415e-62	6.36227e-66	1 > 6
FBgn0021906	RFeSP	-1.10718	3.41177e-22	3.06669e-24	1 > 6
FBgn0021967	ND-PDSW	-0.706758	1.25825e-08	4.19602e-10	1 > 6
FBgn0022160	Gpo1	-1.89762	3.61236e-19	4.47644e-21	1 > 6
FBgn0022355	Tsf1	1.99865	7.40209e-05	5.36795e-06	1 > 6
FBgn0022709	Ak1	-1.29822	1.59964e-15	2.62442e-17	1 > 6
FBgn0022770	Peritrophin-A	-2.40722	2.05211e-09	6.16045e-11	1 > 6
FBgn0022800	Cad96Ca	-0.957381	0.00259646	0.000325379	1 > 6
FBgn0023179	amon	-1.05363	1.67255e-05	1.01734e-06	1 > 6
FBgn0023216	Parg	0.678077	9.58634e-08	3.75623e-09	1 > 6
FBgn0023395	Chd3	0.581925	0.000324796	2.87127e-05	1 > 6
FBgn0023416	Ac3	-0.957014	1.53748e-05	9.21762e-07	1 > 6
FBgn0023496	Lip1	3.27087	0.0253662	0.00559388	1 > 6
FBgn0023524	CG3078	-0.964303	0.00104444	0.000108282	1 > 6
FBgn0023540	CG3630	-1.17584	5.62521e-43	1.07998e-45	1 > 6
FBgn0024150	Ac78C	-1.04855	0.000177215	1.45063e-05	1 > 6
FBgn0024189	sns	-1.02302	0.00206005	0.000245573	1 > 6
FBgn0024232	gprs	-1.39331	6.30365e-07	2.87155e-08	1 > 6
FBgn0024289	Sodh-1	2.56236	8.54154e-11	2.25856e-12	1 > 6
FBgn0024293	Spn43Ab	0.746094	0.00824599	0.0013432	1 > 6
FBgn0024366	CG11409	-1.11451	1.62623e-05	9.8207e-07	1 > 6
FBgn0024740	Lip2	2.77434	6.18458e-07	2.80651e-08	1 > 6
FBgn0024836	stan	-0.766405	0.0499274	0.013411	1 > 6
FBgn0024897	b6	-4.74814	7.12483e-06	3.94822e-07	1 > 6
FBgn0024913	Actbeta	0.926418	0.00166572	0.000190717	1 > 6
FBgn0024941	RSG7	-0.927773	0.00012747	9.94486e-06	1 > 6
FBgn0024943	PIP82	-0.708652	0.00553904	0.000821272	1 > 6
FBgn0024944	Oamb	1.06899	0.00148818	0.000166104	1 > 6
FBgn0024963	GluClalpha	-1.39541	5.71534e-11	1.4913e-12	1 > 6
FBgn0024989	CG3777	-2.25661	8.69548e-13	1.89709e-14	1 > 6
FBgn0025111	Ant2	1.4295	2.28331e-08	8.05008e-10	1 > 6
FBgn0025391	Scgdelta	-1.27192	7.5973e-06	4.24982e-07	1 > 6
FBgn0025583	BomS2	0.78739	0.0469864	0.0123791	1 > 6
FBgn0025686	Amnionless	-3.46763	0.0248035	0.00541807	1 > 6
FBgn0025702	Srpk79D	-1.54704	5.01439e-17	7.35158e-19	1 > 6
FBgn0025712	CG13920	-1.79984	1.28741e-13	2.62898e-15	1 > 6
FBgn0025833	CG8910	-1.14075	0.00778198	0.00125157	1 > 6
FBgn0025839	ND-B14.5A	-0.750591	1.23463e-09	3.60939e-11	1 > 6
FBgn0026059	Mhcl	-0.547638	7.65107e-07	3.55879e-08	1 > 6
FBgn0026061	Mipp1	-0.59456	0.0193794	0.00394555	1 > 6
FBgn0026077	Gasp	-3.06249	1.63295e-26	9.69024e-29	1 > 6
FBgn0026149	BCL7-like	0.607575	1.75805e-05	1.07702e-06	1 > 6
FBgn0026160	tna	-0.531339	0.0104954	0.00181114	1 > 6
FBgn0026176	SkpB	-3.66635	4.4068e-12	1.00758e-13	1 > 6
FBgn0026255	clumsy	-1.42144	1.34691e-07	5.43041e-09	1 > 6
FBgn0026268	Antdh	-0.97613	0.00778198	0.00125229	1 > 6
FBgn0026371	SAK	0.545571	0.000745833	7.36786e-05	1 > 6
FBgn0026411	Lim1	-0.875436	0.00494114	0.000710189	1 > 6
FBgn0026438	Eaat2	-1.1483	9.61755e-07	4.59937e-08	1 > 6
FBgn0026563	CG1979	2.59182	3.34984e-06	1.75984e-07	1 > 6
FBgn0026592	Fie	-0.742959	6.18807e-05	4.36335e-06	1 > 6
FBgn0026756	Ugt37A1	2.42519	0.00352337	0.000465519	1 > 6
FBgn0026872	CG14777	-0.545576	0.0212606	0.0044473	1 > 6
FBgn0026876	CG11403	0.566816	0.000303278	2.65193e-05	1 > 6
FBgn0027111	miple1	-0.883885	2.93575e-05	1.89329e-06	1 > 6
FBgn0027259	Kmn1	0.540529	0.00314045	0.000406704	1 > 6
FBgn0027291	Idh3a	-0.812729	6.60632e-26	4.03563e-28	1 > 6
FBgn0027491	Cdk5alpha	-1.00589	2.96923e-05	1.92006e-06	1 > 6
FBgn0027546	CG4766	-1.00883	0.00727147	0.001153	1 > 6
FBgn0027550	CG6495	1.35869	0.000224691	1.89612e-05	1 > 6
FBgn0027575	GABA-B-R2	-0.749155	0.00069513	6.80025e-05	1 > 6
FBgn0027586	CG5867	-0.935752	0.00116367	0.000123282	1 > 6
FBgn0027589	CG1688	-1.12354	0.0189537	0.00383025	1 > 6
FBgn0027600	obst-B	-2.33997	4.57238e-12	1.04943e-13	1 > 6
FBgn0027608	CG2082	-1.60965	2.74781e-17	3.95662e-19	1 > 6
FBgn0027654	jdp	-0.921608	6.28253e-05	4.4464e-06	1 > 6
FBgn0027785	NP15.6	-0.85199	6.18543e-15	1.10117e-16	1 > 6
FBgn0027790	GV1	-1.4797	3.37297e-08	1.23922e-09	1 > 6
FBgn0027793	CG14787	-1.42745	0.00397782	0.000539795	1 > 6
FBgn0028325	Pdha	-0.590438	9.30222e-16	1.46933e-17	1 > 6
FBgn0028342	ATPsyndelta	-0.897233	1.00904e-28	4.84309e-31	1 > 6
FBgn0028369	kirre	-0.653718	2.7194e-05	1.73003e-06	1 > 6
FBgn0028370	kek3	-1.59718	2.13161e-05	1.32633e-06	1 > 6
FBgn0028400	Syt4	-0.994208	3.7703e-06	2.00047e-07	1 > 6
FBgn0028407	Drep3	-1.28604	0.0382696	0.00941126	1 > 6
FBgn0028480	CG17841	0.514841	9.89722e-06	5.74366e-07	1 > 6
FBgn0028481	CG4341	-1.11243	5.14067e-05	3.51713e-06	1 > 6
FBgn0028482	bdl	-1.41747	4.82618e-09	1.52884e-10	1 > 6
FBgn0028496	CG30116	-1.04952	2.31505e-05	1.45259e-06	1 > 6
FBgn0028523	CG5888	-0.611103	0.00107947	0.000112478	1 > 6
FBgn0028526	CG15293	0.955438	0.00498149	0.000718794	1 > 6
FBgn0028544	Vajk3	-6.86019	8.6487e-41	1.8114e-43	1 > 6
FBgn0028573	prc	-2.30451	0.00860363	0.00142515	1 > 6
FBgn0028622	qsm	-1.13137	7.84707e-10	2.24613e-11	1 > 6
FBgn0028644	beat-Ic	-0.913981	0.0165806	0.00323104	1 > 6
FBgn0028645	beat-Ib	-0.577391	0.0455506	0.0119134	1 > 6
FBgn0028699	Rh50	-1.43801	5.75636e-09	1.8436e-10	1 > 6
FBgn0028704	Nckx30C	-1.25489	3.23961e-11	8.25377e-13	1 > 6
FBgn0028853	CG15263	3.38311	0.0390844	0.00973103	1 > 6
FBgn0028862	dao	-0.643893	0.0432334	0.0111866	1 > 6
FBgn0028863	stol	-0.741466	6.69196e-05	4.76537e-06	1 > 6
FBgn0028875	nAChRalpha5	-0.608392	0.0175681	0.0034848	1 > 6
FBgn0028879	CG15270	-1.34104	1.0468e-05	6.09317e-07	1 > 6
FBgn0028888	CG4168	-1.60621	6.50708e-07	2.97558e-08	1 > 6
FBgn0028931	CG16863	0.50113	0.00771248	0.00123841	1 > 6
FBgn0028938	Vajk1	-2.30647	0.0170429	0.00334344	1 > 6
FBgn0028939	NimC2	-0.955995	0.0291544	0.00669133	1 > 6
FBgn0028952	Kebab	0.554733	0.00128563	0.000139681	1 > 6
FBgn0028988	Spn42Dd	1.0269	0.000612386	5.86253e-05	1 > 6
FBgn0028996	onecut	-0.997696	2.13004e-05	1.32349e-06	1 > 6
FBgn0028999	nerfin-1	3.59774	0.0167871	0.00328446	1 > 6
FBgn0029105	alpha-Catr	-0.995624	0.00717837	0.00113072	1 > 6
FBgn0029170	TwdlT	-2.09242	6.42296e-07	2.9315e-08	1 > 6
FBgn0029172	Fad2	1.15684	0.017743	0.00352569	1 > 6
FBgn0029529	CG13365	-0.539388	0.000825082	8.26594e-05	1 > 6
FBgn0029580	CG14778	-0.86059	0.0137862	0.00255055	1 > 6
FBgn0029662	CG12206	-1.49946	9.62714e-06	5.57012e-07	1 > 6
FBgn0029663	CG10804	-1.16295	0.000393399	3.54639e-05	1 > 6
FBgn0029708	CG3556	-1.13012	1.29001e-06	6.28177e-08	1 > 6
FBgn0029720	CG3009	-0.668521	0.0202032	0.00416207	1 > 6
FBgn0029761	SK	-0.949828	3.7679e-06	1.99591e-07	1 > 6
FBgn0029762	NAAT1	-0.605304	0.00604442	0.000915403	1 > 6
FBgn0029765	CG16756	1.33046	0.000618903	5.93032e-05	1 > 6
FBgn0029766	CG15784	1.28782	1.7782e-10	4.8571e-12	1 > 6
FBgn0029769	frma	0.942701	0.00398243	0.000540768	1 > 6
FBgn0029798	Rtel1	0.54176	6.23721e-05	4.40744e-06	1 > 6
FBgn0029814	CG15765	-1.07743	5.08286e-07	2.27551e-08	1 > 6
FBgn0029827	CG6048	-1.18292	0.000188808	1.562e-05	1 > 6
FBgn0029828	CG6067	0.844407	0.00293052	0.000374914	1 > 6
FBgn0029830	Grip	-0.566138	0.00331092	0.000432827	1 > 6
FBgn0029834	CG5937	-0.794867	0.00489038	0.000699906	1 > 6
FBgn0029835	CG5921	-0.780731	0.00270638	0.000339862	1 > 6
FBgn0029836	CG5928	-3.68265	0.0219891	0.00464958	1 > 6
FBgn0029837	Tsp5D	-1.88344	7.02218e-07	3.24176e-08	1 > 6
FBgn0029839	CG4660	-1.13839	2.5251e-05	1.5932e-06	1 > 6
FBgn0029863	CG3823	-1.09533	0.000172594	1.40828e-05	1 > 6
FBgn0029864	CG15894	-0.991098	0.00122659	0.000131875	1 > 6
FBgn0029868	ND-B16.6	-0.701747	4.78274e-11	1.23687e-12	1 > 6
FBgn0029878	Pat1	-0.563248	0.000476014	4.40746e-05	1 > 6
FBgn0029888	ND-ASHI	-0.820573	3.64599e-15	6.17264e-17	1 > 6
FBgn0029898	CG14439	-1.12791	0.00177368	0.000205767	1 > 6
FBgn0029922	CG14431	-0.874599	0.0109538	0.00191088	1 > 6
FBgn0029930	CG12541	-1.27436	3.4328e-05	2.25278e-06	1 > 6
FBgn0029939	CG9650	-0.771002	5.51461e-05	3.81148e-06	1 > 6
FBgn0029948	CheA7a	-0.81526	0.0402188	0.0100731	1 > 6
FBgn0029970	Nek2	0.605113	0.000144052	1.1402e-05	1 > 6
FBgn0029974	dpr14	-0.991908	3.78219e-05	2.49527e-06	1 > 6
FBgn0030011	Gbeta5	-0.97461	9.06018e-07	4.3091e-08	1 > 6
FBgn0030027	CG1632	-0.987285	0.00936326	0.00157866	1 > 6
FBgn0030073	CG10962	1.31058	0.00133772	0.000146741	1 > 6
FBgn0030097	CG12115	-3.47829	0.036329	0.00880856	1 > 6
FBgn0030098	CG12057	-2.54625	0.00087971	8.89e-05	1 > 6
FBgn0030102	SmydA-9	-1.82304	2.49607e-15	4.1387e-17	1 > 6
FBgn0030148	CG3106	-1.19484	0.00556604	0.000827693	1 > 6
FBgn0030156	CG15247	-0.76712	0.00421487	0.000581894	1 > 6
FBgn0030218	CG1628	0.506554	0.0153903	0.00292924	1 > 6
FBgn0030237	CG15209	-0.884257	0.00312327	0.000404207	1 > 6
FBgn0030244	CG2157	-0.927056	0.0260136	0.00575937	1 > 6
FBgn0030257	SmydA-4	-1.91248	8.12381e-13	1.75819e-14	1 > 6
FBgn0030258	CG1552	-1.24768	5.29378e-05	3.63575e-06	1 > 6
FBgn0030260	CG1537	-1.7975	0.0148352	0.00279818	1 > 6
FBgn0030272	CG15201	-0.768848	0.0171346	0.00337189	1 > 6
FBgn0030292	CG11752	-0.875216	7.23033e-11	1.89923e-12	1 > 6
FBgn0030317	pkm	-0.836713	0.0243511	0.00528928	1 > 6
FBgn0030326	CG2444	1.88784	0.0158221	0.00304042	1 > 6
FBgn0030358	CG10362	-1.05118	0.00204337	0.000243316	1 > 6
FBgn0030369	Cyp318a1	-1.20515	0.00229101	0.000280504	1 > 6
FBgn0030373	moon	-0.661828	0.000267596	2.30022e-05	1 > 6
FBgn0030394	Cpr11A	-5.80984	5.11193e-06	2.79709e-07	1 > 6
FBgn0030398	Cpr11B	-2.5816	4.61249e-05	3.11954e-06	1 > 6
FBgn0030425	Nep6	0.90891	0.00231736	0.000284539	1 > 6
FBgn0030438	CG15721	1.81871	0.00275986	0.000348264	1 > 6
FBgn0030483	CG12725	4.1776	0.00182209	0.000212278	1 > 6
FBgn0030484	GstT4	0.598535	0.0141506	0.00263588	1 > 6
FBgn0030507	CG11164	0.507489	0.00491982	0.000706265	1 > 6
FBgn0030508	CG15760	-1.21862	2.87604e-05	1.84223e-06	1 > 6
FBgn0030510	CG12177	0.780369	0.00028858	2.49822e-05	1 > 6
FBgn0030539	CG1368	-5.58278	6.46208e-23	5.41374e-25	1 > 6
FBgn0030583	CG14410	1.03019	0.000971839	0.000100076	1 > 6
FBgn0030590	CG9518	-1.23618	0.0409896	0.0103964	1 > 6
FBgn0030595	CG14406	-1.88161	2.93355e-05	1.88675e-06	1 > 6
FBgn0030596	CG12398	-1.20114	0.0220319	0.0046658	1 > 6
FBgn0030597	Eo	1.21883	0.032763	0.00777402	1 > 6
FBgn0030605	ND-B18	-0.795949	6.35158e-14	1.25269e-15	1 > 6
FBgn0030607	dob	0.664662	4.7328e-18	6.23661e-20	1 > 6
FBgn0030613	Rab3-GEF	-0.541117	0.0227991	0.0048706	1 > 6
FBgn0030617	CG9095	-1.14581	0.00795621	0.00128588	1 > 6
FBgn0030634	CG9164	-1.36839	0.000541228	5.08213e-05	1 > 6
FBgn0030660	CG8097	0.525398	0.000159673	1.28892e-05	1 > 6
FBgn0030666	CG12708	0.8759	0.0328593	0.00781696	1 > 6
FBgn0030706	Lrp4	-1.05511	1.56974e-05	9.43843e-07	1 > 6
FBgn0030716	CG9170	-0.823224	0.000183723	1.50711e-05	1 > 6
FBgn0030718	ND-20	-0.683045	4.2825e-11	1.09501e-12	1 > 6
FBgn0030723	dpr18	-0.930919	0.00976126	0.00166535	1 > 6
FBgn0030742	CG9919	-0.82352	0.0136784	0.00252942	1 > 6
FBgn0030745	CG4239	-1.66031	1.49068e-38	3.51237e-41	1 > 6
FBgn0030763	CG9782	-2.79313	5.49971e-07	2.48133e-08	1 > 6
FBgn0030769	CG13012	-0.831239	0.00656077	0.00100997	1 > 6
FBgn0030778	CG4678	-0.969842	0.000149264	1.19057e-05	1 > 6
FBgn0030796	CG4829	-0.897997	0.000403101	3.64793e-05	1 > 6
FBgn0030798	CG13003	-1.00734	0.00149963	0.000168092	1 > 6
FBgn0030816	CG16700	1.08917	1.03814e-09	2.99873e-11	1 > 6
FBgn0030829	CG12998	-3.23915	3.19971e-05	2.08511e-06	1 > 6
FBgn0030830	CG5172	-3.7491	0.00728642	0.00115665	1 > 6
FBgn0030853	ND-24	-0.76424	1.025e-10	2.71927e-12	1 > 6
FBgn0030859	CG12990	-3.58607	3.08583e-06	1.61307e-07	1 > 6
FBgn0030872	Ucp4A	-0.532715	2.14051e-10	5.88411e-12	1 > 6
FBgn0030897	Frq1	-1.01914	9.51893e-06	5.4992e-07	1 > 6
FBgn0030899	Hesr	2.16159	7.1851e-05	5.1667e-06	1 > 6
FBgn0030913	kairos	-0.847307	0.00282174	0.000358781	1 > 6
FBgn0030928	CG15044	-1.37684	6.05065e-05	4.25589e-06	1 > 6
FBgn0030941	wgn	-0.573804	0.0133627	0.00245005	1 > 6
FBgn0030963	CG7101	0.604973	0.000498129	4.62527e-05	1 > 6
FBgn0030976	CG7378	-1.21135	8.59491e-10	2.47519e-11	1 > 6
FBgn0030981	CG14191	-3.32351	0.00549299	0.000812516	1 > 6
FBgn0030997	CG7990	-1.17069	1.48178e-08	5.0525e-10	1 > 6
FBgn0030999	Mur18B	0.885944	0.00115141	0.000121481	1 > 6
FBgn0031005	Hs3st-B	-1.44297	0.0220416	0.00467031	1 > 6
FBgn0031021	ND-18	-0.972745	3.68107e-20	3.98336e-22	1 > 6
FBgn0031031	CG14218	1.67098	6.04394e-10	1.70891e-11	1 > 6
FBgn0031032	CG14204	0.968908	0.0340201	0.00814356	1 > 6
FBgn0031037	CG14207	-0.726689	1.55338e-09	4.60905e-11	1 > 6
FBgn0031064	CG12531	-0.913282	0.00112744	0.000118362	1 > 6
FBgn0031065	CG14234	-1.25967	7.41024e-05	5.38097e-06	1 > 6
FBgn0031066	COX6B	-0.975775	2.35544e-19	2.75442e-21	1 > 6
FBgn0031081	Nep3	-0.742449	0.00424198	0.000587117	1 > 6
FBgn0031089	aspr	-1.96428	2.42352e-17	3.46852e-19	1 > 6
FBgn0031097	obst-A	-2.99602	3.45688e-13	7.26105e-15	1 > 6
FBgn0031110	Obp19b	-1.06511	0.0037534	0.000503445	1 > 6
FBgn0031116	CG1695	-1.20317	0.000145262	1.15274e-05	1 > 6
FBgn0031142	r-cup	1.70093	0.0112605	0.00197912	1 > 6
FBgn0031171	CG1801	-0.51711	0.0101921	0.00174953	1 > 6
FBgn0031228	ND-15	-0.630461	2.50645e-08	8.968e-10	1 > 6
FBgn0031232	CG11617	-1.97103	5.56068e-09	1.77122e-10	1 > 6
FBgn0031239	CG17075	-1.12985	4.11758e-05	2.73811e-06	1 > 6
FBgn0031248	CG11912	-1.7154	0.00188408	0.000220979	1 > 6
FBgn0031251	CG4213	-2.26163	4.99451e-18	6.62506e-20	1 > 6
FBgn0031257	CG4133	-0.802111	0.0306818	0.00715703	1 > 6
FBgn0031264	CG11835	-2.64478	1.12164e-19	1.27248e-21	1 > 6
FBgn0031270	CG13689	0.756617	0.000107565	8.22297e-06	1 > 6
FBgn0031275	GABA-B-R3	-0.876684	1.95041e-06	9.82099e-08	1 > 6
FBgn0031294	IA-2	-1.03747	1.19475e-07	4.75438e-09	1 > 6
FBgn0031305	Iris	0.74276	0.0127809	0.00232218	1 > 6
FBgn0031307	MFS3	-1.1594	0.00345951	0.000455874	1 > 6
FBgn0031322	CG5001	-0.745824	3.02399e-07	1.2964e-08	1 > 6
FBgn0031327	CG5397	-1.28696	0.00024694	2.10327e-05	1 > 6
FBgn0031375	erm	-2.11928	0.0103645	0.00178711	1 > 6
FBgn0031397	CG15385	0.560013	0.036923	0.00899634	1 > 6
FBgn0031414	eys	-2.1144	5.6013e-18	7.47883e-20	1 > 6
FBgn0031417	CG3597	1.01941	0.000593926	5.63916e-05	1 > 6
FBgn0031418	CG3609	0.609116	0.000415206	3.76835e-05	1 > 6
FBgn0031424	VGlut	-1.1083	3.83488e-06	2.04143e-07	1 > 6
FBgn0031432	Cyp309a1	2.44363	5.28812e-08	1.99822e-09	1 > 6
FBgn0031436	ND-B17.2	-0.942983	8.03888e-16	1.24873e-17	1 > 6
FBgn0031456	Tnpo-SR	0.533218	0.000250404	2.13714e-05	1 > 6
FBgn0031461	daw	0.662105	0.00723721	0.00114568	1 > 6
FBgn0031471	CG3117	-2.93156	0.0246799	0.00538007	1 > 6
FBgn0031473	CG3104	-1.50478	2.09271e-07	8.71124e-09	1 > 6
FBgn0031489	CG17224	0.565261	0.0211621	0.00442486	1 > 6
FBgn0031505	ND-B14.5B	-0.87275	1.03782e-11	2.49062e-13	1 > 6
FBgn0031528	CG15412	-2.11333	1.6796e-17	2.3452e-19	1 > 6
FBgn0031538	CG3246	0.815654	0.00435962	0.000607585	1 > 6
FBgn0031540	Pif1	0.707044	1.408e-05	8.35537e-07	1 > 6
FBgn0031542	CG15414	-1.74371	0.0015159	0.000170256	1 > 6
FBgn0031548	CG8852	-0.778225	0.00603592	0.00091042	1 > 6
FBgn0031558	CG16704	0.894357	0.0302356	0.00702128	1 > 6
FBgn0031574	TTLL4B	-1.32351	9.79155e-15	1.79442e-16	1 > 6
FBgn0031627	fipi	-0.772079	0.0129634	0.00236439	1 > 6
FBgn0031630	CG15629	-1.06682	0.000123067	9.52615e-06	1 > 6
FBgn0031632	CG15628	-0.81769	7.41024e-05	5.3868e-06	1 > 6
FBgn0031634	Ir25a	-1.03613	0.0330138	0.00786235	1 > 6
FBgn0031646	snsl	-1.00988	0.0253662	0.00559241	1 > 6
FBgn0031649	hoe2	-0.717812	0.0447446	0.0116557	1 > 6
FBgn0031684	ND-13A	-0.722736	2.08691e-11	5.11757e-13	1 > 6
FBgn0031688	Cyp28d2	1.22307	0.0015149	0.000170012	1 > 6
FBgn0031689	Cyp28d1	1.91903	3.53283e-09	1.1068e-10	1 > 6
FBgn0031692	TpnC25D	-2.39374	4.25295e-21	4.10466e-23	1 > 6
FBgn0031693	Cyp4ac1	0.945009	0.0041417	0.00056856	1 > 6
FBgn0031694	Cyp4ac2	1.26412	0.00460716	0.000649569	1 > 6
FBgn0031697	CG14024	-0.876648	0.0314546	0.00738396	1 > 6
FBgn0031700	CG14022	-1.97201	2.60624e-15	4.34412e-17	1 > 6
FBgn0031701	TotM	2.57538	0.0193181	0.00392739	1 > 6
FBgn0031716	CG14015	-1.0856	0.0072761	0.00115437	1 > 6
FBgn0031725	DIP-eta	-1.21859	0.0295823	0.00681423	1 > 6
FBgn0031734	CG11147	-0.944969	0.000208716	1.75221e-05	1 > 6
FBgn0031737	obst-E	-1.17413	5.73385e-05	3.99804e-06	1 > 6
FBgn0031753	CG13999	-1.58569	0.0282411	0.00641765	1 > 6
FBgn0031770	CG13995	-0.881847	0.0234758	0.00504589	1 > 6
FBgn0031771	ND-51	-0.705305	1.26175e-13	2.56555e-15	1 > 6
FBgn0031791	AANATL2	-1.03486	0.00716743	0.00112837	1 > 6
FBgn0031801	CG9498	0.624484	0.0467869	0.012302	1 > 6
FBgn0031816	Rchy1	1.15227	1.38638e-07	5.61375e-09	1 > 6
FBgn0031830	COX5B	-0.981644	2.90769e-20	3.12109e-22	1 > 6
FBgn0031835	Dpp10	-0.991718	0.000956988	9.8196e-05	1 > 6
FBgn0031850	Tsp	-1.47782	1.56695e-10	4.26642e-12	1 > 6
FBgn0031855	meng	-1.32709	0.00147049	0.000163753	1 > 6
FBgn0031857	LUBEL	-1.89773	2.9421e-18	3.85125e-20	1 > 6
FBgn0031860	Daao2	0.799261	0.0375508	0.00921027	1 > 6
FBgn0031866	Nlg2	-0.790671	0.0038482	0.000518847	1 > 6
FBgn0031869	CG18304	-2.36152	2.7332e-19	3.26772e-21	1 > 6
FBgn0031872	ihog	0.600706	5.27391e-05	3.6175e-06	1 > 6
FBgn0031879	uif	-1.81591	2.11136e-09	6.39361e-11	1 > 6
FBgn0031902	Wnt6	-1.00222	8.06543e-05	5.94051e-06	1 > 6
FBgn0031908	CG5177	-1.85594	1.92465e-19	2.21707e-21	1 > 6
FBgn0031913	CG5958	0.697467	0.0282296	0.0063997	1 > 6
FBgn0031926	CG6739	-1.35022	0.00115197	0.000121743	1 > 6
FBgn0031935	CG13793	-1.25266	0.000378797	3.40154e-05	1 > 6
FBgn0031936	CG13794	1.2875	0.000206455	1.73142e-05	1 > 6
FBgn0031940	CG7214	-8.42702	1.52713e-94	1.33269e-98	1 > 6
FBgn0031942	CG7203	-7.98371	3.73593e-73	9.78077e-77	1 > 6
FBgn0031955	CG14535	0.951973	0.00337554	0.000442747	1 > 6
FBgn0031959	spz3	-1.182	0.00454994	0.00063927	1 > 6
FBgn0031961	CG7102	-0.531617	0.0292476	0.00672293	1 > 6
FBgn0032010	CG8086	-1.11937	2.02499e-05	1.24938e-06	1 > 6
FBgn0032013	Scgalpha	-1.70148	3.19188e-05	2.07518e-06	1 > 6
FBgn0032021	CG7781	-0.92084	2.5473e-05	1.60943e-06	1 > 6
FBgn0032023	CG14274	-0.954157	0.00408581	0.000559797	1 > 6
FBgn0032055	Sgp	3.46869	2.18015e-16	3.25339e-18	1 > 6
FBgn0032076	Argl	1.3713	5.7848e-05	4.03939e-06	1 > 6
FBgn0032100	CG13108	-1.45559	0.0182722	0.00365157	1 > 6
FBgn0032109	CG17005	-1.81471	0.00220003	0.000264948	1 > 6
FBgn0032129	jp	-1.62304	2.33635e-09	7.11569e-11	1 > 6
FBgn0032151	nAChRalpha6	-1.0044	7.34083e-05	5.2979e-06	1 > 6
FBgn0032156	CG13124	-0.705157	0.00063606	6.12802e-05	1 > 6
FBgn0032178	Spn31A	-2.10929	1.83104e-12	4.05867e-14	1 > 6
FBgn0032181	CG13133	-2.32887	5.6878e-08	2.15421e-09	1 > 6
FBgn0032192	CG5731	-1.77726	0.0127809	0.00232109	1 > 6
FBgn0032211	CG13138	2.13197	0.00446041	0.000623966	1 > 6
FBgn0032221	Schip1	-1.08927	0.000146366	1.16452e-05	1 > 6
FBgn0032228	CG5367	-0.575827	0.0139181	0.00257981	1 > 6
FBgn0032230	lft	-0.783889	0.0158245	0.00304228	1 > 6
FBgn0032233	dpr19	-1.05188	0.000603214	5.74893e-05	1 > 6
FBgn0032260	CG13144	-3.11919	0.000641756	6.21135e-05	1 > 6
FBgn0032264	Lip4	0.983486	0.00596188	0.00089565	1 > 6
FBgn0032283	CG7296	-1.98066	4.8201e-07	2.13345e-08	1 > 6
FBgn0032287	CG6415	1.07015	0.0019359	0.000228264	1 > 6
FBgn0032311	CG12517	2.19958	0.000710434	6.98716e-05	1 > 6
FBgn0032382	Mal-B2	0.73346	0.0179029	0.00356371	1 > 6
FBgn0032398	CG6766	0.765386	1.17562e-17	1.62098e-19	1 > 6
FBgn0032414	CG17211	-1.42067	4.1079e-05	2.72808e-06	1 > 6
FBgn0032447	PICK1	-0.834778	0.0145765	0.00273619	1 > 6
FBgn0032481	CG16972	0.602641	4.17061e-06	2.24199e-07	1 > 6
FBgn0032484	kek4	-1.0752	0.00557146	0.000828985	1 > 6
FBgn0032495	CG16820	-1.44885	0.000158997	1.28069e-05	1 > 6
FBgn0032506	CG9395	-1.16517	0.000139999	1.102e-05	1 > 6
FBgn0032511	ND-B22	-0.816592	3.68723e-12	8.39835e-14	1 > 6
FBgn0032519	CG16957	1.08363	0.0244202	0.00531068	1 > 6
FBgn0032538	Vajk2	-7.44321	6.40276e-47	8.94006e-50	1 > 6
FBgn0032593	Trpgamma	-0.963356	0.00807157	0.00130805	1 > 6
FBgn0032601	yellow-b	-0.706719	0.0405571	0.0102269	1 > 6
FBgn0032612	CG13282	-1.1623	0.000834769	8.37755e-05	1 > 6
FBgn0032613	Nepl9	-0.866221	0.0284438	0.00649846	1 > 6
FBgn0032629	beat-IIIc	-0.821475	0.000625131	6.00091e-05	1 > 6
FBgn0032645	CG15142	1.0297	0.0446192	0.0116191	1 > 6
FBgn0032647	CG15143	-1.75661	0.00300781	0.000385589	1 > 6
FBgn0032666	CG5758	-0.617931	0.00560971	0.000835655	1 > 6
FBgn0032669	CG15155	1.65699	7.98198e-07	3.73361e-08	1 > 6
FBgn0032684	Ugt301D1	0.936693	0.00174714	0.000201411	1 > 6
FBgn0032693	Cyp310a1	-1.38902	0.0282296	0.00640358	1 > 6
FBgn0032694	MESR3	0.54818	7.67882e-05	5.59544e-06	1 > 6
FBgn0032707	CG10348	-1.12303	0.0163133	0.00315476	1 > 6
FBgn0032713	Ugt36D1	-1.00758	0.000188808	1.56162e-05	1 > 6
FBgn0032719	CG17321	-0.779066	0.00629411	0.00095848	1 > 6
FBgn0032726	CG10621	1.64401	0.000312234	2.73716e-05	1 > 6
FBgn0032770	CG13086	0.705546	0.0409896	0.0103984	1 > 6
FBgn0032772	CG17350	-1.10558	0.0286395	0.00654718	1 > 6
FBgn0032797	Hasp	-1.16108	4.91544e-08	1.84881e-09	1 > 6
FBgn0032798	CG10132	-1.33348	3.38268e-08	1.24869e-09	1 > 6
FBgn0032803	CG13082	-1.44179	0.00471054	0.000668823	1 > 6
FBgn0032809	CG13078	-4.49417	2.64652e-13	5.49675e-15	1 > 6
FBgn0032833	COX4	-1.00582	4.41109e-24	3.19505e-26	1 > 6
FBgn0032836	CG10680	0.944542	0.0012011	0.000128191	1 > 6
FBgn0032840	sNPF	-0.586696	0.0465307	0.0122225	1 > 6
FBgn0032857	CG10947	-2.05058	1.4815e-16	2.19789e-18	1 > 6
FBgn0032895	twit	-1.05935	0.00161057	0.000183278	1 > 6
FBgn0032899	CG9338	-1.36286	2.79993e-09	8.69862e-11	1 > 6
FBgn0032911	tadr	-0.926326	0.000500314	4.65866e-05	1 > 6
FBgn0032935	Atg18b	-0.521826	0.0210546	0.0043932	1 > 6
FBgn0032946	nrv3	-1.22714	2.32272e-09	7.0539e-11	1 > 6
FBgn0033027	TpnC4	-4.57377	8.35281e-15	1.50889e-16	1 > 6
FBgn0033031	CG8245	-0.958959	0.000669623	6.51566e-05	1 > 6
FBgn0033033	scaf	-1.35222	3.37304e-08	1.24219e-09	1 > 6
FBgn0033047	CG7882	-0.73434	0.00670241	0.00103996	1 > 6
FBgn0033054	CG14591	-0.950985	0.000169373	1.37757e-05	1 > 6
FBgn0033065	Cyp6w1	2.10608	1.16602e-10	3.13409e-12	1 > 6
FBgn0033097	Zip42C.2	-2.89904	4.61249e-05	3.11802e-06	1 > 6
FBgn0033108	CG15236	-1.13893	4.58216e-05	3.09103e-06	1 > 6
FBgn0033110	CG9447	-1.62403	0.0269701	0.00601597	1 > 6
FBgn0033128	Tsp42Eg	-0.803173	0.000112849	8.63675e-06	1 > 6
FBgn0033129	Tsp42Eh	-1.86531	5.36619e-12	1.24098e-13	1 > 6
FBgn0033130	Tsp42Ei	-1.04836	5.03108e-05	3.42459e-06	1 > 6
FBgn0033132	Tsp42Ej	-0.988133	2.93575e-05	1.89229e-06	1 > 6
FBgn0033135	Tsp42En	-0.987392	0.00723438	0.0011446	1 > 6
FBgn0033153	Gadd45	0.533277	0.0449974	0.0117412	1 > 6
FBgn0033159	Dscam1	-0.860227	0.000695094	6.79383e-05	1 > 6
FBgn0033170	sPLA2	0.853313	0.0211332	0.00441328	1 > 6
FBgn0033192	Corin	-0.712607	0.00478175	0.000681997	1 > 6
FBgn0033222	CG12824	0.78576	0.0101921	0.00174873	1 > 6
FBgn0033249	CG11191	-0.97125	0.00417704	0.000575422	1 > 6
FBgn0033274	CG14757	-1.36202	1.16513e-15	1.86071e-17	1 > 6
FBgn0033289	CG2121	-2.24742	1.83041e-09	5.47894e-11	1 > 6
FBgn0033292	Cyp4ad1	-1.11927	0.00433762	0.000603762	1 > 6
FBgn0033296	Mal-A7	5.86079	2.09212e-28	1.05893e-30	1 > 6
FBgn0033297	Mal-A8	5.24445	2.41478e-23	1.93873e-25	1 > 6
FBgn0033308	CG8736	-8.31753	3.61236e-19	4.45914e-21	1 > 6
FBgn0033327	PGRP-SC1b	-1.68359	0.0119075	0.00213128	1 > 6
FBgn0033348	Spt	0.811872	7.40209e-05	5.36039e-06	1 > 6
FBgn0033358	spab	-1.63775	5.21108e-07	2.34201e-08	1 > 6
FBgn0033366	Ance-4	1.50825	1.26934e-07	5.09554e-09	1 > 6
FBgn0033368	CG13743	-1.52732	0.000125641	9.78022e-06	1 > 6
FBgn0033372	CG13742	0.5329	0.00172767	0.000198715	1 > 6
FBgn0033403	CG13739	-1.3566	0.000603214	5.75132e-05	1 > 6
FBgn0033446	CG1648	-0.704415	0.0130504	0.00238254	1 > 6
FBgn0033481	CG12920	3.28354	0.0413534	0.0105414	1 > 6
FBgn0033484	CG2269	-0.962108	1.49364e-06	7.35657e-08	1 > 6
FBgn0033500	Csgalnact	-0.988133	0.0421684	0.0108164	1 > 6
FBgn0033504	CAP	-1.01181	1.28819e-08	4.3393e-10	1 > 6
FBgn0033518	Prx2540-2	1.31648	0.000145262	1.15357e-05	1 > 6
FBgn0033519	CG11825	0.594685	0.00148818	0.000165983	1 > 6
FBgn0033520	Prx2540-1	1.25511	0.000324796	2.86982e-05	1 > 6
FBgn0033521	CG12896	1.54835	0.000323505	2.85421e-05	1 > 6
FBgn0033543	Daao1	0.828223	0.000567479	5.36824e-05	1 > 6
FBgn0033549	mms4	0.800615	0.000123834	9.60147e-06	1 > 6
FBgn0033570	ND-B14	-0.97395	1.96616e-19	2.28205e-21	1 > 6
FBgn0033593	Listericin	-1.9151	0.00019098	1.58164e-05	1 > 6
FBgn0033597	Cpr47Ea	-5.77876	1.33135e-15	2.16101e-17	1 > 6
FBgn0033602	Cpr47Ee	-2.16703	1.21649e-08	4.0447e-10	1 > 6
FBgn0033603	Cpr47Ef	-2.92567	4.74775e-11	1.21889e-12	1 > 6
FBgn0033631	Sod3	0.520594	0.0007618	7.55883e-05	1 > 6
FBgn0033633	Smyd4-3	-0.866055	0.00436684	0.000608972	1 > 6
FBgn0033652	ths	-0.711655	0.00580519	0.000868321	1 > 6
FBgn0033657	Sln	-1.18578	0.0012298	0.000132435	1 > 6
FBgn0033658	Twdlbeta	-2.70636	0.0174925	0.00346523	1 > 6
FBgn0033667	reb	-3.06486	3.79205e-06	2.01532e-07	1 > 6
FBgn0033668	exp	-1.59954	6.23721e-05	4.40889e-06	1 > 6
FBgn0033679	CG8888	-1.51422	2.24956e-10	6.22314e-12	1 > 6
FBgn0033702	CG8854	-1.46899	1.99999e-06	1.00881e-07	1 > 6
FBgn0033723	CG13155	-2.25302	8.88673e-07	4.2111e-08	1 > 6
FBgn0033724	CG8501	-2.16399	5.04943e-05	3.4459e-06	1 > 6
FBgn0033725	Cpr49Ac	-4.46251	0.00251831	0.000313268	1 > 6
FBgn0033728	Cpr49Ae	-5.63463	8.60942e-51	9.76722e-54	1 > 6
FBgn0033731	Cpr49Ah	-5.22435	0.00102721	0.000106136	1 > 6
FBgn0033733	CG8834	-0.873286	0.00550019	0.00081425	1 > 6
FBgn0033742	Nepl10	1.03483	0.0299588	0.00693348	1 > 6
FBgn0033760	CG8785	-1.41593	1.27673e-06	6.20595e-08	1 > 6
FBgn0033767	CG13148	-1.39462	0.000456373	4.20967e-05	1 > 6
FBgn0033769	CG8768	-0.52941	1.70024e-07	6.95884e-09	1 > 6
FBgn0033788	CG13323	0.632734	0.0277184	0.00625048	1 > 6
FBgn0033791	Drl-2	-0.840789	0.0224983	0.00479378	1 > 6
FBgn0033793	CG3955	-1.00515	0.00603592	0.000910734	1 > 6
FBgn0033807	AQP	-2.64191	4.53032e-30	1.81861e-32	1 > 6
FBgn0033826	CG4734	1.03438	0.01467	0.00276014	1 > 6
FBgn0033830	CG10814	3.09666	6.97075e-05	4.98823e-06	1 > 6
FBgn0033869	Cpr50Cb	-2.84866	0.00752857	0.00120487	1 > 6
FBgn0033872	CG6329	-1.59185	9.75078e-16	1.54869e-17	1 > 6
FBgn0033875	CG6357	0.530274	0.044451	0.0115521	1 > 6
FBgn0033876	Syngr	-1.46411	2.90415e-12	6.58941e-14	1 > 6
FBgn0033888	CG18568	-1.52356	7.32059e-05	5.27634e-06	1 > 6
FBgn0033911	VGAT	-1.52693	1.48546e-07	6.05385e-09	1 > 6
FBgn0033919	CG8547	-1.01528	2.95343e-07	1.26034e-08	1 > 6
FBgn0033926	Arc1	1.29762	2.85756e-05	1.8279e-06	1 > 6
FBgn0033932	Dh44-R1	-1.59807	0.00447415	0.000626279	1 > 6
FBgn0033958	jef	-0.759331	0.0084442	0.00138833	1 > 6
FBgn0033961	ND-B15	-0.943386	4.68831e-15	8.14185e-17	1 > 6
FBgn0033970	CG10205	-1.61691	8.03138e-05	5.90141e-06	1 > 6
FBgn0033978	Cyp6a23	1.02529	7.001e-07	3.22587e-08	1 > 6
FBgn0033982	Cyp317a1	0.683234	8.66983e-06	4.93301e-07	1 > 6
FBgn0033983	Agps	-1.30867	1.20622e-05	7.08427e-07	1 > 6
FBgn0033997	Ir51a	3.31874	0.0314546	0.00738185	1 > 6
FBgn0034030	CG8192	-2.63843	1.6682e-05	1.01178e-06	1 > 6
FBgn0034045	CG8249	1.02497	0.00157539	0.000178863	1 > 6
FBgn0034070	SP2353	-1.18603	1.1317e-06	5.46146e-08	1 > 6
FBgn0034075	Asph	-1.91518	9.00629e-30	3.7726e-32	1 > 6
FBgn0034098	krimp	0.671922	4.93202e-05	3.34856e-06	1 > 6
FBgn0034135	Syn2	-1.15616	0.000334872	2.97203e-05	1 > 6
FBgn0034136	DAT	-1.81571	3.72972e-06	1.97243e-07	1 > 6
FBgn0034137	CG4945	-1.38969	3.99406e-07	1.74624e-08	1 > 6
FBgn0034143	CG8303	-0.899976	0.0106848	0.00185368	1 > 6
FBgn0034145	CG5065	-0.814977	0.000106952	8.16674e-06	1 > 6
FBgn0034151	CG15617	-3.48305	1.0826e-17	1.48327e-19	1 > 6
FBgn0034182	SmydA-7	-1.93452	2.74233e-11	6.89232e-13	1 > 6
FBgn0034183	SmydA-6	-3.47816	1.92206e-07	7.98412e-09	1 > 6
FBgn0034200	Gbp2	0.87984	0.00654622	0.00100601	1 > 6
FBgn0034245	UQCR-6.4	-1.1478	1.32877e-26	7.76924e-29	1 > 6
FBgn0034247	CG6484	1.42513	1.65704e-05	1.00356e-06	1 > 6
FBgn0034253	CG10936	-0.816789	4.29419e-07	1.89246e-08	1 > 6
FBgn0034267	CG4984	-1.2495	0.000788023	7.83278e-05	1 > 6
FBgn0034276	Sardh	2.05467	4.0383e-08	1.49775e-09	1 > 6
FBgn0034286	dpr13	-0.637658	0.0390296	0.00969695	1 > 6
FBgn0034291	CG5770	1.08693	0.0355168	0.00856693	1 > 6
FBgn0034325	CG18539	-1.61835	0.0410517	0.0104255	1 > 6
FBgn0034331	BomBc2	0.664962	0.0429366	0.0110798	1 > 6
FBgn0034356	Pepck2	-1.49775	0.000498192	4.63019e-05	1 > 6
FBgn0034381	List	-0.63339	0.0278368	0.0062869	1 > 6
FBgn0034391	CG15080	-1.98199	2.81642e-11	7.10311e-13	1 > 6
FBgn0034394	CG15096	1.13456	0.000591459	5.60542e-05	1 > 6
FBgn0034407	DptB	2.71818	0.0128425	0.00233561	1 > 6
FBgn0034408	sano	-0.648772	0.00824527	0.00134195	1 > 6
FBgn0034420	CG10737	-0.770452	2.27662e-08	8.0066e-10	1 > 6
FBgn0034438	CG9416	-0.817977	0.000160469	1.29815e-05	1 > 6
FBgn0034447	CG7744	0.69431	1.6802e-05	1.02346e-06	1 > 6
FBgn0034454	CG15120	1.78065	0.0036751	0.000490377	1 > 6
FBgn0034460	CG18367	-3.05852	9.30284e-06	5.34189e-07	1 > 6
FBgn0034468	Obp56a	-1.92514	3.59778e-05	2.36419e-06	1 > 6
FBgn0034470	Obp56d	-0.742098	0.0163892	0.00317257	1 > 6
FBgn0034480	CG16898	1.76978	2.43637e-06	1.25231e-07	1 > 6
FBgn0034484	CG11044	-1.34464	9.27482e-05	6.96077e-06	1 > 6
FBgn0034485	CG11099	-1.15473	8.90249e-05	6.65026e-06	1 > 6
FBgn0034497	Mpcp1	-4.00823	1.14582e-60	7.99945e-64	1 > 6
FBgn0034511	GNBP-like3	1.56851	0.0156728	0.00299242	1 > 6
FBgn0034512	Bbd	0.93213	0.0442769	0.0114875	1 > 6
FBgn0034540	Lrt	-0.96565	0.00839194	0.00137608	1 > 6
FBgn0034563	CG15649	-4.56967	0.00104739	0.000108678	1 > 6
FBgn0034566	CG9313	-1.47682	0.0443796	0.0115258	1 > 6
FBgn0034567	CG15651	-1.87143	1.03718e-05	6.02813e-07	1 > 6
FBgn0034576	ND-B14.7	-0.935305	7.41501e-15	1.33301e-16	1 > 6
FBgn0034624	CG17974	-2.23502	0.0191319	0.00387179	1 > 6
FBgn0034636	twz	-0.891836	0.0422188	0.0108504	1 > 6
FBgn0034639	CG15673	0.630394	0.00778198	0.00125186	1 > 6
FBgn0034645	ND-B12	-0.963187	5.79666e-12	1.34598e-13	1 > 6
FBgn0034647	pirk	1.27163	0.00913444	0.00152988	1 > 6
FBgn0034655	CG10307	-1.66297	7.16435e-11	1.87565e-12	1 > 6
FBgn0034660	Loxl2	-2.20805	8.17435e-08	3.1673e-09	1 > 6
FBgn0034663	CG4363	2.69583	2.50391e-19	2.97174e-21	1 > 6
FBgn0034664	CG4377	1.91697	2.67307e-09	8.21119e-11	1 > 6
FBgn0034693	flap	-1.30874	7.45482e-08	2.8755e-09	1 > 6
FBgn0034709	Swim	-0.988377	0.00359136	0.000476069	1 > 6
FBgn0034715	Oatp58Db	-0.981085	0.0368179	0.00896169	1 > 6
FBgn0034720	Liprin-gamma	-0.689058	0.000447933	4.10054e-05	1 > 6
FBgn0034723	CG13506	-0.669817	0.0165806	0.00322971	1 > 6
FBgn0034724	babos	-0.623222	0.00478175	0.000681969	1 > 6
FBgn0034725	CG6044	-0.840912	0.00093362	9.5244e-05	1 > 6
FBgn0034740	nsr	2.17023	0.0218675	0.0046171	1 > 6
FBgn0034756	Cyp6d2	2.30065	9.64972e-19	1.2379e-20	1 > 6
FBgn0034782	CG12490	-2.65924	0.0043496	0.000605809	1 > 6
FBgn0034783	CG9825	-1.7407	0.00723438	0.00114315	1 > 6
FBgn0034789	PIP5K59B	-0.83623	9.56042e-05	7.21683e-06	1 > 6
FBgn0034856	yellow-d2	-1.79347	1.72853e-07	7.08969e-09	1 > 6
FBgn0034860	CG9812	-1.57041	2.74202e-09	8.44692e-11	1 > 6
FBgn0034870	CG13559	1.72364	0.0123015	0.00221576	1 > 6
FBgn0034877	levy	-1.13302	9.92239e-20	1.10836e-21	1 > 6
FBgn0034911	GlyT	-1.06985	0.00157611	0.000179081	1 > 6
FBgn0034920	CG5597	-1.06049	7.89014e-07	3.67688e-08	1 > 6
FBgn0034924	CG17658	0.619018	0.00151899	0.000170736	1 > 6
FBgn0034959	Xxylt	-0.655065	8.48974e-06	4.81572e-07	1 > 6
FBgn0034965	ppk29	-0.691214	0.0019311	0.000227506	1 > 6
FBgn0034974	CG16786	-3.50993	3.55901e-13	7.51619e-15	1 > 6
FBgn0034978	CG3257	-1.12748	5.17837e-05	3.54744e-06	1 > 6
FBgn0034985	CG3328	-0.708153	0.0112131	0.00196843	1 > 6
FBgn0035006	CG4563	-1.63833	3.28826e-05	2.14932e-06	1 > 6
FBgn0035010	CG13579	-1.7311	0.00170137	0.000195095	1 > 6
FBgn0035022	CG11413	-4.15613	0.00376539	0.000506039	1 > 6
FBgn0035032	ATPsynF	-1.08275	8.06847e-28	4.29511e-30	1 > 6
FBgn0035041	CG13594	-0.763845	0.0119281	0.00213845	1 > 6
FBgn0035046	ND-19	-0.859681	1.27349e-15	2.04487e-17	1 > 6
FBgn0035076	Ance-5	1.24533	6.45125e-05	4.58833e-06	1 > 6
FBgn0035090	CG2736	1.03317	0.000529661	4.95965e-05	1 > 6
FBgn0035102	CG7049	-1.09283	0.048914	0.0130321	1 > 6
FBgn0035103	Vdup1	-1.44339	1.87591e-10	5.14037e-12	1 > 6
FBgn0035104	CG13875	-1.50606	0.0221184	0.00469815	1 > 6
FBgn0035113	pyx	-0.817427	0.00330463	0.000431716	1 > 6
FBgn0035131	mthl9	-0.945904	0.00856829	0.00141621	1 > 6
FBgn0035144	Kah	-1.12309	0.000273151	2.3579e-05	1 > 6
FBgn0035146	CG13893	-0.662145	0.0192761	0.00391478	1 > 6
FBgn0035170	dpr20	-1.15853	0.0014585	0.0001619	1 > 6
FBgn0035171	CG12502	-1.15302	6.45125e-05	4.58562e-06	1 > 6
FBgn0035176	mat	2.7659	2.41936e-09	7.38962e-11	1 > 6
FBgn0035189	CG9119	0.644945	0.0203498	0.00420174	1 > 6
FBgn0035192	galene	-1.83374	5.57541e-05	3.8681e-06	1 > 6
FBgn0035199	tfc	-1.82165	8.71906e-05	6.47519e-06	1 > 6
FBgn0035208	CG9184	2.85628	0.0164253	0.00318357	1 > 6
FBgn0035241	CG12105	-2.57216	4.52714e-21	4.46432e-23	1 > 6
FBgn0035246	CG13928	-0.668813	0.00413657	0.000567475	1 > 6
FBgn0035257	CG12011	4.54966	0.0412162	0.0104813	1 > 6
FBgn0035279	Cpr62Ba	1.28552	0.0253662	0.00558659	1 > 6
FBgn0035280	Cpr62Bb	-2.47571	1.82704e-20	1.92924e-22	1 > 6
FBgn0035281	Cpr62Bc	-6.77792	1.72241e-20	1.80373e-22	1 > 6
FBgn0035287	CG13937	-0.891471	0.000514125	4.79174e-05	1 > 6
FBgn0035300	CG1139	1.01348	0.00361419	0.000480988	1 > 6
FBgn0035331	MsR1	-1.34958	7.83513e-06	4.41021e-07	1 > 6
FBgn0035348	CG16758	0.937152	0.0280553	0.0063534	1 > 6
FBgn0035385	FMRFaR	-1.09311	0.00152546	0.000171729	1 > 6
FBgn0035398	Cht7	-4.32133	1.56547e-21	1.43445e-23	1 > 6
FBgn0035409	CG14963	1.34746	2.08574e-06	1.05752e-07	1 > 6
FBgn0035410	MnM	-1.71679	3.74152e-13	7.99958e-15	1 > 6
FBgn0035427	ckd	-1.18626	0.00398377	0.000541616	1 > 6
FBgn0035452	CG10359	-1.19789	0.00779558	0.00125516	1 > 6
FBgn0035476	CG12766	1.39164	0.00747119	0.00119315	1 > 6
FBgn0035477	CG14982	-1.54053	0.000156618	1.25606e-05	1 > 6
FBgn0035480	CG14984	-1.29912	0.00177165	0.000205164	1 > 6
FBgn0035481	CG12605	-1.0211	5.87323e-05	4.12085e-06	1 > 6
FBgn0035484	CG11594	1.15983	0.00127733	0.000138446	1 > 6
FBgn0035490	CG1136	-2.33682	1.98906e-17	2.79465e-19	1 > 6
FBgn0035495	CG14989	-1.04184	4.68741e-08	1.75487e-09	1 > 6
FBgn0035501	CG1299	-0.811117	0.0139972	0.0025999	1 > 6
FBgn0035505	Teh2	-1.41513	7.26138e-09	2.36364e-10	1 > 6
FBgn0035538	DopEcR	-1.10615	4.80875e-09	1.51913e-10	1 > 6
FBgn0035539	slow	1.14306	2.05036e-05	1.26683e-06	1 > 6
FBgn0035542	DOR	-1.11622	7.04611e-08	2.70555e-09	1 > 6
FBgn0035544	CG15021	-2.7979	3.85337e-14	7.49892e-16	1 > 6
FBgn0035552	CG11350	-3.4969	0.00361919	0.000481969	1 > 6
FBgn0035553	CG13722	-3.96496	2.52025e-05	1.58794e-06	1 > 6
FBgn0035557	CG11353	-0.89002	0.0117726	0.00209686	1 > 6
FBgn0035574	RhoGEF64C	-1.01647	0.00189207	0.000222412	1 > 6
FBgn0035600	Cyt-c1	-0.940403	3.71055e-27	2.07239e-29	1 > 6
FBgn0035612	frm	-0.983209	0.0116494	0.00206372	1 > 6
FBgn0035625	Blimp-1	-0.586225	0.0131514	0.00240327	1 > 6
FBgn0035641	CG5568	-0.852802	2.94219e-05	1.90001e-06	1 > 6
FBgn0035649	CG10483	-0.705	0.045788	0.0119874	1 > 6
FBgn0035656	CG10479	-0.71556	0.0362643	0.00878837	1 > 6
FBgn0035661	CG10477	1.7821	5.22368e-10	1.46786e-11	1 > 6
FBgn0035676	ssp6	-0.817169	0.0405024	0.0102045	1 > 6
FBgn0035677	CG13293	-0.738951	0.00933098	0.00157032	1 > 6
FBgn0035710	SP1173	-0.614831	0.0159938	0.00308599	1 > 6
FBgn0035711	CG8519	-1.47004	2.09084e-06	1.06193e-07	1 > 6
FBgn0035719	tow	-0.873051	0.00516185	0.000750921	1 > 6
FBgn0035725	Mis12	0.625357	0.00044812	4.10617e-05	1 > 6
FBgn0035733	CG8641	-0.942367	0.00826827	0.00134858	1 > 6
FBgn0035734	CG14823	0.786405	0.0298341	0.0068864	1 > 6
FBgn0035755	CG14830	-1.51431	0.000203288	1.69746e-05	1 > 6
FBgn0035756	unc-13-4A	-0.760273	0.00472698	0.000672396	1 > 6
FBgn0035780	CG18417	-1.10061	0.00121822	0.000130762	1 > 6
FBgn0035798	frac	-0.919375	0.0405024	0.0102078	1 > 6
FBgn0035806	PGRP-SD	0.781315	0.030697	0.00716326	1 > 6
FBgn0035813	CG8492	-1.61856	0.0244902	0.00533017	1 > 6
FBgn0035816	CG13685	-0.820778	0.0120996	0.00217727	1 > 6
FBgn0035817	CG7409	-1.45414	2.14217e-08	7.46134e-10	1 > 6
FBgn0035844	CG13676	-1.85829	1.26361e-10	3.40742e-12	1 > 6
FBgn0035865	CG7201	-1.24628	0.0119268	0.00213682	1 > 6
FBgn0035903	CG6765	-0.833302	0.0208243	0.00433604	1 > 6
FBgn0035914	CG6282	-1.15841	3.85883e-06	2.06765e-07	1 > 6
FBgn0035915	S-Lap1	-4.45589	0.00659578	0.00101708	1 > 6
FBgn0035917	Zasp66	-1.62714	4.61329e-20	5.03238e-22	1 > 6
FBgn0035921	CG13305	-1.52856	0.0386827	0.00955673	1 > 6
FBgn0035929	CG13311	1.10635	0.0130336	0.00237833	1 > 6
FBgn0035933	CG13309	0.719536	0.015962	0.00307845	1 > 6
FBgn0035941	CG13313	1.92229	2.88822e-05	1.85256e-06	1 > 6
FBgn0035948	CG5644	-0.938896	0.0169614	0.00332597	1 > 6
FBgn0035954	Doc3	-1.65155	0.00679255	0.00105691	1 > 6
FBgn0035955	CG5194	0.681919	1.65181e-05	9.98956e-07	1 > 6
FBgn0035982	CG4461	-1.1535	2.33941e-08	8.26827e-10	1 > 6
FBgn0035985	Cpr67B	-1.35702	1.28595e-08	4.32054e-10	1 > 6
FBgn0036040	CG6749	-0.865615	0.0310151	0.00724832	1 > 6
FBgn0036044	Zasp67	-6.32603	3.97208e-23	3.29303e-25	1 > 6
FBgn0036094	CG14153	-1.39117	0.00233548	0.000286967	1 > 6
FBgn0036157	CG7560	1.27696	0.000188808	1.55818e-05	1 > 6
FBgn0036183	CG6083	-1.18702	0.00174698	0.00020124	1 > 6
FBgn0036196	CG11658	-0.587758	0.0150824	0.00285288	1 > 6
FBgn0036202	loaf	-0.972919	0.00132812	0.000145456	1 > 6
FBgn0036259	CG9760	-1.23122	0.029659	0.0068402	1 > 6
FBgn0036262	CG6910	1.42591	7.9606e-05	5.82856e-06	1 > 6
FBgn0036282	Smyd4-2	-1.40154	0.00223306	0.00027029	1 > 6
FBgn0036287	CG10663	-1.32365	3.01991e-05	1.96074e-06	1 > 6
FBgn0036316	nebu	0.511728	1.57288e-06	7.81016e-08	1 > 6
FBgn0036330	CG11263	0.692388	8.06043e-05	5.92979e-06	1 > 6
FBgn0036354	Poc1	0.518442	0.00251831	0.000313388	1 > 6
FBgn0036360	CG10713	-1.71168	0.00702878	0.00110225	1 > 6
FBgn0036361	CG10154	-1.12247	0.0492006	0.0131345	1 > 6
FBgn0036362	CG10725	-0.915966	0.000639786	6.17509e-05	1 > 6
FBgn0036364	CG14109	-1.66896	8.40548e-12	1.99519e-13	1 > 6
FBgn0036369	CG10089	1.19887	2.43366e-08	8.66511e-10	1 > 6
FBgn0036373	Tgi	0.526759	2.97766e-08	1.08619e-09	1 > 6
FBgn0036377	CG10710	-2.07139	1.789e-07	7.36896e-09	1 > 6
FBgn0036391	CG17364	-1.20113	3.99957e-05	2.64567e-06	1 > 6
FBgn0036395	CG17361	0.55916	0.00161738	0.000184194	1 > 6
FBgn0036410	CG8100	-1.89392	0.0270766	0.00606087	1 > 6
FBgn0036422	CG3868	-0.743262	0.0341819	0.00819125	1 > 6
FBgn0036454	CG17839	-1.23406	3.10877e-06	1.63048e-07	1 > 6
FBgn0036467	CG12310	-2.12819	0.0139603	0.00258933	1 > 6
FBgn0036479	CG13458	-2.28508	2.11017e-09	6.35316e-11	1 > 6
FBgn0036485	FucTA	-0.928913	0.0370656	0.00903755	1 > 6
FBgn0036494	Toll-6	-1.00015	0.00258761	0.000323818	1 > 6
FBgn0036501	CG7272	-0.695737	0.000274112	2.37058e-05	1 > 6
FBgn0036536	CG12713	0.735244	1.17232e-05	6.8647e-07	1 > 6
FBgn0036549	CG10516	1.20182	1.15995e-10	3.10765e-12	1 > 6
FBgn0036553	CG17027	-0.681906	0.00306862	0.00039526	1 > 6
FBgn0036565	CG5235	0.592635	0.00099136	0.000102259	1 > 6
FBgn0036589	CG13067	-1.18446	0.00227394	0.000277025	1 > 6
FBgn0036597	CG4962	-3.15267	4.70696e-15	8.21531e-17	1 > 6
FBgn0036656	CG13026	-2.95048	1.60415e-09	4.77366e-11	1 > 6
FBgn0036659	CG9701	-1.79253	9.53744e-08	3.72875e-09	1 > 6
FBgn0036665	CG13024	-2.77582	7.88308e-12	1.85055e-13	1 > 6
FBgn0036689	CG7730	0.566923	0.000606238	5.7908e-05	1 > 6
FBgn0036690	Ilp8	3.00943	1.12683e-09	3.28441e-11	1 > 6
FBgn0036710	CG6479	0.589856	0.00017823	1.46049e-05	1 > 6
FBgn0036717	CG13731	-5.5727	1.26469e-14	2.32874e-16	1 > 6
FBgn0036728	UQCR-Q	-1.09984	5.4146e-21	5.38672e-23	1 > 6
FBgn0036732	Oatp74D	0.676815	0.00528203	0.000772093	1 > 6
FBgn0036756	Cln3	-0.616921	0.0186243	0.00373981	1 > 6
FBgn0036759	CG5577	0.624078	0.0238637	0.00515626	1 > 6
FBgn0036767	CG16775	0.949149	0.0406335	0.010255	1 > 6
FBgn0036768	CG7402	-0.741262	0.0434181	0.0112424	1 > 6
FBgn0036787	CG4306	1.08628	0.0114812	0.00202591	1 > 6
FBgn0036795	CG18233	-1.41239	0.00319705	0.000414593	1 > 6
FBgn0036796	CG18231	-1.05202	0.0320297	0.00756371	1 > 6
FBgn0036821	CG3961	-0.707143	0.00652856	0.0010016	1 > 6
FBgn0036831	CG6839	-1.37318	0.00865399	0.00143717	1 > 6
FBgn0036833	CG3819	-1.56048	9.84222e-05	7.44673e-06	1 > 6
FBgn0036836	CG11619	0.625385	0.0360055	0.0087175	1 > 6
FBgn0036839	SmydA-2	-2.7835	2.6156e-16	3.92602e-18	1 > 6
FBgn0036851	CG14082	-1.0029	0.0248653	0.00544003	1 > 6
FBgn0036862	Gbs-76A	-0.807541	0.00840379	0.00137936	1 > 6
FBgn0036875	CG9449	-0.723743	0.036329	0.00881039	1 > 6
FBgn0036881	Cpr76Bd	-6.37579	8.54742e-29	4.02793e-31	1 > 6
FBgn0036890	CG9368	-1.07025	0.0114402	0.00201469	1 > 6
FBgn0036910	Cyp305a1	0.524217	0.0416063	0.0106205	1 > 6
FBgn0036939	CG7365	-0.723109	0.0207	0.00429305	1 > 6
FBgn0036948	CG7298	1.45986	0.0083392	0.00136379	1 > 6
FBgn0036951	CG7017	3.04671	0.0360929	0.00874368	1 > 6
FBgn0036984	CG13248	-1.09903	0.000215595	1.81371e-05	1 > 6
FBgn0036985	zye	-5.90238	1.08661e-30	4.17235e-33	1 > 6
FBgn0036993	CG5910	0.623364	0.00915253	0.00153434	1 > 6
FBgn0036995	atk	4.97267	2.49884e-09	7.6542e-11	1 > 6
FBgn0037001	ND-39	-1.00623	3.07823e-14	5.883e-16	1 > 6
FBgn0037012	Rcd2	-0.511135	0.037482	0.00917833	1 > 6
FBgn0037015	cmpy	-1.0582	0.00970167	0.0016501	1 > 6
FBgn0037107	CG7166	-0.780497	0.0286629	0.00655603	1 > 6
FBgn0037122	CG14570	-1.89567	0.0166025	0.00323965	1 > 6
FBgn0037130	Syn1	-0.571113	0.0215477	0.00453744	1 > 6
FBgn0037141	PolH	0.839802	2.16548e-08	7.57795e-10	1 > 6
FBgn0037151	CG7130	0.514204	0.00686135	0.00107061	1 > 6
FBgn0037153	olf413	-0.736607	0.00807786	0.00131036	1 > 6
FBgn0037165	CG11437	-1.71178	0.000156583	1.25441e-05	1 > 6
FBgn0037229	flip	-1.24737	0.00360915	0.000480003	1 > 6
FBgn0037230	Nepl11	0.793208	0.0199707	0.00409208	1 > 6
FBgn0037238	CG1090	-0.966107	0.00113209	0.000118949	1 > 6
FBgn0037275	CG14655	-1.38686	8.7147e-07	4.11437e-08	1 > 6
FBgn0037288	CG14661	-1.79438	4.19768e-07	1.8426e-08	1 > 6
FBgn0037292	plh	-2.50992	4.77694e-24	3.50172e-26	1 > 6
FBgn0037326	CG14669	-0.94663	0.00149963	0.000167923	1 > 6
FBgn0037375	kat-60L1	-1.14923	0.000749792	7.4266e-05	1 > 6
FBgn0037391	CG2017	-0.99046	1.51257e-08	5.17435e-10	1 > 6
FBgn0037410	Osi2	-0.945641	0.020722	0.00430209	1 > 6
FBgn0037433	CG17919	-1.28968	3.83963e-06	2.04731e-07	1 > 6
FBgn0037447	Neurochondrin	-1.60522	1.48254e-12	3.27326e-14	1 > 6
FBgn0037448	CG15186	-0.692492	0.0232443	0.00498802	1 > 6
FBgn0037475	Fer1	-1.01128	0.0460619	0.0120672	1 > 6
FBgn0037525	CG17816	-0.631585	2.42538e-05	1.52605e-06	1 > 6
FBgn0037546	mAChR-B	-0.878862	0.0214684	0.00451326	1 > 6
FBgn0037577	CG7443	-1.66515	2.00393e-11	4.89658e-13	1 > 6
FBgn0037601	Cyp313b1	-0.828498	0.0465803	0.0122437	1 > 6
FBgn0037615	CG11760	-1.0531	0.0272894	0.00611326	1 > 6
FBgn0037627	CG13318	-1.05546	0.00951699	0.00161288	1 > 6
FBgn0037676	CG8861	-1.19067	0.000158015	1.27002e-05	1 > 6
FBgn0037683	CG18473	0.653746	0.0451747	0.0117953	1 > 6
FBgn0037690	Task7	-1.08257	0.0305401	0.007108	1 > 6
FBgn0037698	CG16779	-1.3781	1.14099e-10	3.04688e-12	1 > 6
FBgn0037715	CG9399	-0.618086	1.39093e-09	4.11488e-11	1 > 6
FBgn0037721	CG9427	-1.04623	0.00207228	0.000247393	1 > 6
FBgn0037724	Fst	1.34214	0.000348791	3.11078e-05	1 > 6
FBgn0037736	side-VII	-0.748656	0.00460716	0.000649723	1 > 6
FBgn0037742	Rpt3R	-1.84967	9.12867e-05	6.82719e-06	1 > 6
FBgn0037754	CG8500	-0.908299	0.00327876	0.000427764	1 > 6
FBgn0037766	Teh1	-1.14764	0.000931704	9.49673e-05	1 > 6
FBgn0037796	CG12814	-1.54461	2.51459e-11	6.25412e-13	1 > 6
FBgn0037801	CG3999	1.12181	0.00498149	0.000718847	1 > 6
FBgn0037816	CG6345	-0.553311	0.00649525	0.000994778	1 > 6
FBgn0037819	Phyhd1	0.693935	7.93221e-07	3.70341e-08	1 > 6
FBgn0037835	CG14687	-1.28395	6.18299e-10	1.75362e-11	1 > 6
FBgn0037836	CG14692	-0.957842	0.0445533	0.0115903	1 > 6
FBgn0037873	SdhC	-1.23922	5.81054e-30	2.38324e-32	1 > 6
FBgn0037891	CG5214	-0.690077	5.87384e-21	5.89486e-23	1 > 6
FBgn0037895	bumpel	-1.0474	0.0192134	0.00389668	1 > 6
FBgn0037902	CG5281	-0.819643	0.00321734	0.00041919	1 > 6
FBgn0037908	dpr5	-1.11629	0.0410517	0.0104286	1 > 6
FBgn0037934	CG6830	0.953966	0.00536787	0.000789792	1 > 6
FBgn0037936	CG6908	0.907771	0.00201263	0.00023834	1 > 6
FBgn0037941	CG12594	-1.07736	0.00295324	0.000378079	1 > 6
FBgn0037950	HisCl1	-1.10387	0.0178533	0.00355072	1 > 6
FBgn0037956	CG6959	-0.55206	0.0224983	0.00479369	1 > 6
FBgn0037973	CG18547	0.691603	0.00966171	0.00164162	1 > 6
FBgn0037989	ATP8B	-0.745956	0.00195451	0.000230775	1 > 6
FBgn0037993	dpr15	-1.31717	0.00485985	0.000695113	1 > 6
FBgn0037996	CG4830	-3.18313	1.71661e-05	1.04863e-06	1 > 6
FBgn0038017	CG4115	-1.14832	0.01467	0.00275972	1 > 6
FBgn0038029	GstD11	-2.44723	0.000146366	1.1649e-05	1 > 6
FBgn0038063	Octbeta2R	0.734352	0.000157102	1.26131e-05	1 > 6
FBgn0038072	CG6225	-1.83695	4.77883e-19	5.96363e-21	1 > 6
FBgn0038076	Cyp313a4	1.14951	0.000964918	9.91948e-05	1 > 6
FBgn0038082	Ugt37A2	1.12981	0.00970348	0.00165126	1 > 6
FBgn0038087	beat-Va	-1.2671	0.00549174	0.000811851	1 > 6
FBgn0038100	Paip2	0.522608	1.12762e-10	3.00134e-12	1 > 6
FBgn0038105	yellow-f2	0.714216	0.0241793	0.00523719	1 > 6
FBgn0038126	CG8483	-2.15573	0.000202992	1.69174e-05	1 > 6
FBgn0038130	CG8630	-1.7527	2.53393e-10	7.03195e-12	1 > 6
FBgn0038134	wntD	-3.63497	0.0135149	0.00248739	1 > 6
FBgn0038143	CG9813	-0.900726	0.000243169	2.06691e-05	1 > 6
FBgn0038165	Task6	-0.951298	0.00684845	0.001068	1 > 6
FBgn0038173	Adgf-C	-1.18957	0.00652856	0.00100241	1 > 6
FBgn0038181	CG9297	-2.5604	1.28e-31	4.133e-34	1 > 6
FBgn0038198	Npc2b	-0.818574	0.00338481	0.000444258	1 > 6
FBgn0038221	IFT54	1.38288	0.0141506	0.00263772	1 > 6
FBgn0038224	ATPsynE	-0.929618	1.88654e-19	2.15671e-21	1 > 6
FBgn0038246	CG14853	-0.929335	0.00163116	0.00018619	1 > 6
FBgn0038271	UQCR-C1	-0.982172	2.34607e-31	7.9847e-34	1 > 6
FBgn0038282	dpr9	-0.755237	0.010579	0.00183072	1 > 6
FBgn0038294	Mf	-1.93558	5.30282e-29	2.45265e-31	1 > 6
FBgn0038295	Gyc88E	-1.57838	8.78805e-06	5.00794e-07	1 > 6
FBgn0038299	Spn88Eb	1.00167	0.020691	0.00428844	1 > 6
FBgn0038309	Amt	-1.23074	0.0186618	0.0037506	1 > 6
FBgn0038324	CG5038	0.589598	0.00344552	0.000453429	1 > 6
FBgn0038332	CG6136	0.540633	0.0251912	0.00553772	1 > 6
FBgn0038366	CG4576	-1.01245	0.0384657	0.00946957	1 > 6
FBgn0038377	CG9632	4.00531	0.0116227	0.00205698	1 > 6
FBgn0038385	Fbxl7	-1.47272	0.000689311	6.7313e-05	1 > 6
FBgn0038397	CG10185	-1.38603	0.00134469	0.000147785	1 > 6
FBgn0038405	CG8927	-4.89068	1.04892e-08	3.4601e-10	1 > 6
FBgn0038420	CG10311	-1.13962	2.42028e-07	1.01804e-08	1 > 6
FBgn0038422	CG14880	-1.838	1.84393e-06	9.25262e-08	1 > 6
FBgn0038447	CG14892	-2.57434	0.00382261	0.000514396	1 > 6
FBgn0038463	CG3534	0.833634	5.83165e-22	5.29271e-24	1 > 6
FBgn0038465	Irc	1.01452	2.70476e-05	1.716e-06	1 > 6
FBgn0038470	CG18213	0.623174	0.000137457	1.0772e-05	1 > 6
FBgn0038494	beat-IIb	-1.01141	0.00936326	0.00157861	1 > 6
FBgn0038498	beat-IIa	-1.04336	0.000470351	4.34682e-05	1 > 6
FBgn0038508	CG5866	3.38211	0.0176361	0.0035029	1 > 6
FBgn0038511	cysu	-1.34855	0.015351	0.0029191	1 > 6
FBgn0038530	AttD	3.8681	0.0126846	0.00229803	1 > 6
FBgn0038540	CG14321	-2.67123	0.00824599	0.00134351	1 > 6
FBgn0038581	CG14314	-0.869893	0.04436	0.0115168	1 > 6
FBgn0038582	CG7988	-0.533764	0.01577	0.00302354	1 > 6
FBgn0038598	CG7131	1.68136	7.27551e-06	4.04442e-07	1 > 6
FBgn0038606	CG15803	-0.732238	0.0188165	0.00379155	1 > 6
FBgn0038610	CG7675	-1.00983	0.000888961	9.01451e-05	1 > 6
FBgn0038629	CG14304	-2.45196	0.00146132	0.000162468	1 > 6
FBgn0038631	CG7695	-0.96454	0.00531205	0.000778798	1 > 6
FBgn0038632	CG14301	-1.12297	0.0115704	0.00204569	1 > 6
FBgn0038641	ChT	-1.25521	0.000120855	9.33906e-06	1 > 6
FBgn0038645	CG7714	-5.1884	0.00598427	0.000901375	1 > 6
FBgn0038652	CG7720	-0.904421	1.66602e-06	8.33083e-08	1 > 6
FBgn0038653	Octalpha2R	-0.923361	0.000564365	5.32894e-05	1 > 6
FBgn0038654	CG14298	-0.969399	0.0186942	0.00375874	1 > 6
FBgn0038674	CG14285	-0.907058	0.0159279	0.00307049	1 > 6
FBgn0038679	CG6040	-0.689612	0.00484465	0.000691674	1 > 6
FBgn0038693	unc79	-1.16904	3.33401e-07	1.44603e-08	1 > 6
FBgn0038702	CG3739	1.45385	1.44223e-05	8.59625e-07	1 > 6
FBgn0038714	Cpr92A	-5.69453	1.36892e-05	8.07564e-07	1 > 6
FBgn0038719	CG16727	1.98182	1.48178e-08	5.05606e-10	1 > 6
FBgn0038740	CG4562	-1.27113	5.02383e-07	2.2447e-08	1 > 6
FBgn0038744	CG4733	-0.561105	0.000424913	3.86756e-05	1 > 6
FBgn0038752	CG4462	-0.914437	0.000822097	8.22169e-05	1 > 6
FBgn0038756	CG4783	-0.583758	0.00826993	0.00134957	1 > 6
FBgn0038761	CG17190	-0.956099	0.00202476	0.000240307	1 > 6
FBgn0038765	CG4424	0.500457	0.0157177	0.00300528	1 > 6
FBgn0038767	trem	0.708524	9.20992e-07	4.38836e-08	1 > 6
FBgn0038774	CG5023	-1.56792	3.17897e-16	4.79939e-18	1 > 6
FBgn0038790	MtnC	1.22108	0.00276429	0.000349921	1 > 6
FBgn0038799	MFS9	-1.28118	0.000712563	7.01432e-05	1 > 6
FBgn0038818	Nep4	-1.26964	0.00130654	0.000142637	1 > 6
FBgn0038819	Cpr92F	-11.389	8.86282e-24	6.8836e-26	1 > 6
FBgn0038820	CG4000	-3.48623	7.26234e-31	2.66182e-33	1 > 6
FBgn0038837	KaiR1D	-1.00266	0.00764871	0.0012255	1 > 6
FBgn0038839	Ktl	-1.2499	1.34827e-07	5.44768e-09	1 > 6
FBgn0038840	Grik	-1.62141	2.76069e-09	8.54612e-11	1 > 6
FBgn0038849	CG7079	-1.04062	0.00820285	0.00133362	1 > 6
FBgn0038858	CG5793	0.522794	0.00464119	0.000656141	1 > 6
FBgn0038874	ETHR	-1.6932	0.000816741	8.15386e-05	1 > 6
FBgn0038881	aus	-0.530907	0.0201457	0.00414377	1 > 6
FBgn0038914	fit	1.57149	0.00186003	0.000217834	1 > 6
FBgn0038922	Idh3b	-0.850593	3.45559e-34	9.95151e-37	1 > 6
FBgn0038926	CG13409	-1.09918	0.00120816	0.000129395	1 > 6
FBgn0038929	CG13408	-1.78912	0.0162683	0.00314463	1 > 6
FBgn0038946	rdhB	-1.2392	0.00421282	0.000581243	1 > 6
FBgn0038956	CAH8	-1.54425	0.030117	0.00698324	1 > 6
FBgn0038959	CG13856	-1.11492	0.00669208	0.0010366	1 > 6
FBgn0038973	Pebp1	-1.69928	2.15048e-06	1.09786e-07	1 > 6
FBgn0038975	Nrx-1	-1.13274	2.80593e-08	1.01177e-09	1 > 6
FBgn0038977	CG5376	-2.08212	1.26934e-07	5.07392e-09	1 > 6
FBgn0038980	Octbeta1R	-0.996344	4.36904e-05	2.92439e-06	1 > 6
FBgn0039006	Cyp6d4	0.59441	7.74461e-06	4.34202e-07	1 > 6
FBgn0039008	CG6972	-1.45136	1.8116e-07	7.47783e-09	1 > 6
FBgn0039031	Gbp3	0.92033	0.00499782	0.000722042	1 > 6
FBgn0039054	Cow	-1.15951	1.87736e-07	7.78205e-09	1 > 6
FBgn0039064	CG4467	-1.04001	4.24889e-05	2.83655e-06	1 > 6
FBgn0039078	CG4374	-1.42386	0.0412162	0.0104859	1 > 6
FBgn0039089	beat-IV	-1.11312	0.000705006	6.91533e-05	1 > 6
FBgn0039112	SdhD	-1.04044	3.1996e-23	2.59676e-25	1 > 6
FBgn0039114	Lsd-1	0.840833	0.0220426	0.00467244	1 > 6
FBgn0039128	CG13599	0.506837	0.00303297	0.000389344	1 > 6
FBgn0039131	CG12268	-1.03733	0.00204337	0.000243407	1 > 6
FBgn0039161	CG13606	-3.03845	4.35157e-16	6.60767e-18	1 > 6
FBgn0039170	CG13609	0.509206	0.011892	0.0021231	1 > 6
FBgn0039178	CG6356	-0.656477	0.0238352	0.00514042	1 > 6
FBgn0039232	sosie	-0.803514	0.0207665	0.00431677	1 > 6
FBgn0039239	CG13641	-1.02407	0.0203364	0.00419718	1 > 6
FBgn0039244	CG11069	-0.874171	0.000961379	9.87471e-05	1 > 6
FBgn0039257	tnc	-0.837376	0.0105865	0.00183293	1 > 6
FBgn0039277	Nepl16	-1.02671	0.000120855	9.3444e-06	1 > 6
FBgn0039282	Bili	-0.974033	0.00544343	0.000802335	1 > 6
FBgn0039283	danr	-1.38111	0.0129372	0.00235848	1 > 6
FBgn0039286	dan	-2.83987	0.000707037	6.94759e-05	1 > 6
FBgn0039297	CG11852	-1.02351	0.00549174	0.000811536	1 > 6
FBgn0039310	CG11878	0.641407	0.0306739	0.00714665	1 > 6
FBgn0039316	CG11893	1.16618	0.000402816	3.64183e-05	1 > 6
FBgn0039319	CG13659	0.996464	0.000184344	1.51381e-05	1 > 6
FBgn0039321	CG10550	-0.624202	0.0165899	0.00323429	1 > 6
FBgn0039332	alrm	-0.817568	0.0250717	0.00550706	1 > 6
FBgn0039342	CG5107	1.59876	0.00127555	0.00013814	1 > 6
FBgn0039343	CG5111	2.81074	1.04929e-08	3.47048e-10	1 > 6
FBgn0039346	CG5079	-2.0332	0.0495235	0.0132593	1 > 6
FBgn0039347	CG5071	-1.56534	4.48346e-05	3.01271e-06	1 > 6
FBgn0039356	CG5039	0.545311	0.0492006	0.0131428	1 > 6
FBgn0039358	Idh3g	-0.825804	2.93412e-25	1.9204e-27	1 > 6
FBgn0039380	CG5890	-1.67464	8.11573e-07	3.80325e-08	1 > 6
FBgn0039411	dysf	-1.16809	0.00639475	0.000976038	1 > 6
FBgn0039415	CG6142	-1.66886	0.00170137	0.00019501	1 > 6
FBgn0039452	CG14245	1.19438	0.000312234	2.73842e-05	1 > 6
FBgn0039474	CG6283	1.90343	1.24397e-09	3.64756e-11	1 > 6
FBgn0039479	CG14257	-2.97588	1.97633e-12	4.40734e-14	1 > 6
FBgn0039480	Cpr97Ea	-7.51471	6.38562e-09	2.073e-10	1 > 6
FBgn0039481	Cpr97Eb	-4.18331	1.54343e-28	7.67742e-31	1 > 6
FBgn0039483	CG14259	-1.21014	0.000682557	6.64747e-05	1 > 6
FBgn0039486	CAH9	-1.24962	7.57167e-06	4.22887e-07	1 > 6
FBgn0039500	CG5984	-1.00507	0.0310087	0.00724411	1 > 6
FBgn0039510	CG3339	-1.8042	7.73247e-05	5.64128e-06	1 > 6
FBgn0039529	CG5612	-0.679111	0.00835322	0.00136754	1 > 6
FBgn0039536	unc80	-1.24823	5.87076e-08	2.22862e-09	1 > 6
FBgn0039559	NSD	0.513668	0.000628926	6.04283e-05	1 > 6
FBgn0039564	Nep7	1.01986	0.00130156	0.000141823	1 > 6
FBgn0039584	beat-VI	-1.47263	4.6073e-06	2.49685e-07	1 > 6
FBgn0039591	CG9988	-1.54125	0.0157526	0.00301487	1 > 6
FBgn0039594	snu	-0.724077	0.00317152	0.000411005	1 > 6
FBgn0039595	AstA-R2	-0.838962	0.0372491	0.00909442	1 > 6
FBgn0039611	Nepl18	2.08641	6.24813e-08	2.37733e-09	1 > 6
FBgn0039617	DIP-gamma	-0.796405	0.0374312	0.00915936	1 > 6
FBgn0039635	Pdhb	-0.91474	3.70135e-21	3.48849e-23	1 > 6
FBgn0039647	jus	-1.15922	1.82373e-07	7.54385e-09	1 > 6
FBgn0039667	FipoQ	-2.82274	4.95106e-38	1.20979e-40	1 > 6
FBgn0039670	CG7567	-1.0761	0.0173924	0.00344083	1 > 6
FBgn0039678	Obp99a	1.54304	0.00185306	0.00021676	1 > 6
FBgn0039685	Obp99b	-2.89157	0.00280994	0.000356791	1 > 6
FBgn0039686	CG15506	-3.112	4.55185e-06	2.45488e-07	1 > 6
FBgn0039688	Kul	-0.909324	3.84248e-06	2.05218e-07	1 > 6
FBgn0039709	Cad99C	-0.684624	0.02732	0.00612488	1 > 6
FBgn0039719	CG15515	-1.85695	0.000330818	2.93316e-05	1 > 6
FBgn0039728	CG7896	-3.28631	9.43892e-08	3.68199e-09	1 > 6
FBgn0039738	Mgat2	-0.523968	0.00992063	0.00169687	1 > 6
FBgn0039742	CG15528	-1.07588	0.00593125	0.000889766	1 > 6
FBgn0039776	PH4alphaEFB	-1.16818	0.000124513	9.67073e-06	1 > 6
FBgn0039789	CG9717	-0.741312	0.00831639	0.00135933	1 > 6
FBgn0039800	Npc2g	0.950269	0.00236836	0.000291627	1 > 6
FBgn0039801	Npc2h	1.05767	0.00227272	0.000276678	1 > 6
FBgn0039804	CG15544	-2.25418	6.91244e-07	3.17904e-08	1 > 6
FBgn0039805	Cpr100A	-5.81248	1.01613e-25	6.38465e-28	1 > 6
FBgn0039807	CG15546	-1.96398	1.26175e-13	2.5568e-15	1 > 6
FBgn0039808	CG12071	-0.761886	0.0410305	0.0104125	1 > 6
FBgn0039816	CG11317	-1.16481	0.000573136	5.42676e-05	1 > 6
FBgn0039820	CG15554	-2.39266	0.0017564	0.000202785	1 > 6
FBgn0039827	CG1544	1.06276	0.00220194	0.000265371	1 > 6
FBgn0039830	ATPsynC	-1.03316	1.91194e-32	6.00661e-35	1 > 6
FBgn0039836	CG1750	-0.540806	0.0388495	0.00961124	1 > 6
FBgn0039862	kek6	-0.51557	0.00432506	0.000601636	1 > 6
FBgn0039864	CG11550	-1.22357	0.0084442	0.00138719	1 > 6
FBgn0039886	CG2003	-0.802408	7.44055e-07	3.44788e-08	1 > 6
FBgn0039896	yellow-h	-1.76717	3.57111e-06	1.88232e-07	1 > 6
FBgn0039897	CG1674	-1.9953	2.83203e-30	1.11215e-32	1 > 6
FBgn0039900	Syt7	-0.704323	0.00449876	0.000630509	1 > 6
FBgn0039909	ND-49	-0.853944	9.82802e-18	1.32939e-19	1 > 6
FBgn0039911	CG1909	-0.945675	4.55498e-05	3.06872e-06	1 > 6
FBgn0039914	mav	0.528002	1.41228e-07	5.73097e-09	1 > 6
FBgn0039915	Gat	-1.39619	8.27344e-05	6.10815e-06	1 > 6
FBgn0039927	CG11155	-0.896576	1.27673e-06	6.20287e-08	1 > 6
FBgn0040069	vanin-like	-0.822734	0.0282411	0.00641415	1 > 6
FBgn0040074	retinin	-2.24139	1.06138e-09	3.08437e-11	1 > 6
FBgn0040089	meso18E	-0.798958	2.85109e-05	1.82051e-06	1 > 6
FBgn0040099	lectin-28C	-2.07922	0.00402062	0.000548059	1 > 6
FBgn0040104	lectin-24A	-1.25522	0.0407091	0.010298	1 > 6
FBgn0040252	Ugt303A1	0.96673	0.0183317	0.00366666	1 > 6
FBgn0040257	Ugt302E1	1.00492	0.0241307	0.00522246	1 > 6
FBgn0040262	Ugt37C2	1.4725	0.000414657	3.75974e-05	1 > 6
FBgn0040281	Aplip1	-0.929333	0.00132812	0.000145361	1 > 6
FBgn0040297	Nhe2	-0.5872	0.00604442	0.000915329	1 > 6
FBgn0040321	GNBP3	0.66404	0.0327718	0.00777898	1 > 6
FBgn0040349	CG3699	1.93638	1.01668e-08	3.34487e-10	1 > 6
FBgn0040350	CG3690	0.865066	0.0012014	0.000128328	1 > 6
FBgn0040351	CG11638	-1.01769	0.00080098	7.97555e-05	1 > 6
FBgn0040364	CG11378	-0.632934	0.0386453	0.00954413	1 > 6
FBgn0040367	CG11382	-0.60132	0.0324529	0.00768345	1 > 6
FBgn0040370	CG13375	-0.874984	5.04724e-05	3.44e-06	1 > 6
FBgn0040377	Vha36-3	-1.66057	1.68047e-11	4.06222e-13	1 > 6
FBgn0040465	Dlip3	0.596504	0.000873083	8.80778e-05	1 > 6
FBgn0040466	Dlip2	0.697685	0.000298746	2.60708e-05	1 > 6
FBgn0040496	CG17104	-4.5314	0.000660476	6.4209e-05	1 > 6
FBgn0040503	CG7763	2.33862	2.07672e-05	1.28717e-06	1 > 6
FBgn0040505	Alk	-1.27376	2.11136e-09	6.37718e-11	1 > 6
FBgn0040524	CG11052	-2.64422	0.00130654	0.000142594	1 > 6
FBgn0040571	CG17193	-1.27929	0.0081821	0.00132953	1 > 6
FBgn0040601	CG13643	-2.08161	0.00323129	0.000421289	1 > 6
FBgn0040606	CG6503	0.829201	0.00853042	0.00140599	1 > 6
FBgn0040608	CG14246	-2.43483	1.87515e-14	3.50189e-16	1 > 6
FBgn0040609	CG3348	-1.13269	0.000316985	2.78562e-05	1 > 6
FBgn0040629	CAH5	2.30435	0.0223493	0.00475306	1 > 6
FBgn0040637	CG11458	-5.10295	3.96516e-24	2.80285e-26	1 > 6
FBgn0040653	Dso1	2.0823	4.8201e-07	2.13685e-08	1 > 6
FBgn0040688	CG12483	-2.02341	0.0144693	0.00271228	1 > 6
FBgn0040697	Teh3	-1.4953	0.000684096	6.66843e-05	1 > 6
FBgn0040705	ND-B8	-3.21298	6.40914e-12	1.49895e-13	1 > 6
FBgn0040717	Nplp4	-1.42896	0.00276429	0.000349696	1 > 6
FBgn0040726	dpr1	-0.971617	0.00742412	0.00118174	1 > 6
FBgn0040732	CG16926	1.32819	0.00860363	0.0014258	1 > 6
FBgn0040733	BomS6	0.931233	0.00369257	0.000493924	1 > 6
FBgn0040773	COX7C	-1.12627	7.18381e-24	5.51685e-26	1 > 6
FBgn0040793	CG7630	-1.08077	5.56584e-24	4.1286e-26	1 > 6
FBgn0040817	CG14132	-1.22499	0.000267754	2.30392e-05	1 > 6
FBgn0040823	dpr6	-1.56578	1.34077e-18	1.74339e-20	1 > 6
FBgn0040827	CG13315	0.644059	0.0207251	0.00430454	1 > 6
FBgn0040832	CG8012	-1.10357	0.000350701	3.13088e-05	1 > 6
FBgn0040843	CG15213	-3.76944	1.87714e-05	1.15489e-06	1 > 6
FBgn0040900	CG17777	-2.29828	2.65121e-10	7.38054e-12	1 > 6
FBgn0040931	CG9034	-0.794584	7.84406e-08	3.03248e-09	1 > 6
FBgn0040949	CG13998	-1.29247	0.00689532	0.0010771	1 > 6
FBgn0040959	Peritrophin-15a	-0.817307	0.0286927	0.00656535	1 > 6
FBgn0040972	CG16978	-0.978543	0.023575	0.00507133	1 > 6
FBgn0041097	robo3	-1.05305	0.000383641	3.44838e-05	1 > 6
FBgn0041181	Tep3	-1.5395	8.15267e-09	2.66799e-10	1 > 6
FBgn0041182	Tep2	0.872848	0.040309	0.0101168	1 > 6
FBgn0041194	Prat2	1.39246	1.32092e-05	7.78095e-07	1 > 6
FBgn0041337	Cyp309a2	1.50402	0.000395476	3.56857e-05	1 > 6
FBgn0041579	AttC	5.89116	2.19535e-05	1.3679e-06	1 > 6
FBgn0041605	cpx	-1.07135	1.54195e-06	7.6297e-08	1 > 6
FBgn0041707	7B2	-0.741704	0.00360695	0.000479349	1 > 6
FBgn0041711	yellow-e	-2.34304	2.6112e-11	6.51718e-13	1 > 6
FBgn0041713	yellow-c	-1.77027	0.000552809	5.20696e-05	1 > 6
FBgn0041721	snRNA:U12	1.75822	2.98685e-06	1.55611e-07	1 > 6
FBgn0041723	rho-5	-0.64954	0.0170995	0.00336052	1 > 6
FBgn0041789	Pax	-0.738145	2.52532e-21	2.33602e-23	1 > 6
FBgn0042179	Ugt305A1	-0.940762	0.0384297	0.00945734	1 > 6
FBgn0042186	CG17239	-0.945945	0.0424009	0.010912	1 > 6
FBgn0042187	CG17234	-4.13001	1.05778e-05	6.1663e-07	1 > 6
FBgn0042201	Nplp3	-5.46317	9.9259e-33	3.03173e-35	1 > 6
FBgn0042696	NfI	-1.32421	2.25252e-12	5.07156e-14	1 > 6
FBgn0043005	prt	-1.34525	0.0269813	0.00602811	1 > 6
FBgn0043043	Desat2	2.47644	0.0406731	0.0102826	1 > 6
FBgn0043362	bchs	-0.799387	8.4238e-05	6.23386e-06	1 > 6
FBgn0043534	Obp57b	-1.08936	0.000392165	3.53184e-05	1 > 6
FBgn0043576	PGRP-SC1a	-3.08899	2.91763e-08	1.06174e-09	1 > 6
FBgn0043578	PGRP-SB1	1.90872	0.00130095	0.000141573	1 > 6
FBgn0043783	CG32444	1.30462	0.00681839	0.00106212	1 > 6
FBgn0043792	CG30427	-0.983924	0.024286	0.00526666	1 > 6
FBgn0044028	Notum	-1.10684	0.0283929	0.0064794	1 > 6
FBgn0044046	Ilp7	1.45797	0.00499782	0.000722261	1 > 6
FBgn0044050	Ilp3	-1.69117	0.0135813	0.00250671	1 > 6
FBgn0044328	CG32052	-0.970015	0.00459181	0.000646355	1 > 6
FBgn0045038	Proc	-1.01557	3.61713e-05	2.38007e-06	1 > 6
FBgn0045761	CHKov1	-0.633974	0.00183639	0.000214265	1 > 6
FBgn0046113	GluRIIC	-1.40021	9.00782e-06	5.14104e-07	1 > 6
FBgn0046294	CG12699	-34.0211	4.01771e-44	6.3111e-47	1 > 6
FBgn0046875	Obp83g	-2.51953	0.000455863	4.19701e-05	1 > 6
FBgn0047000	CG33946	-1.68229	0.000453065	4.16564e-05	1 > 6
FBgn0047038	ND-13B	-0.86277	4.07393e-14	7.9637e-16	1 > 6
FBgn0047095	CG33939	-1.32384	0.00397729	0.000539029	1 > 6
FBgn0047199	CG31517	1.71749	8.2948e-20	9.19312e-22	1 > 6
FBgn0047334	BG642312	1.56747	8.77058e-05	6.52404e-06	1 > 6
FBgn0050021	metro	-0.686097	0.0022295	0.000269664	1 > 6
FBgn0050042	Cpr49Ab	-2.23059	5.19708e-07	2.33118e-08	1 > 6
FBgn0050045	Cpr49Aa	-3.76295	0.00553377	0.000819996	1 > 6
FBgn0050062	CG30062	-2.19015	0.00122675	0.000131999	1 > 6
FBgn0050083	CG30083	-2.83778	0.0183479	0.00367151	1 > 6
FBgn0050089	CG30089	-0.533064	0.0483717	0.0128327	1 > 6
FBgn0050091	CG30091	1.63205	0.0013277	0.000145179	1 > 6
FBgn0050096	CG30096	0.594374	0.000429907	3.91677e-05	1 > 6
FBgn0050105	CG30105	0.608358	0.00114548	0.000120755	1 > 6
FBgn0050106	CCHa1-R	-1.66572	0.000114782	8.79472e-06	1 > 6
FBgn0050158	CG30158	-0.99255	0.0061277	0.00093067	1 > 6
FBgn0050172	CG30172	-0.839019	0.0316434	0.00745567	1 > 6
FBgn0050196	CG30196	-2.09939	0.0214734	0.00451619	1 > 6
FBgn0050271	CG30271	-1.37631	0.021275	0.0044526	1 > 6
FBgn0050277	Oatp58Da	-0.544786	0.0497831	0.0133632	1 > 6
FBgn0050296	RIC-3	-1.54024	6.14309e-14	1.20621e-15	1 > 6
FBgn0050344	CG30344	-0.590993	4.29419e-07	1.89117e-08	1 > 6
FBgn0050355	CG30355	1.2033	0.0315306	0.00741006	1 > 6
FBgn0050360	Mal-A6	4.0523	2.71272e-21	2.53304e-23	1 > 6
FBgn0050418	nord	-0.615923	0.0328593	0.00780724	1 > 6
FBgn0050419	CG30419	-1.56069	0.000618937	5.93605e-05	1 > 6
FBgn0050431	CG30431	1.38912	0.000684792	6.68119e-05	1 > 6
FBgn0050440	CG30440	0.650312	1.72778e-05	1.05696e-06	1 > 6
FBgn0050488	antr	3.50506	0.0214234	0.00449631	1 > 6
FBgn0051028	CG31028	-2.05825	1.09455e-05	6.39021e-07	1 > 6
FBgn0051029	CG31029	1.52013	5.70385e-05	3.96716e-06	1 > 6
FBgn0051030	VhaAC45RP	-0.733251	0.00865494	0.00143808	1 > 6
FBgn0051036	CG31036	-1.32955	0.00689532	0.00107711	1 > 6
FBgn0051044	lncRNA:CR31044	1.60635	1.19573e-20	1.23131e-22	1 > 6
FBgn0051051	CG31051	-1.25671	0.0231513	0.00496403	1 > 6
FBgn0051055	CG31055	3.14324	0.0292573	0.00673028	1 > 6
FBgn0051089	CG31089	2.40366	0.0182723	0.00365318	1 > 6
FBgn0051100	CG31100	-1.22936	1.8511e-06	9.30475e-08	1 > 6
FBgn0051103	CG31103	-1.51872	2.30846e-07	9.68995e-09	1 > 6
FBgn0051104	CG31104	1.61756	1.47173e-06	7.218e-08	1 > 6
FBgn0051115	CG31115	-1.29318	0.00283272	0.000360655	1 > 6
FBgn0051116	ClC-a	-0.5655	0.00723438	0.00114404	1 > 6
FBgn0051121	CG31121	-0.748026	0.00652856	0.00100273	1 > 6
FBgn0051140	CG31140	-1.07085	2.94038e-06	1.52933e-07	1 > 6
FBgn0051146	Nlg1	-1.84559	2.17195e-12	4.87121e-14	1 > 6
FBgn0051189	CG31189	-1.3725	0.00478175	0.000682273	1 > 6
FBgn0051207	CG31207	-1.06723	0.00348123	0.000459041	1 > 6
FBgn0051221	CG31221	-0.825315	0.000273151	2.35989e-05	1 > 6
FBgn0051233	CG31233	-1.08727	0.00723438	0.00114343	1 > 6
FBgn0051248	CG31248	-0.653357	0.0191851	0.00388901	1 > 6
FBgn0051272	CG31272	0.842753	0.00786271	0.00126871	1 > 6
FBgn0051321	CG31321	-1.64253	5.00505e-07	2.23048e-08	1 > 6
FBgn0051323	CG31323	-0.923003	0.00362306	0.000483116	1 > 6
FBgn0051324	Cipc	-0.531306	0.0372491	0.00909529	1 > 6
FBgn0051326	CG31326	0.730713	0.011892	0.00212419	1 > 6
FBgn0051345	CG31345	-1.09245	0.00229101	0.000279982	1 > 6
FBgn0051361	dpr17	-1.01599	0.0135058	0.00248335	1 > 6
FBgn0051370	CG31370	0.712646	0.0280411	0.00634528	1 > 6
FBgn0051374	sals	-1.53578	3.23961e-11	8.25523e-13	1 > 6
FBgn0051451	lncRNA:CR31451	-0.644776	0.00604442	0.000915709	1 > 6
FBgn0051475	myd	-1.72723	1.24058e-05	7.29692e-07	1 > 6
FBgn0051522	CG31522	-0.772188	3.02399e-07	1.29837e-08	1 > 6
FBgn0051606	CG31606	-1.80641	0.0430555	0.0111293	1 > 6
FBgn0051619	nolo	-1.12141	4.66369e-06	2.53147e-07	1 > 6
FBgn0051646	DIP-theta	-1.37048	0.00807786	0.00131048	1 > 6
FBgn0051658	Nnf1b	0.583803	0.000266837	2.28671e-05	1 > 6
FBgn0051660	smog	-0.979964	0.000474238	4.38688e-05	1 > 6
FBgn0051664	CG31664	1.63536	0.00106629	0.000111011	1 > 6
FBgn0051665	wry	-1.13612	3.33401e-07	1.44409e-08	1 > 6
FBgn0051676	CG31676	-1.16598	3.85531e-06	2.0624e-07	1 > 6
FBgn0051690	CG31690	-0.877943	0.0205022	0.00423857	1 > 6
FBgn0051708	DIP-zeta	-1.33802	0.0176177	0.00349618	1 > 6
FBgn0051718	Ir31a	1.85508	0.0137875	0.00255198	1 > 6
FBgn0051719	RluA-1	-1.30877	9.28688e-08	3.61458e-09	1 > 6
FBgn0051760	CG31760	-1.19028	0.000193185	1.60328e-05	1 > 6
FBgn0051781	lncRNA:CR31781	-1.09627	1.639e-06	8.18142e-08	1 > 6
FBgn0051792	CG31792	-0.960153	0.0386453	0.00953965	1 > 6
FBgn0051814	DIP-kappa	-1.35135	0.00145859	0.000162038	1 > 6
FBgn0051862	CG31862	-3.83513	2.38429e-05	1.49811e-06	1 > 6
FBgn0051869	CG31869	-1.28753	4.43306e-05	2.97498e-06	1 > 6
FBgn0051871	CG31871	-1.61863	0.0430887	0.0111416	1 > 6
FBgn0051897	CG31897	0.768706	0.0157526	0.00301882	1 > 6
FBgn0051973	Cda5	-2.49689	1.318e-22	1.13868e-24	1 > 6
FBgn0051997	CG31997	-0.757406	0.00673188	0.00104688	1 > 6
FBgn0052017	CG32017	-0.685956	0.0036807	0.000491734	1 > 6
FBgn0052029	Cpr66D	-1.20537	0.000224827	1.89923e-05	1 > 6
FBgn0052057	dpr10	-1.02686	0.00513047	0.000745908	1 > 6
FBgn0052082	IRSp53	-1.3659	1.4428e-08	4.88531e-10	1 > 6
FBgn0052085	CG32085	-1.75152	5.9641e-10	1.68113e-11	1 > 6
FBgn0052088	sunn	-2.1511	0.0175083	0.00347142	1 > 6
FBgn0052121	CG32121	-2.32139	9.38949e-14	1.87642e-15	1 > 6
FBgn0052170	CG32170	-0.708558	0.0282411	0.00641316	1 > 6
FBgn0052183	Ccn	-1.24075	0.000101735	7.74177e-06	1 > 6
FBgn0052185	edin	4.33264	0.011884	0.00211877	1 > 6
FBgn0052191	CG32191	0.744616	0.0270766	0.00606072	1 > 6
FBgn0052198	CG32198	-2.81264	0.00786244	0.00126798	1 > 6
FBgn0052201	CG32201	-1.32767	0.01463	0.00274752	1 > 6
FBgn0052204	CG32204	-0.858332	0.0313791	0.00735256	1 > 6
FBgn0052205	hpRNA:CR32205	0.612548	0.00941966	0.00158981	1 > 6
FBgn0052206	CG32206	-1.39947	2.14217e-08	7.47769e-10	1 > 6
FBgn0052225	CG32225	-0.748952	0.0145516	0.00273025	1 > 6
FBgn0052227	gogo	-1.01705	0.0330621	0.00788252	1 > 6
FBgn0052230	ND-MLRQ	-0.773538	1.46375e-10	3.97266e-12	1 > 6
FBgn0052282	Drsl4	-1.40042	0.00335048	0.000438875	1 > 6
FBgn0052311	zormin	-1.75636	1.34687e-17	1.86886e-19	1 > 6
FBgn0052333	CG32333	-1.23814	0.000241539	2.04884e-05	1 > 6
FBgn0052354	CG32354	-1.2604	0.00055854	5.26906e-05	1 > 6
FBgn0052364	tut	-1.23581	5.14067e-05	3.51583e-06	1 > 6
FBgn0052406	PVRAP	-0.989103	0.00489532	0.000701041	1 > 6
FBgn0052432	CG32432	-1.07374	6.09896e-05	4.29519e-06	1 > 6
FBgn0052499	Cda4	-3.70948	2.32443e-06	1.18869e-07	1 > 6
FBgn0052553	lncRNA:CR32553	-1.10968	0.0301426	0.00699181	1 > 6
FBgn0052590	CG32590	0.607466	0.00308816	0.00039898	1 > 6
FBgn0052633	CG32633	-0.873034	0.00694141	0.00108727	1 > 6
FBgn0052656	Muc11A	0.501787	0.0338137	0.00808679	1 > 6
FBgn0052669	CG32669	-0.865783	0.00144488	0.000160262	1 > 6
FBgn0052677	X11Lbeta	-0.967909	1.71595e-05	1.04673e-06	1 > 6
FBgn0052681	CG32681	1.10783	0.0207255	0.00430643	1 > 6
FBgn0052683	CG32683	-0.927377	0.027042	0.00604605	1 > 6
FBgn0052687	CG32687	0.668737	0.0188088	0.00378835	1 > 6
FBgn0052694	CG32694	-0.743514	0.00718927	0.0011337	1 > 6
FBgn0052750	CG32750	0.863553	0.00264046	0.000331123	1 > 6
FBgn0052751	CG32751	-2.96668	4.57735e-06	2.47308e-07	1 > 6
FBgn0052756	CG32756	0.701511	6.95569e-05	4.97138e-06	1 > 6
FBgn0052808	CG32808	-0.74673	0.0454716	0.0118887	1 > 6
FBgn0052814	CG32814	-2.30291	0.00417704	0.000575577	1 > 6
FBgn0052815	CG32815	-0.78457	0.015049	0.00284197	1 > 6
FBgn0052816	CG32816	0.557711	0.00505514	0.000731868	1 > 6
FBgn0052846	CG32846	-2.11509	0.0117222	0.0020797	1 > 6
FBgn0052982	CG32982	-0.657758	0.0211385	0.00441623	1 > 6
FBgn0053013	CR33013	-1.03774	0.0191549	0.0038798	1 > 6
FBgn0053080	CG33080	0.808534	0.00108968	0.000113732	1 > 6
FBgn0053082	Rpp21	-0.957851	0.00126399	0.000136669	1 > 6
FBgn0053098	CG33098	-1.87179	9.32811e-09	3.0608e-10	1 > 6
FBgn0053099	CG33099	-0.543631	0.0385529	0.00950448	1 > 6
FBgn0053110	CG33110	-0.917712	0.00617144	0.000938722	1 > 6
FBgn0053143	CG33143	-0.745326	0.00490716	0.000704021	1 > 6
FBgn0053147	Hs3st-A	-1.10755	2.60495e-06	1.34123e-07	1 > 6
FBgn0053179	beat-IIIb	-1.31676	0.000173842	1.42151e-05	1 > 6
FBgn0053192	MtnD	2.13854	1.27894e-08	4.28583e-10	1 > 6
FBgn0053196	dpy	-2.36359	1.08666e-20	1.10003e-22	1 > 6
FBgn0053202	dpr11	-1.19923	2.99006e-05	1.93614e-06	1 > 6
FBgn0053203	CG33203	-0.979506	5.54585e-05	3.83952e-06	1 > 6
FBgn0053252	CG33252	-3.85311	0.00423315	0.000585156	1 > 6
FBgn0053258	CG33258	0.982159	3.2276e-05	2.10685e-06	1 > 6
FBgn0053281	CG33281	-0.772411	0.00281212	0.000357313	1 > 6
FBgn0053296	CG33296	-1.75632	0.000119507	9.20889e-06	1 > 6
FBgn0053460	CG33460	-2.43571	0.0248224	0.00542631	1 > 6
FBgn0053469	CG33469	2.09186	0.0164001	0.00317727	1 > 6
FBgn0053474	CG33474	1.3427	0.0359367	0.00869329	1 > 6
FBgn0053481	dpr7	-0.798775	0.00744071	0.00118698	1 > 6
FBgn0053512	dpr4	-0.910148	0.00959163	0.0016272	1 > 6
FBgn0053513	Nmdar2	-1.09457	0.000637267	6.14522e-05	1 > 6
FBgn0053517	Dop2R	-1.02019	0.0178439	0.0035473	1 > 6
FBgn0053519	Unc-89	-2.83118	1.49938e-28	7.32745e-31	1 > 6
FBgn0053527	SIFa	-2.3502	0.0278135	0.00627436	1 > 6
FBgn0053531	Ddr	-1.16035	0.0201334	0.00413771	1 > 6
FBgn0053532	lectin-37Da	1.1031	0.0301137	0.00697984	1 > 6
FBgn0053543	CG33543	-1.26275	4.53924e-05	3.05415e-06	1 > 6
FBgn0053547	Rim	-1.05573	6.39055e-06	3.52459e-07	1 > 6
FBgn0053548	SmydA-8	-0.815495	0.00246185	0.000304857	1 > 6
FBgn0053556	form3	-1.38993	5.02342e-08	1.89381e-09	1 > 6
FBgn0053639	CG33639	-1.2769	0.00201546	0.000239027	1 > 6
FBgn0053653	Cadps	-0.612335	0.00510562	0.000740513	1 > 6
FBgn0053926	CG33926	2.35007	1.63141e-14	3.03247e-16	1 > 6
FBgn0053963	lncRNA:CR33963	1.18279	0.0037054	0.000496036	1 > 6
FBgn0053970	osy	-0.873656	0.00116023	0.000122817	1 > 6
FBgn0053978	CG33978	-2.18581	3.52904e-19	4.28079e-21	1 > 6
FBgn0053988	Mid1	-1.55072	1.52816e-13	3.14727e-15	1 > 6
FBgn0054040	CG34040	5.79345	1.02489e-06	4.91023e-08	1 > 6
FBgn0058002	ND-AGGG	-0.696526	5.64747e-09	1.8038e-10	1 > 6
FBgn0058198	CG40198	-3.34368	6.24445e-15	1.11712e-16	1 > 6
FBgn0060296	pain	-0.515579	0.0318743	0.0075185	1 > 6
FBgn0061356	Hao	0.920775	0.00495979	0.000713734	1 > 6
FBgn0062412	Ctr1B	-0.931802	0.00840379	0.00137949	1 > 6
FBgn0062978	CG31808	-1.12277	2.6471e-11	6.62989e-13	1 > 6
FBgn0063491	GstE9	0.962987	0.00171258	0.000196679	1 > 6
FBgn0063492	GstE8	0.724198	1.4181e-05	8.42768e-07	1 > 6
FBgn0065035	AlkB	0.500048	7.44695e-06	4.15272e-07	1 > 6
FBgn0065046	snoRNA:U3:9B	1.71544	0.0220319	0.00466415	1 > 6
FBgn0067905	Dso2	1.78235	0.0022037	0.000265775	1 > 6
FBgn0069354	Porin2	-1.23982	0.0266451	0.00591544	1 > 6
FBgn0069973	CG40485	-0.872028	0.0126424	0.00228708	1 > 6
FBgn0082582	tmod	-1.0675	8.43644e-28	4.63054e-30	1 > 6
FBgn0082974	snoRNA:Psi28S-3305c	2.13461	0.00222541	0.000268782	1 > 6
FBgn0082988	snoRNA:Psi28S-2442b	1.96356	0.0059082	0.000885792	1 > 6
FBgn0082989	snoRNA:Psi28S-2442a	3.1125	9.1668e-05	6.8637e-06	1 > 6
FBgn0083167	Neb-cGP	-0.995744	8.29006e-17	1.22264e-18	1 > 6
FBgn0083228	Frq2	-1.73072	1.34744e-15	2.19889e-17	1 > 6
FBgn0083945	CG34109	-1.86698	0.000196697	1.63585e-05	1 > 6
FBgn0083949	side-III	-1.14751	0.000453065	4.16729e-05	1 > 6
FBgn0083950	side-VI	-0.976314	7.90596e-05	5.78165e-06	1 > 6
FBgn0083956	CG34120	-0.614365	0.0218675	0.00461815	1 > 6
FBgn0083963	Nlg3	-0.87103	0.00887323	0.00147823	1 > 6
FBgn0083973	dunk	-2.94256	0.0314348	0.00737108	1 > 6
FBgn0083975	Nlg4	-1.03853	0.0037706	0.000507069	1 > 6
FBgn0083987	snRNA:U11	1.36228	0.00120782	0.000129225	1 > 6
FBgn0083991	CG34155	-0.882602	0.0449666	0.0117253	1 > 6
FBgn0085195	CG34166	1.09396	0.0181722	0.00362842	1 > 6
FBgn0085201	COX7AL2	-3.21803	1.35713e-34	3.78987e-37	1 > 6
FBgn0085209	CG34180	-1.91217	0.00389707	0.000525777	1 > 6
FBgn0085227	CG34198	0.863397	0.0213188	0.00447065	1 > 6
FBgn0085232	CG34203	1.15391	0.00670945	0.00104281	1 > 6
FBgn0085237	CG34208	-0.896064	0.025999	0.00575385	1 > 6
FBgn0085279	CG34250	0.627142	0.00461274	0.000650912	1 > 6
FBgn0085282	CG34253	-1.01906	0.0470831	0.0124128	1 > 6
FBgn0085285	CG34256	0.976571	0.0244902	0.00532978	1 > 6
FBgn0085354	CG34325	-0.55396	0.0368179	0.0089643	1 > 6
FBgn0085356	CG34327	-4.43014	2.16281e-17	3.05764e-19	1 > 6
FBgn0085360	CG34331	0.835659	0.0167478	0.00327385	1 > 6
FBgn0085376	CG34347	-0.61851	0.00154673	0.000174799	1 > 6
FBgn0085380	dcma	-1.10749	0.000641208	6.19936e-05	1 > 6
FBgn0085382	CG34353	-1.30684	2.3065e-05	1.44119e-06	1 > 6
FBgn0085383	CG34354	-1.65945	3.81041e-07	1.66263e-08	1 > 6
FBgn0085384	CG34355	-0.853797	9.27899e-05	6.97199e-06	1 > 6
FBgn0085385	bma	-1.12577	0.00531205	0.000778441	1 > 6
FBgn0085386	CG34357	-1.10952	0.000362846	3.25197e-05	1 > 6
FBgn0085387	shakB	-1.12114	4.92132e-06	2.6842e-07	1 > 6
FBgn0085390	Dgk	-0.795618	0.00176134	0.000203509	1 > 6
FBgn0085391	trv	-1.24446	5.79408e-09	1.86074e-10	1 > 6
FBgn0085395	Shawl	-1.19936	0.00405956	0.000554784	1 > 6
FBgn0085399	CG34370	-0.89751	0.00029765	2.59232e-05	1 > 6
FBgn0085407	Pvf3	-0.865056	0.00200411	0.000237157	1 > 6
FBgn0085409	smal	-0.980106	0.000245054	2.08507e-05	1 > 6
FBgn0085412	kmr	-0.866702	4.52285e-06	2.43529e-07	1 > 6
FBgn0085413	CG34384	-0.805612	0.0119281	0.00213942	1 > 6
FBgn0085414	dpr12	-1.22792	1.36829e-06	6.67489e-08	1 > 6
FBgn0085420	DIP-delta	-0.932993	0.00508206	0.000736209	1 > 6
FBgn0085422	CG34393	-1.57856	0.00124077	0.000133833	1 > 6
FBgn0085425	CG34396	-1.28876	2.7924e-07	1.18675e-08	1 > 6
FBgn0085426	Rgk3	-1.10832	1.54371e-06	7.65188e-08	1 > 6
FBgn0085427	CG34398	-1.5804	2.1908e-11	5.42967e-13	1 > 6
FBgn0085428	Nox	1.32774	7.13094e-05	5.10909e-06	1 > 6
FBgn0085431	Sol1	-1.6186	0.000360602	3.2287e-05	1 > 6
FBgn0085432	pan	-0.628103	7.74461e-06	4.34574e-07	1 > 6
FBgn0085434	NaCP60E	-0.862578	1.11247e-07	4.40755e-09	1 > 6
FBgn0085447	sif	-0.82709	0.0103251	0.00177686	1 > 6
FBgn0085453	Mthfs	0.896772	0.000888928	9.00642e-05	1 > 6
FBgn0085466	CG34437	-4.0745	0.00286615	0.000366179	1 > 6
FBgn0085468	ND-MWFE	-0.643702	0.000167611	1.36178e-05	1 > 6
FBgn0085483	CG34454	-1.31281	0.00207652	0.000248262	1 > 6
FBgn0086027	snoRNA:Or-CD1	1.90041	0.000722903	7.13504e-05	1 > 6
FBgn0086028	snoRNA:Me28S-G2173	3.48676	0.024298	0.00527138	1 > 6
FBgn0086265	psd	-1.33052	0.0454309	0.0118741	1 > 6
FBgn0086365	Orct2	-0.516196	0.0234396	0.00503608	1 > 6
FBgn0086367	t	-0.602306	0.0273521	0.00614223	1 > 6
FBgn0086408	stl	-0.624149	0.0208139	0.00433024	1 > 6
FBgn0086604	side-VIII	-1.08027	7.15794e-05	5.13467e-06	1 > 6
FBgn0086666	snoRNA:Psi28S-2179	-1.30551	0.0232771	0.0049971	1 > 6
FBgn0086675	fne	-0.657418	0.0061277	0.000931	1 > 6
FBgn0086677	jeb	-1.15088	1.26934e-07	5.0884e-09	1 > 6
FBgn0086680	vvl	-0.823015	0.00113267	0.000119109	1 > 6
FBgn0086704	stops	-0.992232	0.000137459	1.07962e-05	1 > 6
FBgn0086711	mol	0.938234	4.21755e-08	1.56792e-09	1 > 6
FBgn0086778	nAChRalpha7	-1.13163	2.72787e-07	1.15695e-08	1 > 6
FBgn0086906	sls	-1.30295	8.25759e-12	1.95288e-13	1 > 6
FBgn0086913	Rab26	-1.15934	0.00109906	0.000115095	1 > 6
FBgn0087002	apolpp	0.823429	0.0289401	0.00663459	1 > 6
FBgn0087005	rtp	-1.09923	7.86074e-05	5.74172e-06	1 > 6
FBgn0087012	5-HT2A	-0.67353	0.0445292	0.0115802	1 > 6
FBgn0243486	rdo	-1.50231	1.38733e-06	6.77987e-08	1 > 6
FBgn0243513	cnir	0.550898	0.00113435	0.000119483	1 > 6
FBgn0250814	UQCR-C2	-1.07181	1.32556e-29	5.78394e-32	1 > 6
FBgn0250819	CG33521	-2.15829	7.66402e-37	2.07334e-39	1 > 6
FBgn0250833	CG34461	-2.72366	0.0457109	0.0119633	1 > 6
FBgn0250838	roh	-0.925626	2.50391e-19	2.95719e-21	1 > 6
FBgn0250839	CG2016	-1.51977	3.09993e-08	1.1335e-09	1 > 6
FBgn0250871	pot	-1.91918	2.51534e-14	4.74136e-16	1 > 6
FBgn0250907	Cht10	-0.799674	0.00149963	0.000167593	1 > 6
FBgn0250908	beat-VII	-1.31322	5.38582e-07	2.42524e-08	1 > 6
FBgn0250910	Octbeta3R	-1.06637	0.000215762	1.817e-05	1 > 6
FBgn0259108	futsch	-1.26709	6.27199e-09	2.02517e-10	1 > 6
FBgn0259110	mmd	-1.0425	2.35827e-06	1.20805e-07	1 > 6
FBgn0259145	CG42260	-1.24792	1.12571e-06	5.42275e-08	1 > 6
FBgn0259146	fid	-1.40989	0.000173067	1.41366e-05	1 > 6
FBgn0259150	OtopLc	-1.30818	3.00041e-06	1.5658e-07	1 > 6
FBgn0259209	Mlp60A	-1.95987	1.16222e-22	9.93956e-25	1 > 6
FBgn0259210	prom	-0.750982	0.00641657	0.000982168	1 > 6
FBgn0259211	grh	-0.855377	0.000715351	7.04801e-05	1 > 6
FBgn0259213	side-II	-1.20903	0.000294504	2.55208e-05	1 > 6
FBgn0259216	RhoGAP102A	-1.1518	2.96027e-07	1.26585e-08	1 > 6
FBgn0259219	CG42319	-1.85921	3.07628e-17	4.45643e-19	1 > 6
FBgn0259222	CG42322	-1.047	5.33025e-05	3.66545e-06	1 > 6
FBgn0259226	CG42326	-1.46773	0.00120816	0.000129473	1 > 6
FBgn0259239	CG42337	-1.73603	2.76069e-09	8.55263e-11	1 > 6
FBgn0259241	CG42339	-1.27814	0.00198684	0.00023494	1 > 6
FBgn0259242	CG42340	-0.958319	9.47921e-05	7.13898e-06	1 > 6
FBgn0259244	CG42342	-0.663673	0.0107741	0.00187387	1 > 6
FBgn0259245	DIP-beta	-1.0115	0.0103645	0.00178727	1 > 6
FBgn0259246	brp	-1.23231	1.42275e-08	4.805e-10	1 > 6
FBgn0259677	CG42346	-1.25365	3.44123e-07	1.49553e-08	1 > 6
FBgn0259678	sqa	-1.36784	1.83633e-11	4.45502e-13	1 > 6
FBgn0259707	CG42361	-0.621073	0.047482	0.0125304	1 > 6
FBgn0259715	CG42369	1.45949	1.31405e-07	5.28648e-09	1 > 6
FBgn0259716	Nepl6	1.46148	0.00155901	0.000176595	1 > 6
FBgn0259736	CG42390	-0.978634	9.34701e-06	5.37541e-07	1 > 6
FBgn0259791	bora	0.512763	0.0127081	0.00230341	1 > 6
FBgn0259823	CG42404	-1.2209	2.28001e-07	9.53071e-09	1 > 6
FBgn0259927	CG42450	-1.28165	4.74775e-11	1.22226e-12	1 > 6
FBgn0259935	CG42458	-1.37084	1.99364e-05	1.2283e-06	1 > 6
FBgn0259982	Uxt	0.56233	0.00155901	0.000176539	1 > 6
FBgn0259994	OtopLa	-1.15649	2.40762e-08	8.53035e-10	1 > 6
FBgn0260004	Snmp1	-0.778376	0.0192135	0.00389837	1 > 6
FBgn0260008	UQCR-11	-0.792614	1.06545e-17	1.45047e-19	1 > 6
FBgn0260011	NimC4	-3.20243	2.83415e-07	1.20697e-08	1 > 6
FBgn0260396	CG42521	-0.786249	0.0117583	0.00209322	1 > 6
FBgn0260440	spdo	-1.34073	0.00690767	0.00107972	1 > 6
FBgn0260446	GABA-B-R1	-1.26896	4.83218e-06	2.63137e-07	1 > 6
FBgn0260474	CG30002	1.07522	0.0241792	0.00523507	1 > 6
FBgn0260487	CG42534	-1.67535	0.0034158	0.000449221	1 > 6
FBgn0260499	qvr	-1.07033	5.00505e-07	2.23194e-08	1 > 6
FBgn0260639	gammaTub23C	0.577195	8.62002e-05	6.39412e-06	1 > 6
FBgn0260642	Antp	-1.02084	0.0374744	0.0091732	1 > 6
FBgn0260653	serp	-2.92757	6.88041e-18	9.24674e-20	1 > 6
FBgn0260657	CG42540	-1.18251	1.24013e-06	6.00637e-08	1 > 6
FBgn0260658	CG42541	-0.632785	0.0221694	0.00471286	1 > 6
FBgn0260745	mfas	-1.05593	9.06991e-06	5.1923e-07	1 > 6
FBgn0260793	2mit	-1.37415	2.07494e-06	1.05024e-07	1 > 6
FBgn0260812	inaF-D	-2.07845	2.11206e-06	1.07455e-07	1 > 6
FBgn0260942	bond	-0.649105	0.0184008	0.0036853	1 > 6
FBgn0260943	Rbp6	-0.894579	1.8763e-05	1.15273e-06	1 > 6
FBgn0260964	Vmat	-0.817997	0.000445088	4.06674e-05	1 > 6
FBgn0260971	CG42594	-1.08404	0.00427068	0.000592581	1 > 6
FBgn0260986	mei-38	0.544474	0.0016103	0.000183107	1 > 6
FBgn0261041	stj	-0.907486	0.000100725	7.63855e-06	1 > 6
FBgn0261046	Dscam3	-1.03245	0.000320531	2.82237e-05	1 > 6
FBgn0261053	Cad86C	-0.694956	0.00640692	0.000980132	1 > 6
FBgn0261085	Syt12	-1.06998	0.000487949	4.52222e-05	1 > 6
FBgn0261086	Syt14	-1.138	0.00881336	0.00146671	1 > 6
FBgn0261258	rgn	-0.792774	0.00185306	0.000216856	1 > 6
FBgn0261262	CG42613	-0.764985	0.000862023	8.68868e-05	1 > 6
FBgn0261269	conv	-1.67854	1.13982e-07	4.52584e-09	1 > 6
FBgn0261277	rtv	-1.77525	0.000603214	5.75367e-05	1 > 6
FBgn0261341	verm	-3.34342	2.24953e-23	1.78643e-25	1 > 6
FBgn0261363	PPO3	0.878126	4.99671e-09	1.58723e-10	1 > 6
FBgn0261439	SdhA	-0.752464	3.70816e-21	3.52727e-23	1 > 6
FBgn0261509	haf	-1.76906	2.70889e-08	9.71599e-10	1 > 6
FBgn0261526	NT1	-3.8082	0.0196277	0.0040064	1 > 6
FBgn0261549	rdgA	-1.28687	8.80611e-16	1.38328e-17	1 > 6
FBgn0261565	Lmpt	-1.40563	3.63219e-13	7.71527e-15	1 > 6
FBgn0261575	tobi	5.30219	1.86101e-26	1.1206e-28	1 > 6
FBgn0261588	pdm3	-1.15176	1.61632e-05	9.73262e-07	1 > 6
FBgn0261611	CG42700	-1.61519	5.51885e-07	2.49478e-08	1 > 6
FBgn0261612	CngA	-1.33444	0.000947653	9.70065e-05	1 > 6
FBgn0261648	salm	-0.799767	0.0257925	0.0057014	1 > 6
FBgn0261649	tinc	-1.04724	0.000186495	1.5331e-05	1 > 6
FBgn0261714	Cpn	-1.9582	4.71977e-10	1.32214e-11	1 > 6
FBgn0261788	Ank2	-1.02089	3.30092e-07	1.42591e-08	1 > 6
FBgn0261794	kcc	-0.722134	2.17871e-11	5.38069e-13	1 > 6
FBgn0261804	CG42750	-1.16797	0.000443329	4.04679e-05	1 > 6
FBgn0261836	Msp300	-0.887717	1.20622e-05	7.07727e-07	1 > 6
FBgn0261848	CG42780	-0.890661	0.0337195	0.00805985	1 > 6
FBgn0261928	CG42795	-1.21334	5.29596e-06	2.90703e-07	1 > 6
FBgn0261929	5-HT2B	-1.82554	0.000956988	9.82126e-05	1 > 6
FBgn0261955	kdn	-1.62502	1.57491e-44	2.33645e-47	1 > 6
FBgn0261989	CG42807	1.31081	0.00245706	0.000303835	1 > 6
FBgn0261990	CG42808	-0.5947	0.0273521	0.00614159	1 > 6
FBgn0261999	Ca-Ma2d	-1.72617	3.77185e-14	7.30737e-16	1 > 6
FBgn0262003	CG42821	0.917343	0.040495	0.0101953	1 > 6
FBgn0262018	CadN2	-1.27291	0.000140049	1.10362e-05	1 > 6
FBgn0262029	d	-1.32644	0.0204092	0.00421578	1 > 6
FBgn0262104	CG42857	1.03501	0.00416179	0.000572023	1 > 6
FBgn0262107	asRNA:CR42860	-1.27159	0.0273521	0.00614402	1 > 6
FBgn0262109	lncRNA:CR42862	-0.724261	4.10359e-05	2.72164e-06	1 > 6
FBgn0262112	sro	-0.674893	0.0328593	0.00781538	1 > 6
FBgn0262123	l(2)41Ab	1.92999	7.73792e-14	1.53962e-15	1 > 6
FBgn0262146	MtnE	1.52275	2.76647e-06	1.42922e-07	1 > 6
FBgn0262167	ana1	0.80007	2.83425e-05	1.80557e-06	1 > 6
FBgn0262357	CG43055	3.77306	1.3181e-18	1.70241e-20	1 > 6
FBgn0262362	CG43060	-3.95397	0.0316434	0.0074559	1 > 6
FBgn0262366	CG43064	1.17758	0.000116478	8.94502e-06	1 > 6
FBgn0262477	FoxP	-1.46064	2.76388e-08	9.93733e-10	1 > 6
FBgn0262483	Rbp	-0.830036	0.00283272	0.000360919	1 > 6
FBgn0262508	CG43078	-1.60322	8.2416e-12	1.94191e-13	1 > 6
FBgn0262509	nrm	-1.56074	1.91148e-13	3.95341e-15	1 > 6
FBgn0262531	CG43085	2.05516	0.0117246	0.00208217	1 > 6
FBgn0262559	Mdh2	-0.916611	3.41177e-22	3.05918e-24	1 > 6
FBgn0262562	CG43102	-0.981914	6.65396e-06	3.68148e-07	1 > 6
FBgn0262572	CG43112	-1.38085	0.0127763	0.00231911	1 > 6
FBgn0262593	Shab	-1.44096	2.47884e-12	5.60275e-14	1 > 6
FBgn0262599	SmydA-3	-4.25274	7.84281e-31	2.94302e-33	1 > 6
FBgn0262608	CG43134	1.07697	0.000631005	6.07382e-05	1 > 6
FBgn0262636	dati	-1.10816	3.68821e-06	1.94726e-07	1 > 6
FBgn0262679	CG43149	-1.97658	0.000947653	9.70041e-05	1 > 6
FBgn0262717	Skeletor	-1.56572	1.70035e-06	8.51735e-08	1 > 6
FBgn0262719	CG43163	-0.923153	0.032763	0.00777308	1 > 6
FBgn0262822	lncRNA:CR43193	-3.22511	0.00727147	0.0011528	1 > 6
FBgn0262838	BomT1	2.08181	0.00149963	0.000168167	1 > 6
FBgn0262843	CG43207	-1.8267	0.0238352	0.00514303	1 > 6
FBgn0262848	CR43212	-4.28251	0.00140052	0.000154975	1 > 6
FBgn0262867	Ptr	-1.20906	0.00014132	1.11611e-05	1 > 6
FBgn0262869	Gfrl	-0.914393	0.00106244	0.000110519	1 > 6
FBgn0262887	lncRNA:CR43242	-0.52587	0.0066547	0.00102849	1 > 6
FBgn0262895	lncRNA:CR43250	3.49276	2.8196e-15	4.72435e-17	1 > 6
FBgn0262983	CG43291	-1.19821	0.00985079	0.00168235	1 > 6
FBgn0263001	CR43309	1.37131	0.0022639	0.000275405	1 > 6
FBgn0263006	SERCA	-1.75482	3.60199e-69	1.25735e-72	1 > 6
FBgn0263049	lncRNA:let7C	1.58846	0.0119281	0.00214017	1 > 6
FBgn0263072	CG43347	-1.0226	0.000899381	9.14372e-05	1 > 6
FBgn0263111	cac	-0.655858	0.000453051	4.15926e-05	1 > 6
FBgn0263113	Cc2d2a	2.19812	0.0128688	0.00234377	1 > 6
FBgn0263131	CG43373	-0.963027	0.00466513	0.000660748	1 > 6
FBgn0263132	Cht6	-2.12867	1.35282e-12	2.97506e-14	1 > 6
FBgn0263199	Galk	0.791062	0.00321321	0.00041792	1 > 6
FBgn0263216	CG43386	-2.43789	0.0320442	0.00756991	1 > 6
FBgn0263220	Hk	-1.4618	3.6839e-14	7.10483e-16	1 > 6
FBgn0263235	Phae2	1.30343	0.000854819	8.60115e-05	1 > 6
FBgn0263257	Cngl	-1.09325	2.82986e-06	1.46776e-07	1 > 6
FBgn0263258	chas	-0.602116	5.86765e-05	4.11181e-06	1 > 6
FBgn0263330	lncRNA:CR43411	1.27649	0.00569757	0.000850236	1 > 6
FBgn0263336	lncRNA:CR43417	1.02054	0.0112131	0.00196897	1 > 6
FBgn0263353	CG11000	-1.19181	2.44128e-08	8.71354e-10	1 > 6
FBgn0263354	CG42784	-0.979836	0.0481635	0.0127524	1 > 6
FBgn0263397	Ih	-0.638083	0.00201329	0.000238594	1 > 6
FBgn0263402	CG43448	-1.7488	0.00528766	0.000773376	1 > 6
FBgn0263406	lncRNA:CR43452	-4.10476	4.46615e-08	1.66813e-09	1 > 6
FBgn0263413	lncRNA:CR43459	-1.15295	2.70476e-05	1.71584e-06	1 > 6
FBgn0263456	nwk	-1.12451	2.42474e-08	8.61216e-10	1 > 6
FBgn0263492	asRNA:CR43481	-0.868665	0.0280411	0.00634458	1 > 6
FBgn0263608	l(3)72Dr	-1.19741	0.00358492	0.000474903	1 > 6
FBgn0263655	CG43646	3.01386	0.0392873	0.00979525	1 > 6
FBgn0263659	lncRNA:CR43650	0.830573	0.000217708	1.83529e-05	1 > 6
FBgn0263660	lncRNA:CR43651	1.72525	3.88198e-05	2.5645e-06	1 > 6
FBgn0263705	Myo10A	-0.799633	4.07141e-06	2.18511e-07	1 > 6
FBgn0263755	Su(var)3-9	0.550548	1.16593e-05	6.81712e-07	1 > 6
FBgn0263772	CG43689	-1.2944	6.3717e-09	2.06292e-10	1 > 6
FBgn0263829	CG34334	1.71089	0.0289296	0.0066285	1 > 6
FBgn0263830	CG40486	-0.814192	0.0103462	0.0017814	1 > 6
FBgn0263846	CG43707	-1.3011	9.49709e-06	5.47829e-07	1 > 6
FBgn0263911	COX8	-0.902667	4.94833e-11	1.28685e-12	1 > 6
FBgn0263930	dally	-0.736713	0.000106482	8.12161e-06	1 > 6
FBgn0263934	esn	-0.921029	0.0138369	0.00256234	1 > 6
FBgn0263975	CR43727	0.700064	0.0243396	0.00528461	1 > 6
FBgn0263980	Stacl	-2.06992	9.79378e-26	6.06823e-28	1 > 6
FBgn0263994	CG43737	-1.09961	5.72095e-05	3.98405e-06	1 > 6
FBgn0263995	cpo	-0.859857	7.55786e-07	3.50884e-08	1 > 6
FBgn0263997	CG43740	-0.825689	0.0328593	0.0078102	1 > 6
FBgn0264001	bru3	-0.896829	2.07672e-05	1.28855e-06	1 > 6
FBgn0264002	MsR2	-1.15048	0.00113367	0.000119313	1 > 6
FBgn0264006	dysc	-0.714182	0.0039934	0.000544	1 > 6
FBgn0264078	Flo2	0.533747	1.04324e-09	3.02256e-11	1 > 6
FBgn0264087	Slob	-1.1664	3.38294e-05	2.21711e-06	1 > 6
FBgn0264253	Send2	-4.3603	1.48162e-05	8.85689e-07	1 > 6
FBgn0264272	mwh	-0.921229	0.000267013	2.29288e-05	1 > 6
FBgn0264273	Sema2b	-0.768808	0.00252491	0.00031465	1 > 6
FBgn0264308	hbt	-1.58013	9.41803e-12	2.25198e-13	1 > 6
FBgn0264339	CG43795	-0.990758	0.00802753	0.00130021	1 > 6
FBgn0264385	lncRNA:CR43837	0.560015	0.00224688	0.000272551	1 > 6
FBgn0264386	Ca-alpha1T	-1.06416	3.15815e-07	1.36148e-08	1 > 6
FBgn0264489	CG43897	-1.47704	7.73792e-14	1.5371e-15	1 > 6
FBgn0264502	CG43901	-0.821296	0.000120838	9.32199e-06	1 > 6
FBgn0264503	CG43902	-0.99425	0.000194315	1.61434e-05	1 > 6
FBgn0264541	CG43920	4.21539	0.0036023	0.000477834	1 > 6
FBgn0264542	hwt	-0.633715	0.00103958	0.000107687	1 > 6
FBgn0264562	Hr4	-1.31384	1.74102e-07	7.15614e-09	1 > 6
FBgn0264598	PsGEF	-0.892511	0.000127574	9.96412e-06	1 > 6
FBgn0264606	Fife	-0.845814	0.000882121	8.92205e-05	1 > 6
FBgn0264675	lncRNA:CR43960	1.68153	0.00376139	0.000505013	1 > 6
FBgn0264676	lncRNA:CR43961	-0.637092	0.0193863	0.00395034	1 > 6
FBgn0264695	Mhc	-3.44331	2.13649e-43	3.72893e-46	1 > 6
FBgn0264704	lncRNA:CR43973	0.833141	0.00165367	0.00018906	1 > 6
FBgn0264711	CG43980	-1.76445	0.0179564	0.00357749	1 > 6
FBgn0264744	CG44002	0.53709	0.0105302	0.00181952	1 > 6
FBgn0264745	CR44003	-0.637116	0.0356786	0.00861842	1 > 6
FBgn0264747	CG44005	0.525752	0.000305513	2.67414e-05	1 > 6
FBgn0264753	Rgk1	-0.898298	0.000722903	7.13198e-05	1 > 6
FBgn0264794	lncRNA:CR44024	-0.957475	0.00224817	0.000272904	1 > 6
FBgn0264815	Pde1c	-1.34446	3.72609e-07	1.62258e-08	1 > 6
FBgn0264894	CG44085	-1.03983	1.48837e-06	7.31259e-08	1 > 6
FBgn0264907	CG44098	-1.07739	0.000125273	9.74068e-06	1 > 6
FBgn0264908	pHCl-1	-1.97208	1.20893e-20	1.25546e-22	1 > 6
FBgn0265002	CG44153	-1.14882	0.00865245	0.00143616	1 > 6
FBgn0265045	Strn-Mlck	-3.07236	9.36874e-34	2.7798e-36	1 > 6
FBgn0265104	lncRNA:CR44206	2.17356	0.0278368	0.0062852	1 > 6
FBgn0265177	CG44242	-0.557352	5.00411e-06	2.73372e-07	1 > 6
FBgn0265180	CG44245	-1.93493	3.10084e-24	2.16482e-26	1 > 6
FBgn0265182	CG44247	-0.816657	0.000169529	1.3818e-05	1 > 6
FBgn0265191	Gyg	-0.738282	1.07703e-26	6.20335e-29	1 > 6
FBgn0265262	Vha68-1	-1.41086	3.45688e-13	7.27034e-15	1 > 6
FBgn0265268	CG18234	-1.09591	0.0134038	0.00246109	1 > 6
FBgn0265296	Dscam2	-0.767641	0.00217612	0.000261309	1 > 6
FBgn0265315	lncRNA:CR44288	2.0991	0.00541165	0.000797179	1 > 6
FBgn0265356	tn	-1.7979	2.0998e-15	3.46333e-17	1 > 6
FBgn0265416	Neto	-0.594745	0.0120984	0.002176	1 > 6
FBgn0265487	mbl	-0.654326	0.00029927	2.61427e-05	1 > 6
FBgn0265508	asRNA:CR44370	2.18285	1.25825e-08	4.20553e-10	1 > 6
FBgn0265541	CR44391	0.902993	0.0388682	0.00963648	1 > 6
FBgn0265576	CG44403	-3.55979	0.0158915	0.00305932	1 > 6
FBgn0265595	CG44422	-1.62112	9.02156e-12	2.1493e-13	1 > 6
FBgn0265597	rad	-1.02965	0.000159538	1.28644e-05	1 > 6
FBgn0265630	sno	0.526077	1.38588e-05	8.18782e-07	1 > 6
FBgn0265660	lncRNA:CR44467	2.14621	0.0123686	0.00222999	1 > 6
FBgn0265661	lncRNA:CR44468	-3.78484	0.00660497	0.00101908	1 > 6
FBgn0265726	Nna1	-1.09649	1.18072e-08	3.91548e-10	1 > 6
FBgn0265851	lncRNA:CR44640	1.12383	0.0306818	0.00715633	1 > 6
FBgn0265862	lncRNA:CR44651	-1.86808	0.016429	0.00318572	1 > 6
FBgn0265938	lncRNA:CR44725	2.83111	0.0247742	0.00540496	1 > 6
FBgn0265954	lncRNA:CR44741	2.54886	0.0390844	0.00972546	1 > 6
FBgn0265959	rdgC	-0.666925	0.0201769	0.00415233	1 > 6
FBgn0265967	lncRNA:CR44754	-3.65363	5.72622e-24	4.29753e-26	1 > 6
FBgn0265991	Zasp52	-1.88398	1.06098e-19	1.1944e-21	1 > 6
FBgn0266001	lncRNA:CR44775	-3.35057	8.54739e-06	4.85588e-07	1 > 6
FBgn0266005	lncRNA:CR44779	-0.82844	1.71064e-08	5.91163e-10	1 > 6
FBgn0266046	asRNA:bsAS	-1.172	0.0115542	0.00204183	1 > 6
FBgn0266084	Fhos	-0.771044	2.78995e-06	1.44379e-07	1 > 6
FBgn0266094	lncRNA:CR44831	-3.00712	0.000494577	4.58797e-05	1 > 6
FBgn0266100	CG44837	-0.725655	0.0419001	0.0107209	1 > 6
FBgn0266137	Dop1R2	-1.11966	0.013101	0.00239291	1 > 6
FBgn0266162	lncRNA:CR44868	2.49916	0.013641	0.00251892	1 > 6
FBgn0266168	lncRNA:CR44874	2.07873	0.00406228	0.00055551	1 > 6
FBgn0266227	lncRNA:CR44922	-1.29652	4.46089e-08	1.66227e-09	1 > 6
FBgn0266228	lncRNA:CR44923	1.48275	0.0166119	0.00324438	1 > 6
FBgn0266347	nAChRalpha4	0.535682	0.000812311	8.09547e-05	1 > 6
FBgn0266354	CG45002	-1.16267	7.9654e-06	4.49048e-07	1 > 6
FBgn0266408	lncRNA:CR45048	1.15005	0.0168347	0.00329819	1 > 6
FBgn0266412	lncRNA:CR45052	-3.44641	3.3442e-05	2.18881e-06	1 > 6
FBgn0266414	lncRNA:CR45054	3.13445	0.022017	0.0046574	1 > 6
FBgn0266417	ringer	-0.718287	0.00636676	0.000971209	1 > 6
FBgn0266418	wake	-0.631899	0.000123834	9.60717e-06	1 > 6
FBgn0266429	AstA-R1	-1.59826	0.000900634	9.16431e-05	1 > 6
FBgn0266431	CG45061	1.84345	0.0107651	0.00187044	1 > 6
FBgn0266441	CG45071	1.60124	5.71333e-15	1.01214e-16	1 > 6
FBgn0266446	CG45076	-1.90154	8.37092e-19	1.05924e-20	1 > 6
FBgn0266448	CG45078	-1.33372	8.09464e-09	2.64194e-10	1 > 6
FBgn0266579	tau	-0.880575	8.46756e-05	6.27363e-06	1 > 6
FBgn0266582	ND-30	-0.889112	9.61137e-19	1.22459e-20	1 > 6
FBgn0266619	asRNA:CR45126	0.972428	0.00100379	0.000103628	1 > 6
FBgn0266721	gammaSnap2	-1.60707	0.0282296	0.00640517	1 > 6
FBgn0266745	CG45218	-1.23101	0.00694141	0.00108734	1 > 6
FBgn0266768	lncRNA:CR45233	0.80229	0.0110925	0.00194474	1 > 6
FBgn0266801	CG45263	-0.755947	0.00152492	0.000171535	1 > 6
FBgn0266918	CG32486	-0.565579	2.31114e-05	1.44812e-06	1 > 6
FBgn0267002	unc-104	-0.551921	0.000100957	7.67376e-06	1 > 6
FBgn0267009	lncRNA:CR45453	1.84844	0.0208243	0.00433511	1 > 6
FBgn0267137	lncRNA:CR45577	1.04094	0.0274629	0.0061785	1 > 6
FBgn0267145	lncRNA:CR45585	1.53918	0.021275	0.00445775	1 > 6
FBgn0267191	lncRNA:CR45631	1.47805	0.00919463	0.001543	1 > 6
FBgn0267252	Ggamma30A	-1.18491	6.87667e-08	2.63449e-09	1 > 6
FBgn0267253	CG32700	-0.883997	0.00248444	0.000308089	1 > 6
FBgn0267320	lncRNA:CR45756	3.21765	1.28951e-09	3.79236e-11	1 > 6
FBgn0267326	Ntl	-3.26614	0.031039	0.00726203	1 > 6
FBgn0267408	AOX1	0.763895	0.000641756	6.21651e-05	1 > 6
FBgn0267429	lovit	-0.730249	0.0404618	0.0101782	1 > 6
FBgn0267435	chp	-1.53673	2.50265e-07	1.05487e-08	1 > 6
FBgn0267454	asRNA:CR45804	2.09515	0.00853335	0.00140813	1 > 6
FBgn0267486	Ptp36E	-1.73607	4.67042e-15	8.07001e-17	1 > 6
FBgn0267495	asRNA:CR45185	-1.07463	0.0248027	0.00541551	1 > 6
FBgn0267689	CG46025	-3.67211	0.0108484	0.00188869	1 > 6
FBgn0267728	otk2	-0.853011	0.000593381	5.62881e-05	1 > 6
FBgn0267913	asRNA:CR46194	0.627095	0.0324786	0.00769238	1 > 6
FBgn0267978	ap	0.699452	0.0154234	0.00293824	1 > 6
FBgn0268063	ltl	-0.695686	0.00532863	0.000781693	1 > 6
FBgn0270928	VAChT	-1.20521	8.6375e-07	4.07038e-08	1 > 6
FBgn0283451	br	-0.748208	0.000188808	1.56139e-05	1 > 6
FBgn0283471	wupA	-2.85724	4.43858e-44	7.35955e-47	1 > 6
FBgn0283508	nw	3.31171	0.000268238	2.31042e-05	1 > 6
FBgn0283658	muc	-1.02604	2.34607e-31	7.81838e-34	1 > 6
FBgn0284247	ds	-2.08265	8.19581e-13	1.78092e-14	1 > 6
FBgn0284248	Cyt-c-p	-1.16987	2.53342e-22	2.23297e-24	1 > 6
FBgn0284408	trol	-1.16576	9.82128e-08	3.85686e-09	1 > 6
FBgn0284435	tyn	-1.01347	6.38345e-05	4.52897e-06	1 > 6
FBgn0285892	tea	0.5523	2.40548e-06	1.23433e-07	1 > 6
FBgn0285944	para	-1.09979	1.62481e-06	8.09642e-08	1 > 6
FBgn0285963	CG46339	-0.932545	0.00109705	0.000114693	1 > 6
FBgn0286222	Fum1	-0.55039	6.58174e-13	1.41296e-14	1 > 6
FBgn0286723	hll	2.29409	0.00304097	0.000390902	1 > 6
FBgn0286788	Orc1	0.51128	0.00452182	0.000634925	1 > 6
FBgn0286809	xmas	0.557067	0.000418719	3.80388e-05	1 > 6
FBgn0287209	Gfat1	-1.17295	6.39397e-08	2.4384e-09	1 > 6
FBgn0287215	lncRNA:CR46445	2.58618	0.00134231	0.000147362	1 > 6
FBgn0287216	lncRNA:CR46446	3.43288	0.0207	0.00429391	1 > 6
FBgn0287218	CG46448	-1.44292	0.00608795	0.000922835	1 > 6
FBgn0287234	slf	-2.73378	7.03702e-24	5.34271e-26	1 > 6
FBgn0287461	lncRNA:CR46450	-0.711384	0.0292322	0.00671429	1 > 6
FBgn0287603	lncRNA:CR46472	0.700785	6.7155e-05	4.78799e-06	1 > 6
FBgn0287695	KFase	-0.876381	0.0166119	0.00324313	1 > 6
FBgn0287724	Ca-beta	-1.51741	4.61338e-16	7.04548e-18	1 > 6
FBgn0287725	sov	0.565793	9.97868e-05	7.55868e-06	1 > 6
FBgn0287828	Pkcdelta	-1.67251	6.35006e-16	9.80854e-18	1 > 6
FBgn0287831	speck	-1.12182	4.04753e-05	2.68093e-06	1 > 6
FBgn0287844	Dhc1	-1.89042	2.17926e-07	9.09055e-09	1 > 6
FBgn0288700	stg1	-1.23398	0.0376455	0.00923807	1 > 6
FBgn0288810	CG46525	-1.87634	1.30156e-11	3.13491e-13	1 > 6
FBgn0289556	NA	-0.813167	0.00110619	0.000115938	1 > 6
FBgn0289579	NA	-0.810156	7.26234e-31	2.6208e-33	1 > 6
FBgn0289650	NA	-0.76025	0.000546783	5.13906e-05	1 > 6
FBgn0289725	NA	-1.06276	0.0477035	0.0125972	1 > 6
FBgn0000045	Act79B	-0.909539	0.00138533	7.84943e-05	6 > 12
FBgn0000071	Ama	-6.89279	6.91404e-05	2.03938e-06	6 > 12
FBgn0000180	bib	-0.740602	0.0219714	0.00265729	6 > 12
FBgn0000317	ck	-0.547256	2.62879e-07	2.19184e-09	6 > 12
FBgn0000320	eya	-0.655343	0.0140544	0.00147045	6 > 12
FBgn0000414	Dab	-0.537537	5.06876e-06	8.17982e-08	6 > 12
FBgn0000473	Cyp6a2	-1.03184	0.000703481	3.40577e-05	6 > 12
FBgn0000541	E(bx)	-0.691346	2.9103e-08	1.51334e-10	6 > 12
FBgn0000542	ec	-1.50692	3.17748e-09	1.05403e-11	6 > 12
FBgn0000567	Eip74EF	-0.664637	0.0334088	0.00470251	6 > 12
FBgn0000581	E(Pc)	-0.539473	1.89828e-05	4.16895e-07	6 > 12
FBgn0000625	eyg	-1.10752	0.0273323	0.00355143	6 > 12
FBgn0000633	tei	-0.809526	0.0323385	0.00449967	6 > 12
FBgn0001075	ft	-2.21883	0.000876179	4.4618e-05	6 > 12
FBgn0001090	bnb	-0.792161	0.00694742	0.000601145	6 > 12
FBgn0001263	inaD	-0.769989	0.0027414	0.000185316	6 > 12
FBgn0001324	kto	-0.850721	2.53109e-11	2.94999e-14	6 > 12
FBgn0002522	lab	-1.15264	0.0372619	0.00542192	6 > 12
FBgn0002526	LanA	-0.649252	0.0160445	0.00177217	6 > 12
FBgn0002643	mam	-0.578471	5.74826e-07	5.87504e-09	6 > 12
FBgn0002868	MtnA	1.89927	4.41745e-12	3.16834e-15	6 > 12
FBgn0002905	PolQ	-0.557053	3.50581e-06	5.10722e-08	6 > 12
FBgn0002926	ndl	-1.30356	0.0300029	0.00402943	6 > 12
FBgn0002945	nkd	-0.790823	0.0146454	0.00156775	6 > 12
FBgn0003048	pcx	-0.573717	9.71014e-06	1.84377e-07	6 > 12
FBgn0003053	peb	-0.520857	0.0298103	0.00398618	6 > 12
FBgn0003250	Rh4	0.701281	0.0157569	0.00172815	6 > 12
FBgn0003254	rib	-2.91376	0.00111765	6.00673e-05	6 > 12
FBgn0003255	rk	-1.06439	0.0264794	0.00341529	6 > 12
FBgn0003268	rod	-0.528385	0.00129904	7.23241e-05	6 > 12
FBgn0003285	rst	-1.04839	3.54561e-07	3.36951e-09	6 > 12
FBgn0003301	rut	-0.794525	1.55997e-07	1.21676e-09	6 > 12
FBgn0003326	sca	-1.7665	0.00561924	0.000459957	6 > 12
FBgn0003391	shg	-0.644927	2.06082e-11	2.03237e-14	6 > 12
FBgn0003396	shn	-0.615331	3.47565e-11	4.36248e-14	6 > 12
FBgn0003415	skd	-0.660176	7.31079e-07	7.79975e-09	6 > 12
FBgn0003435	sm	-0.715543	0.000268649	1.06699e-05	6 > 12
FBgn0003462	Sod1	0.505945	2.08335e-08	9.09602e-11	6 > 12
FBgn0003507	srp	-1.14994	0.000153301	5.29147e-06	6 > 12
FBgn0003862	trx	-0.824224	5.37059e-11	7.22242e-14	6 > 12
FBgn0003891	tud	-0.59193	7.13199e-07	7.49543e-09	6 > 12
FBgn0003963	ush	-0.928778	3.94514e-08	2.19292e-10	6 > 12
FBgn0004133	blow	-0.65095	0.00141318	8.08328e-05	6 > 12
FBgn0004167	kst	-0.616985	0.00303076	0.000214115	6 > 12
FBgn0004183	snRNA:U1:82Eb	0.943462	0.0185176	0.00211562	6 > 12
FBgn0004198	ct	-0.502262	0.0295778	0.00394758	6 > 12
FBgn0004228	mex1	0.837211	0.0299008	0.00400501	6 > 12
FBgn0004240	DptA	3.07529	0.00103175	5.42053e-05	6 > 12
FBgn0004369	Ptp99A	-0.550272	1.40876e-05	2.82915e-07	6 > 12
FBgn0004370	Ptp10D	-0.70997	3.68716e-14	1.65284e-17	6 > 12
FBgn0004396	CrebA	-0.585805	0.00149877	8.79222e-05	6 > 12
FBgn0004431	LysX	2.33445	3.58133e-05	8.99025e-07	6 > 12
FBgn0004513	Mdr65	-0.687796	0.0178023	0.00201741	6 > 12
FBgn0004567	slp2	-1.7878	0.019553	0.00227974	6 > 12
FBgn0004583	ex	-0.903366	5.22583e-07	5.29423e-09	6 > 12
FBgn0004652	fru	-0.575701	0.0123623	0.00124576	6 > 12
FBgn0004666	sim	-0.998731	0.000924267	4.76378e-05	6 > 12
FBgn0004859	ci	-0.517286	0.0428543	0.0065046	6 > 12
FBgn0004878	cas	-1.04964	0.0452136	0.00699643	6 > 12
FBgn0004919	gol	0.726662	0.0334033	0.00469875	6 > 12
FBgn0005390	fs(1)M3	-0.54115	3.76091e-06	5.73206e-08	6 > 12
FBgn0005624	Psc	-0.803476	5.97031e-11	8.60937e-14	6 > 12
FBgn0005626	ple	-0.985459	0.000690633	3.30642e-05	6 > 12
FBgn0005631	robo1	-0.837292	0.00353501	0.000259564	6 > 12
FBgn0005632	faf	-0.581028	1.08073e-07	7.90231e-10	6 > 12
FBgn0005664	Crys	1.17121	0.0499224	0.00801605	6 > 12
FBgn0005670	Cyp4d1	1.13892	0.000655511	3.09304e-05	6 > 12
FBgn0010038	GstD2	1.23585	0.00278039	0.000188949	6 > 12
FBgn0010041	GstD5	-1.6771	0.0091503	0.000844151	6 > 12
FBgn0010355	Taf1	-0.538179	5.5242e-06	9.1129e-08	6 > 12
FBgn0010385	Def	1.9889	0.00070511	3.43262e-05	6 > 12
FBgn0010660	Nup214	-0.523674	1.33096e-05	2.58938e-07	6 > 12
FBgn0010825	Gug	-0.551365	1.82191e-06	2.42253e-08	6 > 12
FBgn0011230	poe	-0.920096	4.38758e-07	4.36634e-09	6 > 12
FBgn0011693	Pdh	-1.19355	0.00473819	0.000372547	6 > 12
FBgn0011785	BRWD3	-0.790657	2.98086e-09	9.57231e-12	6 > 12
FBgn0012344	Dh44	0.826229	0.0484105	0.00769081	6 > 12
FBgn0013673	ATP8	-1.15053	0.000335328	1.39727e-05	6 > 12
FBgn0013680	ND2	-1.04747	6.02357e-05	1.71732e-06	6 > 12
FBgn0013683	ND4L	-0.691928	0.00750759	0.000660969	6 > 12
FBgn0013688	srRNA	-0.937484	5.06876e-06	8.17935e-08	6 > 12
FBgn0013756	Mtor	-0.507229	0.000315576	1.2958e-05	6 > 12
FBgn0013810	Dhc36C	-0.810373	0.000367667	1.56573e-05	6 > 12
FBgn0013813	Dhc98D	-1.21042	0.00484303	0.000383395	6 > 12
FBgn0013953	Esp	-0.759489	0.00149522	8.75359e-05	6 > 12
FBgn0013997	Nrx-IV	-0.518267	1.51115e-08	5.82568e-11	6 > 12
FBgn0014073	Tie	-0.899731	3.26292e-05	7.92399e-07	6 > 12
FBgn0014343	mirr	-0.936084	0.000102922	3.26649e-06	6 > 12
FBgn0014396	tim	0.640616	0.0108502	0.00106312	6 > 12
[truncated: 1,927 more rows]

## Sheet: Fig 1B_y
ID	Description	pvalue	p.adjust	qvalue	geneID	Count	Category	age_transition	avg_log2FC	direction
GO:0006811	monoatomic ion transport	2.38929e-29	8.06146e-26	6.78306e-26	nAChRalpha1/nAChRbeta1/nAChRalpha2/eag/Ca-alpha1D/na/ort/Sh/Shaw/slo/tipE/trp/nAChRbeta2/Rdl/GluRIA/GluRIIA/Shal/trpl/ATPsynbeta/Lcch3/Nmdar1/ATPsynG/blw/RyR/Elk/Calx/sun/nAChRalpha3/tty/nrv2/ATPsynCF6/ATPsynD/ATPsynO/nompC/ATPsynB/ppk/Tsf1/CG3078/GluClalpha/clumsy/CG1688/Nckx30C/stol/nAChRalpha5/CG15270/CG10804/SK/NAAT1/ND-20/CG4239/MFS3/VGlut/Ir25a/Dpp10/CG13793/CG13794/CG7781/nAChRalpha6/Trpga…	135	Transport & trafficking	1 > 6	-1.12508	Down
GO:0019646	aerobic electron transport chain	6.36535e-29	1.07383e-25	9.03545e-26	ND-B17/ox/ND-ACP/ND-SGDH/SdhB/cype/ND-75/ND-23/COX5A/ND-42/RFeSP/ND-PDSW/ND-B14.5A/NP15.6/ND-B16.6/ND-ASHI/CG11752/ND-B18/ND-20/ND-24/ND-18/ND-15/ND-B17.2/ND-B14.5B/ND-13A/ND-51/COX5B/ND-B22/COX4/CG14757/ND-B14/ND-B15/UQCR-6.4/ND-B14.7/ND-B12/levy/ND-19/Cyt-c1/UQCR-Q/ND-39/SdhC/SdhD/ND-49/COX7C/CG7630/CG9034/ND-13B/ND-AGGG/COX7AL2/ND-MWFE/UQCR-C2/UQCR-11/SdhA/COX8/ND-30/Cyt-c-p	56	Transport & trafficking	1 > 6	-0.944455	Down
GO:0009060	aerobic respiration	5.35239e-27	6.01966e-24	5.06505e-24	ND-B17/mAcon1/ATPsynbeta/Ogdh/ox/ND-ACP/ND-SGDH/SdhB/sun/cype/ATPsynO/ND-75/ND-23/COX5A/ND-42/RFeSP/ND-PDSW/ND-B14.5A/Idh3a/NP15.6/ND-B16.6/ND-ASHI/CG11752/ND-B18/ND-20/ND-24/ND-18/ND-15/ND-B17.2/ND-B14.5B/ND-13A/ND-51/COX5B/ND-B22/COX4/CG14757/ND-B14/ND-B15/UQCR-6.4/ND-B14.7/ND-B12/levy/ATPsynF/ND-19/Cyt-c1/UQCR-Q/ND-39/SdhC/CG5214/Idh3b/SdhD/Idh3g/CG1544/ND-49/COX7C/CG7630/CG9034/ND-13B/ND-AGGG…	70	Other	1 > 6	-0.915058	Down
GO:0042773	ATP synthesis coupled electron transport	2.09477e-26	1.31556e-23	1.10693e-23	ND-B17/ox/ND-ACP/ND-SGDH/SdhB/cype/ND-75/ND-23/COX5A/ND-42/RFeSP/ND-PDSW/ND-B14.5A/NP15.6/ND-B16.6/ND-ASHI/CG11752/ND-B18/ND-20/ND-24/ND-18/ND-15/ND-B17.2/ND-B14.5B/ND-13A/ND-51/COX5B/ND-B22/COX4/CG14757/ND-B14/ND-B15/UQCR-6.4/ND-B14.7/ND-B12/levy/ND-19/Cyt-c1/UQCR-Q/ND-39/SdhC/SdhD/ND-49/COX7C/CG7630/CG9034/ND-13B/ND-AGGG/COX7AL2/ND-MWFE/UQCR-C2/UQCR-11/SdhA/COX8/ND-30/Cyt-c-p	56	Transport & trafficking	1 > 6	-0.944455	Down
GO:0042775	mitochondrial ATP synthesis coupled electron transport	2.09477e-26	1.31556e-23	1.10693e-23	ND-B17/ox/ND-ACP/ND-SGDH/SdhB/cype/ND-75/ND-23/COX5A/ND-42/RFeSP/ND-PDSW/ND-B14.5A/NP15.6/ND-B16.6/ND-ASHI/CG11752/ND-B18/ND-20/ND-24/ND-18/ND-15/ND-B17.2/ND-B14.5B/ND-13A/ND-51/COX5B/ND-B22/COX4/CG14757/ND-B14/ND-B15/UQCR-6.4/ND-B14.7/ND-B12/levy/ND-19/Cyt-c1/UQCR-Q/ND-39/SdhC/SdhD/ND-49/COX7C/CG7630/CG9034/ND-13B/ND-AGGG/COX7AL2/ND-MWFE/UQCR-C2/UQCR-11/SdhA/COX8/ND-30/Cyt-c-p	56	Transport & trafficking	1 > 6	-0.944455	Down
GO:0034220	monoatomic ion transmembrane transport	2.35046e-26	1.31556e-23	1.10693e-23	nAChRalpha1/nAChRbeta1/nAChRalpha2/eag/Ca-alpha1D/ort/Sh/Shaw/slo/trp/nAChRbeta2/Rdl/Shal/trpl/ATPsynbeta/Lcch3/ATPsynG/blw/RyR/Elk/Calx/sun/nAChRalpha3/nrv2/ATPsynCF6/ATPsynD/ATPsynO/nompC/ATPsynB/ppk/GluClalpha/CG1688/Nckx30C/stol/nAChRalpha5/CG15270/CG10804/SK/NAAT1/ND-20/CG4239/Dpp10/CG13793/CG13794/CG7781/nAChRalpha6/Trpgamma/CG9338/nrv3/Zip42C.2/CG6329/DAT/List/GlyT/ppk29/ATPsynF/galene/CG1…	104	Transport & trafficking	1 > 6	-1.14081	Down
GO:0007268	chemical synaptic transmission	3.339e-26	1.31556e-23	1.10693e-23	Ace/nAChRalpha1/mAChR-A/nAChRbeta1/nAChRalpha2/Cat/ChAT/na/ort/sesB/Sh/slo/nAChRbeta2/Syt1/Rdl/5-HT7/Syn/Cbp53E/GluRIA/GluRIIA/TkR99D/Shal/Rab3/CanB/Lcch3/Nmdar1/Snap25/Dop1R1/nSyb/nAChRalpha3/mGluR/b6/Oamb/GluClalpha/Srpk79D/clumsy/GABA-B-R2/Syt4/nAChRalpha5/Rab3-GEF/Frq1/wgn/VGlut/Ir25a/Nlg2/CG7781/nAChRalpha6/twit/CG9338/CG6329/Syngr/VGAT/Arc1/DAT/FMRFaR/unc-13-4A/Toll-6/Neurochondrin/mAChR-B/…	109	Other	1 > 6	-1.12567	Down
GO:0098916	anterograde trans-synaptic signaling	3.339e-26	1.31556e-23	1.10693e-23	Ace/nAChRalpha1/mAChR-A/nAChRbeta1/nAChRalpha2/Cat/ChAT/na/ort/sesB/Sh/slo/nAChRbeta2/Syt1/Rdl/5-HT7/Syn/Cbp53E/GluRIA/GluRIIA/TkR99D/Shal/Rab3/CanB/Lcch3/Nmdar1/Snap25/Dop1R1/nSyb/nAChRalpha3/mGluR/b6/Oamb/GluClalpha/Srpk79D/clumsy/GABA-B-R2/Syt4/nAChRalpha5/Rab3-GEF/Frq1/wgn/VGlut/Ir25a/Nlg2/CG7781/nAChRalpha6/twit/CG9338/CG6329/Syngr/VGAT/Arc1/DAT/FMRFaR/unc-13-4A/Toll-6/Neurochondrin/mAChR-B/…	109	Cell signaling	1 > 6	-1.12567	Down
GO:0099537	trans-synaptic signaling	3.50919e-26	1.31556e-23	1.10693e-23	Ace/nAChRalpha1/mAChR-A/nAChRbeta1/nAChRalpha2/Cat/ChAT/na/ort/sesB/Sh/slo/nAChRbeta2/Syt1/Rdl/5-HT7/Syn/Cbp53E/GluRIA/GluRIIA/TkR99D/Shal/Rab3/CanB/Lcch3/Nmdar1/Snap25/Dop1R1/nSyb/nAChRalpha3/mGluR/b6/Oamb/GluClalpha/Srpk79D/clumsy/GABA-B-R2/Syt4/nAChRalpha5/Rab3-GEF/Frq1/wgn/VGlut/Ir25a/Nlg2/CG7781/nAChRalpha6/twit/CG9338/CG6329/Syngr/VGAT/Arc1/DAT/FMRFaR/unc-13-4A/Toll-6/Neurochondrin/mAChR-B/…	110	Cell signaling	1 > 6	-1.13114	Down
GO:0022904	respiratory electron transport chain	5.97573e-26	2.01621e-23	1.69648e-23	ND-B17/ox/ND-ACP/ND-SGDH/SdhB/cype/ND-75/ND-23/COX5A/ND-42/RFeSP/ND-PDSW/Gpo1/ND-B14.5A/NP15.6/ND-B16.6/ND-ASHI/CG11752/ND-B18/ND-20/ND-24/ND-18/ND-15/ND-B17.2/ND-B14.5B/ND-13A/ND-51/COX5B/ND-B22/COX4/CG14757/ND-B14/ND-B15/UQCR-6.4/ND-B14.7/ND-B12/levy/ND-19/Cyt-c1/UQCR-Q/ND-39/SdhC/SdhD/ND-49/COX7C/CG7630/CG9034/ND-13B/ND-AGGG/COX7AL2/ND-MWFE/UQCR-C2/UQCR-11/SdhA/COX8/ND-30/Cyt-c-p	57	Transport & trafficking	1 > 6	-0.961177	Down
GO:0045333	cellular respiration	6.59065e-26	2.02153e-23	1.70096e-23	ND-B17/mAcon1/ATPsynbeta/Ogdh/ox/ND-ACP/ND-SGDH/SdhB/sun/cype/ATPsynO/ND-75/ND-23/COX5A/ND-42/RFeSP/ND-PDSW/Gpo1/ND-B14.5A/Idh3a/NP15.6/ND-B16.6/ND-ASHI/CG11752/ND-B18/ND-20/ND-24/ND-18/ND-15/ND-B17.2/ND-B14.5B/ND-13A/ND-51/COX5B/ND-B22/COX4/CG14757/ND-B14/ND-B15/UQCR-6.4/ND-B14.7/ND-B12/levy/ATPsynF/ND-19/Cyt-c1/UQCR-Q/ND-39/SdhC/CG5214/Idh3b/SdhD/Idh3g/CG1544/ND-49/COX7C/CG7630/CG9034/ND-13B/ND…	71	Other	1 > 6	-0.928897	Down
GO:0006119	oxidative phosphorylation	1.43846e-25	3.99423e-23	3.36082e-23	ND-B17/ATPsynbeta/ox/ND-ACP/ND-SGDH/SdhB/sun/cype/ATPsynO/ND-75/ND-23/COX5A/ND-42/RFeSP/ND-PDSW/ND-B14.5A/NP15.6/ND-B16.6/ND-ASHI/CG11752/ND-B18/ND-20/ND-24/ND-18/ND-15/ND-B17.2/ND-B14.5B/ND-13A/ND-51/COX5B/ND-B22/COX4/CG14757/ND-B14/ND-B15/UQCR-6.4/ND-B14.7/ND-B12/levy/ATPsynF/ND-19/Cyt-c1/UQCR-Q/ND-39/SdhC/SdhD/ND-49/COX7C/CG7630/CG9034/ND-13B/ND-AGGG/COX7AL2/ND-MWFE/UQCR-C2/UQCR-11/SdhA/COX8/N…	60	Cell signaling	1 > 6	-0.950257	Down
GO:0022900	electron transport chain	1.53897e-25	3.99423e-23	3.36082e-23	ND-B17/blw/ox/ND-ACP/ND-SGDH/SdhB/cype/ND-75/ND-23/COX5A/ND-42/RFeSP/ND-PDSW/Gpo1/ND-B14.5A/NP15.6/ND-B16.6/ND-ASHI/CG11752/ND-B18/ND-20/ND-24/ND-18/ND-15/ND-B17.2/ND-B14.5B/ND-13A/ND-51/COX5B/ND-B22/COX4/CG14757/ND-B14/ND-B15/UQCR-6.4/ND-B14.7/ND-B12/levy/ND-19/Cyt-c1/UQCR-Q/ND-39/SdhC/SdhD/ND-49/COX7C/CG7630/CG9034/ND-13B/ND-AGGG/COX7AL2/ND-MWFE/UQCR-C2/UQCR-11/SdhA/COX8/ND-30/Cyt-c-p	58	Transport & trafficking	1 > 6	-0.963246	Down
GO:0099536	synaptic signaling	3.38038e-25	8.14672e-23	6.8548e-23	Ace/nAChRalpha1/mAChR-A/nAChRbeta1/nAChRalpha2/Cat/ChAT/na/ort/sesB/Sh/slo/nAChRbeta2/Syt1/Rdl/5-HT7/Syn/Cbp53E/GluRIA/GluRIIA/TkR99D/Shal/Rab3/CanB/Lcch3/Nmdar1/Snap25/Dop1R1/nSyb/nAChRalpha3/mGluR/b6/Oamb/GluClalpha/Srpk79D/clumsy/GABA-B-R2/Syt4/nAChRalpha5/Rab3-GEF/Frq1/wgn/VGlut/Ir25a/Nlg2/CG7781/nAChRalpha6/twit/CG9338/CG6329/Syngr/VGAT/Arc1/DAT/FMRFaR/unc-13-4A/Toll-6/Neurochondrin/mAChR-B/…	110	Cell signaling	1 > 6	-1.13114	Down
GO:0006812	monoatomic cation transport	5.23337e-23	1.17716e-20	9.90484e-21	nAChRalpha1/nAChRalpha2/eag/Ca-alpha1D/Sh/Shaw/slo/tipE/trp/GluRIA/GluRIIA/Shal/trpl/ATPsynbeta/ATPsynG/blw/RyR/Elk/Calx/sun/nAChRalpha3/nrv2/ATPsynCF6/ATPsynD/ATPsynO/nompC/ATPsynB/ppk/Tsf1/CG3078/CG1688/Nckx30C/stol/nAChRalpha5/CG10804/SK/NAAT1/ND-20/CG4239/VGlut/Dpp10/CG13793/CG13794/CG7781/nAChRalpha6/Trpgamma/CG9338/nrv3/Zip42C.2/CG2121/CG6329/DAT/List/GlyT/ppk29/ATPsynF/pyx/galene/Teh2/CG10…	109	Transport & trafficking	1 > 6	-1.13011	Down
GO:0098660	inorganic ion transmembrane transport	1.22889e-21	2.45044e-19	2.06184e-19	eag/Ca-alpha1D/ort/Sh/Shaw/slo/trp/Rdl/Shal/trpl/ATPsynbeta/Lcch3/ATPsynG/blw/RyR/Elk/Calx/sun/nrv2/ATPsynCF6/ATPsynD/ATPsynO/nompC/ATPsynB/ppk/GluClalpha/CG1688/Rh50/Nckx30C/stol/CG15270/CG10804/SK/NAAT1/ND-20/CG4239/Dpp10/CG13793/CG13794/CG7781/Trpgamma/CG9338/nrv3/Zip42C.2/CG6329/DAT/List/Mpcp1/GlyT/ppk29/ATPsynF/galene/CG1090/Task7/HisCl1/Task6/ATPsynE/Amt/KaiR1D/ATPsynC/Gat/Nhe2/Vha36-3/VhaA…	95	Transport & trafficking	1 > 6	-1.19886	Down
GO:0015980	energy derivation by oxidation of organic compounds	1.23466e-21	2.45044e-19	2.06184e-19	ND-B17/GlyP/mAcon1/ATPsynbeta/Ogdh/ox/ND-ACP/ND-SGDH/SdhB/sun/cype/ATPsynO/ND-75/ND-23/COX5A/ND-42/RFeSP/ND-PDSW/Gpo1/Actbeta/ND-B14.5A/Idh3a/NP15.6/ND-B16.6/ND-ASHI/CG11752/ND-B18/ND-20/ND-24/ND-18/ND-15/ND-B17.2/ND-B14.5B/ND-13A/ND-51/COX5B/ND-B22/COX4/CG14757/ND-B14/ND-B15/UQCR-6.4/ND-B14.7/ND-B12/levy/ATPsynF/ND-19/Cyt-c1/UQCR-Q/Gbs-76A/ND-39/SdhC/CG5214/Idh3b/SdhD/Idh3g/CG1544/ND-49/COX7C/CG…	75	Metabolic processes	1 > 6	-0.898049	Down
GO:0006091	generation of precursor metabolites and energy	5.85131e-21	1.09679e-18	9.22864e-19	Adh/Ald1/Gapdh1/Hex-C/ND-B17/Men/Pfk/GlyP/mAcon1/ATPsynbeta/Ogdh/blw/ox/ND-ACP/ND-SGDH/SdhB/sun/Pglym78/cype/ATPsynO/ND-75/ND-23/COX5A/ND-42/RFeSP/ND-PDSW/Gpo1/Actbeta/ND-B14.5A/Idh3a/NP15.6/ND-B16.6/ND-ASHI/CG11752/ND-B18/ND-20/ND-24/ND-18/ND-15/ND-B17.2/ND-B14.5B/ND-13A/ND-51/COX5B/ND-B22/COX4/CG14757/ND-B14/ND-B15/UQCR-6.4/ND-B14.7/ND-B12/levy/ATPsynF/ND-19/Cyt-c1/UQCR-Q/Gbs-76A/ND-39/SdhC/CG5…	85	Metabolic processes	1 > 6	-0.844121	Down
GO:0098655	monoatomic cation transmembrane transport	6.91094e-21	1.22724e-18	1.03262e-18	nAChRalpha1/nAChRalpha2/eag/Ca-alpha1D/Sh/Shaw/slo/trp/Shal/trpl/ATPsynbeta/ATPsynG/blw/RyR/Elk/Calx/sun/nrv2/ATPsynCF6/ATPsynD/ATPsynO/nompC/ATPsynB/ppk/CG1688/Nckx30C/stol/CG10804/SK/NAAT1/ND-20/CG4239/Dpp10/CG13793/CG13794/CG7781/Trpgamma/CG9338/nrv3/Zip42C.2/CG6329/DAT/List/GlyT/ppk29/ATPsynF/galene/CG1090/Task7/Task6/ATPsynE/KaiR1D/ATPsynC/Gat/Nhe2/Vha36-3/VhaAC45RP/CG31676/ND-MLRQ/CG33296/M…	88	Transport & trafficking	1 > 6	-1.15681	Down
GO:0042391	regulation of membrane potential	8.99239e-21	1.474e-18	1.24025e-18	nAChRalpha1/nAChRbeta1/nAChRalpha2/eag/ort/sesB/Sh/nAChRbeta2/Rdl/Lcch3/Nmdar1/Elk/nAChRalpha3/ATPsynD/GluClalpha/CG1688/nAChRalpha5/SK/VGlut/nAChRalpha6/galene/Task7/HisCl1/Task6/jus/Rim/shakB/CG34396/NaCP60E/nAChRalpha7/CG42340/qvr/inaF-D/CG42594/Shab/SERCA/cac/Ih/Slob/Ca-alpha1T/Fife/pHCl-1/nAChRalpha4/para	44	Other	1 > 6	-1.10139	Down
GO:0006120	mitochondrial electron transport, NADH to ubiquinone	9.17426e-21	1.474e-18	1.24025e-18	ND-B17/ND-ACP/ND-SGDH/ND-75/ND-23/ND-42/ND-PDSW/ND-B14.5A/NP15.6/ND-B16.6/ND-ASHI/CG11752/ND-B18/ND-20/ND-24/ND-18/ND-15/ND-B17.2/ND-B14.5B/ND-13A/ND-51/ND-B22/ND-B14/ND-B15/ND-B14.7/ND-B12/ND-19/ND-39/ND-49/CG9034/ND-13B/ND-AGGG/ND-MWFE/ND-30	34	Transport & trafficking	1 > 6	-0.816421	Down
GO:0098662	inorganic cation transmembrane transport	1.48307e-20	2.27449e-18	1.9138e-18	eag/Ca-alpha1D/Sh/Shaw/slo/trp/Shal/trpl/ATPsynbeta/ATPsynG/blw/RyR/Elk/Calx/sun/nrv2/ATPsynCF6/ATPsynD/ATPsynO/nompC/ATPsynB/ppk/CG1688/Rh50/Nckx30C/stol/CG10804/SK/NAAT1/ND-20/CG4239/Dpp10/CG13793/CG13794/CG7781/Trpgamma/CG9338/nrv3/Zip42C.2/CG6329/DAT/List/GlyT/ppk29/ATPsynF/galene/CG1090/Task7/Task6/ATPsynE/Amt/KaiR1D/ATPsynC/Gat/Nhe2/Vha36-3/VhaAC45RP/CG31676/ND-MLRQ/CG33296/Mid1/pain/Ctr1B/…	86	Transport & trafficking	1 > 6	-1.15693	Down
GO:0050804	modulation of chemical synaptic transmission	3.52559e-18	4.9564e-16	4.17041e-16	Cat/na/Sh/slo/Syt1/Rdl/Cbp53E/GluRIA/GluRIIA/TkR99D/Rab3/Snap25/mGluR/b6/clumsy/GABA-B-R2/Syt4/Frq1/wgn/VGlut/Ir25a/Nlg2/CG7781/twit/CG9338/CG6329/Arc1/FMRFaR/Toll-6/Neurochondrin/KaiR1D/Grik/Nrx-1/kek6/CG1909/CG11155/Alk/cpx/GluRIIC/Nlg1/CG31676/Nmdar2/Rim/Frq2/Nlg3/Nlg4/Sol1/jeb/brp/qvr/rtv/NT1/Ank2/Shab/cac/Ih/dysc/Slob/Fife/stg1	60	Other	1 > 6	-1.18674	Down
GO:0099177	regulation of trans-synaptic signaling	3.52559e-18	4.9564e-16	4.17041e-16	Cat/na/Sh/slo/Syt1/Rdl/Cbp53E/GluRIA/GluRIIA/TkR99D/Rab3/Snap25/mGluR/b6/clumsy/GABA-B-R2/Syt4/Frq1/wgn/VGlut/Ir25a/Nlg2/CG7781/twit/CG9338/CG6329/Arc1/FMRFaR/Toll-6/Neurochondrin/KaiR1D/Grik/Nrx-1/kek6/CG1909/CG11155/Alk/cpx/GluRIIC/Nlg1/CG31676/Nmdar2/Rim/Frq2/Nlg3/Nlg4/Sol1/jeb/brp/qvr/rtv/NT1/Ank2/Shab/cac/Ih/dysc/Slob/Fife/stg1	60	Cell signaling	1 > 6	-1.18674	Down
GO:0098742	cell-cell adhesion via plasma-membrane adhesion molecules	2.59306e-17	3.49959e-15	2.94462e-15	fw/if/rst/Con/tutl/beat-Ia/CadN/Lectin-galC1/klg/Cad96Ca/sns/stan/kirre/bdl/beat-Ic/beat-Ib/CG9095/beat-IIIc/Dscam1/CG13506/CG7166/beat-Va/beat-IIb/beat-IIa/beat-IV/beat-VI/Cad99C/lectin-24A/beat-IIIb/lectin-37Da/CG34353/beat-VII/Dscam3/Cad86C/CadN2/Dscam2/chp/Ptp36E/otk2/ds	40	Other	1 > 6	-1.04794	Down
GO:0030001	metal ion transport	3.02674e-16	3.92778e-14	3.30491e-14	eag/Ca-alpha1D/Sh/Shaw/slo/tipE/trp/GluRIIA/Shal/trpl/RyR/Elk/Calx/nrv2/nompC/ppk/Tsf1/CG3078/CG1688/Nckx30C/stol/CG10804/SK/NAAT1/CG4239/Dpp10/CG13793/CG13794/CG7781/Trpgamma/CG9338/nrv3/Zip42C.2/CG2121/CG6329/DAT/List/GlyT/ppk29/pyx/galene/Teh2/CG1090/Task7/Teh1/bumpel/Task6/CG7720/CG4562/KaiR1D/Gat/Nhe2/Teh3/GluRIIC/CG31676/CG32669/CG33296/Mid1/pain/Ctr1B/Shawl/CG34396/NaCP60E/CG42340/qvr/CG42…	80	Transport & trafficking	1 > 6	-1.14824	Down
GO:0007155	cell adhesion	2.10428e-15	2.62957e-13	2.21257e-13	bib/by/tei/fw/if/LanA/rst/Con/tutl/CG10939/Zyx/Tig/Ret/beat-Ia/CadN/nrv2/Lectin-galC1/klg/mspo/Cad96Ca/sns/stan/kirre/bdl/prc/beat-Ic/beat-Ib/alpha-Catr/CG9095/Tsp/Nlg2/ihog/beat-IIIc/CG5758/Dscam1/Spt/CG13506/zye/CG7166/beat-Va/beat-IIb/beat-IIa/beat-IV/beat-VI/Cad99C/lectin-24A/Nlg1/Ccn/beat-IIIb/lectin-37Da/Nlg3/Nlg4/CG34353/beat-VII/mfas/Dscam3/Cad86C/CadN2/Flo2/Sema2b/Strn-Mlck/Dscam2/Zasp52…	70	Other	1 > 6	-1.03399	Down
GO:0007186	G protein-coupled receptor signaling pathway	9.21384e-15	1.11027e-12	9.342e-13	mAChR-A/boss/inaD/ninaC/trp/Oct-TyrR/5-HT7/TkR99D/Gbeta76C/inaC/Tbh/Dop1R1/Dh44/Gycalpha99B/sun/mGluR/Ac3/Ac78C/stan/RSG7/Oamb/GABA-B-R2/Gbeta5/GABA-B-R3/CG13995/sNPF/Dh44-R1/twz/CG13579/mthl9/MsR1/FMRFaR/CG10359/DopEcR/Ilp8/mAChR-B/Octbeta2R/Octalpha2R/ETHR/Octbeta1R/AstA-R2/Nplp4/7B2/Nplp3/Proc/CCHa1-R/CG31140/smog/CG31760/CG32683/Dop2R/SIFa/CG33639/dcma/Dgk/CG34384/stops/5-HT2A/Octbeta3R/CG424…	71	Cell signaling	1 > 6	-1.05113	Down
GO:0098609	cell-cell adhesion	4.76835e-14	5.54773e-12	4.66797e-12	bib/by/tei/fw/if/rst/Con/tutl/CG10939/Zyx/beat-Ia/CadN/Lectin-galC1/klg/Cad96Ca/sns/stan/kirre/bdl/beat-Ic/beat-Ib/CG9095/Nlg2/ihog/beat-IIIc/Dscam1/Spt/CG13506/CG7166/beat-Va/beat-IIb/beat-IIa/beat-IV/beat-VI/Cad99C/lectin-24A/Nlg1/beat-IIIb/lectin-37Da/Nlg3/Nlg4/CG34353/beat-VII/Dscam3/Cad86C/CadN2/Dscam2/CG45263/chp/Ptp36E/otk2/ds	52	Other	1 > 6	-0.903301	Down
GO:0006813	potassium ion transport	1.40029e-13	1.57486e-11	1.32512e-11	eag/Sh/Shaw/slo/Shal/Elk/nrv2/CG3078/CG1688/SK/CG4239/Dpp10/CG7781/CG9338/nrv3/CG2121/CG6329/pyx/galene/Task7/Task6/Nhe2/CG31676/Shawl/CG34396/CG42340/qvr/CG42594/rtv/kcc/Shab/Hk/Ih	33	Transport & trafficking	1 > 6	-1.14168	Down
GO:0050808	synapse organization	3.13368e-13	3.41066e-11	2.86979e-11	Act57B/Appl/Gs2/kay/LanA/sesB/slo/Gad1/Syn/pros/GluRIIA/Rab3/klg/mGluR/stan/Srpk79D/CG6048/Grip/dpr14/Lrp4/ND-20/dpr18/Frq1/DIP-eta/Nlg2/CG14274/dpr19/PICK1/Syn2/dpr13/Liprin-gamma/CG13506/PIP5K59B/dpr20/cmpy/CG7166/Syn1/dpr5/dpr15/Octbeta2R/dpr9/Nrx-1/Octbeta1R/DIP-gamma/mav/Aplip1/dpr1/dpr6/cpx/bchs/metro/Nlg1/dpr17/myd/DIP-theta/DIP-zeta/DIP-kappa/dpr10/dpr11/dpr7/dpr4/Frq2/Nlg3/Nlg4/CG34353/d…	83	Other	1 > 6	-0.99331	Down
GO:0071805	potassium ion transmembrane transport	5.86473e-12	6.18363e-10	5.20302e-10	eag/Sh/Shaw/slo/Shal/Elk/nrv2/CG1688/SK/CG4239/Dpp10/CG7781/CG9338/nrv3/CG6329/galene/Task7/Task6/Nhe2/CG31676/Shawl/CG34396/CG42340/qvr/CG42594/rtv/kcc/Shab/Hk/Ih	30	Transport & trafficking	1 > 6	-1.12154	Down
GO:0010257	NADH dehydrogenase complex assembly	4.24708e-11	4.2146e-09	3.54624e-09	ND-ACP/ND-SGDH/ND-23/ND-PDSW/ND-B16.6/ND-ASHI/ND-B18/ND-20/ND-18/ND-15/ND-B17.2/ND-B14.5B/ND-B22/ND-B14/ND-B15/ND-B14.7/ND-B12/ND-19/ND-39/ND-B8/ND-AGGG	21	Other	1 > 6	-0.937671	Down
GO:0032981	mitochondrial respiratory chain complex I assembly	4.24708e-11	4.2146e-09	3.54624e-09	ND-ACP/ND-SGDH/ND-23/ND-PDSW/ND-B16.6/ND-ASHI/ND-B18/ND-20/ND-18/ND-15/ND-B17.2/ND-B14.5B/ND-B22/ND-B14/ND-B15/ND-B14.7/ND-B12/ND-19/ND-39/ND-B8/ND-AGGG	21	Other	1 > 6	-0.937671	Down
GO:0034330	cell junction organization	5.58156e-10	5.38063e-08	4.52736e-08	Act57B/Appl/Gs2/kay/LanA/sesB/slo/Gad1/Syn/pros/GluRIIA/Rab3/nrv2/klg/mGluR/sns/stan/Srpk79D/kirre/CG6048/Grip/dpr14/Lrp4/ND-20/dpr18/Frq1/DIP-eta/Nlg2/CG14274/dpr19/PICK1/Syn2/dpr13/Liprin-gamma/CG13506/PIP5K59B/dpr20/cmpy/CG7166/Syn1/dpr5/dpr15/Octbeta2R/dpr9/Nrx-1/Octbeta1R/DIP-gamma/mav/Aplip1/dpr1/dpr6/cpx/bchs/metro/Nlg1/dpr17/myd/DIP-theta/DIP-zeta/DIP-kappa/dpr10/dpr11/dpr7/dpr4/Frq2/Nlg3…	87	Other	1 > 6	-0.990301	Down
GO:0007156	homophilic cell adhesion via plasma membrane adhesion molecules	7.90152e-10	7.40548e-08	6.23111e-08	fw/rst/Con/tutl/CadN/klg/Cad96Ca/sns/stan/kirre/bdl/Dscam1/CG13506/CG7166/Cad99C/CG34353/Dscam3/Cad86C/CadN2/Dscam2/chp/otk2/ds	23	Other	1 > 6	-1.05116	Down
GO:0007271	synaptic transmission, cholinergic	1.57416e-09	1.43547e-07	1.20783e-07	Ace/nAChRalpha1/nAChRbeta1/nAChRalpha2/na/nAChRbeta2/CG7781/nAChRalpha6/CG9338/CG6329/mAChR-B/CG1909/RIC-3/CG31676/nAChRalpha7/qvr/rtv	17	Other	1 > 6	-1.174	Down
GO:0030239	myofibril assembly	2.11373e-09	1.82865e-07	1.53866e-07	Act88F/Actn/if/Mlc2/Prm/Tm2/up/fln/bt/l(2)efl/Mlp84B/Scgdelta/MnM/Zasp66/Zasp67/sals/Unc-89/tmod/sls/Mhc/tn/Zasp52/wupA	23	Other	1 > 6	-2.64545	Down
GO:0055002	striated muscle cell development	2.11373e-09	1.82865e-07	1.53866e-07	Act88F/Actn/if/Mlc2/Prm/Tm2/up/fln/bt/l(2)efl/Mlp84B/Scgdelta/MnM/Zasp66/Zasp67/sals/Unc-89/tmod/sls/Mhc/tn/Zasp52/wupA	23	Development & differentiation	1 > 6	-2.64545	Down
GO:0006836	neurotransmitter transport	2.84718e-09	2.4016e-07	2.02075e-07	w/Syt1/Syn/GluRIIA/Rab3/CanB/Snap25/nSyb/GABA-B-R2/Syt4/CG10804/NAAT1/Rab3-GEF/Frq1/VGlut/CG13793/CG13794/twit/Syngr/VGAT/DAT/List/GlyT/unc-13-4A/KaiR1D/Syt7/cpx/prt/CG33296/Rim/Cadps/Frq2/Sol1/brp/Vmat/cac/Ih/Fife/gammaSnap2/Ntl	40	Transport & trafficking	1 > 6	-1.07404	Down
GO:0046189	phenol-containing compound biosynthetic process	3.18303e-09	2.6194e-07	2.20401e-07	Ddc/e/Hn/y/ple/Tbh/CG5235/olf413/yellow-f2/yellow-h/t	11	Metabolic processes	1 > 6	-1.20143	Down
GO:0003012	muscle system process	3.53093e-09	2.83651e-07	2.3867e-07	Ca-alpha1D/Mlc1/Mlc2/Tm1/Tm2/up/fln/RyR/CG3078/CG2121/Arc1/Neurochondrin/CG6972/Nox/Stacl/Mhc/tn/Fhos/wupA	19	Other	1 > 6	-2.0583	Down
GO:0055001	muscle cell development	4.4562e-09	3.49657e-07	2.94208e-07	Act88F/Col4a1/Actn/if/Mlc2/Prm/twi/Tm2/up/fln/bt/l(2)efl/Mlp84B/Scgdelta/MnM/Zasp66/Zasp67/sals/Unc-89/tmod/sls/Mhc/tn/Zasp52/br/wupA	26	Development & differentiation	1 > 6	-2.47167	Down
GO:0042692	muscle cell differentiation	1.02142e-08	7.83243e-07	6.59035e-07	abd-A/Act88F/Col4a1/Actn/if/Mlc2/Mp20/slou/Prm/rst/twi/Tm2/up/fln/bt/l(2)efl/Mlp84B/mspo/sns/Scgdelta/kirre/MnM/Zasp66/Zasp67/Pax/sals/Unc-89/tmod/jeb/sls/Antp/Mhc/tn/Zasp52/br/wupA	36	Development & differentiation	1 > 6	-2.07593	Down
GO:0007498	mesoderm development	2.0639e-08	1.54747e-06	1.30207e-06	abd-A/Ald1/bib/dpp/LanA/Mlc1/pim/Prm/slp1/thr/twi/up/bap/bt/stumps/Scgdelta/miple1/CG12896/ths/CG4945/Zasp66/Npc2g/meso18E/Alk/smog/pan/jeb/sls/Msp300/CG43897/CG44245/hll	32	Development & differentiation	1 > 6	-1.00479	Down
GO:0046034	ATP metabolic process	3.99218e-08	2.92818e-06	2.46382e-06	sesB/ATPsynbeta/ATPsynG/blw/sun/ATPsynCF6/ATPsynD/ATPsynO/ATPsynB/ATPsyngamma/Ak1/Parg/ATPsyndelta/ATPsynF/ATPsynE/ATPsynC/Vha68-1	17	Metabolic processes	1 > 6	-0.948405	Down
GO:0051146	striated muscle cell differentiation	5.77864e-08	4.14833e-06	3.49048e-06	Act88F/Col4a1/Actn/if/Mlc2/Mp20/Prm/rst/Tm2/up/fln/bt/l(2)efl/Mlp84B/mspo/sns/Scgdelta/kirre/MnM/Zasp66/Zasp67/Pax/sals/Unc-89/tmod/sls/Mhc/tn/Zasp52/wupA	30	Development & differentiation	1 > 6	-2.25787	Down
GO:0061061	muscle structure development	8.37934e-08	5.88997e-06	4.95594e-06	abd-A/Act88F/Col4a1/dpp/Dr/Actn/if/Kr/Mlc2/Mp20/slou/Prm/rst/sr/twi/vg/Tm2/up/fru/bap/fln/bt/l(2)efl/Mlp84B/vkg/mspo/sns/Scgdelta/kirre/Grip/CG11617/Tsp/jp/CAP/ths/MnM/slow/Zasp66/Zasp67/Alk/Pax/sals/Unc-89/tmod/jeb/sls/CG42319/Antp/salm/Msp300/Flo2/Mhc/tn/mbl/Zasp52/ap/br/wupA	58	Development & differentiation	1 > 6	-1.59109	Down
GO:0007600	sensory perception	8.73042e-08	6.01152e-06	5.05821e-06	boss/salr/eag/if/inaD/na/Sh/trp/unc/Oct-TyrR/pros/TkR99D/inaC/trpl/Nmdar1/Obp19d/Obp83a/Dhc36C/Dhc93AB/nrv2/nompC/ppk/Ac78C/Rh50/CG15270/CG12206/CheA7a/dpr14/dpr18/Obp19b/Ir25a/CG8086/dpr19/Trpgamma/nrv3/Dscam1/CAP/dpr13/Obp56a/Obp56d/CG9313/dpr20/dpr5/ATP8B/dpr15/dpr9/Amt/sosie/Obp99a/Obp99b/Cad99C/dpr1/dpr6/Obp57b/Obp83g/dpr17/Ir31a/dpr10/dpr11/dpr7/dpr4/Nmdar2/pain/dpr12/sif/t/stops/OtopLa/Snm…	80	Other	1 > 6	-1.00151	Down
GO:0007517	muscle organ development	1.02106e-07	6.89013e-06	5.79749e-06	abd-A/dpp/Dr/if/Kr/slou/rst/sr/twi/vg/up/fru/bap/sns/kirre/Grip/CG11617/Tsp/jp/CAP/ths/slow/Alk/jeb/sls/salm/Msp300/Mhc/mbl/ap/wupA	31	Development & differentiation	1 > 6	-1.11046	Down
GO:0010959	regulation of metal ion transport	1.11955e-07	7.40657e-06	6.23203e-06	tipE/nrv2/CG3078/stol/Dpp10/CG7781/CG9338/CG2121/CG6329/Teh2/Teh1/Teh3/CG31676/qvr/stj/rtv/SERCA/cac/Hk/Stacl/Ca-beta	21	Transport & trafficking	1 > 6	-1.30573	Down
GO:0070588	calcium ion transmembrane transport	1.20864e-07	7.84221e-06	6.59859e-06	Ca-alpha1D/trp/trpl/RyR/Calx/nompC/Nckx30C/stol/Trpgamma/CG1090/KaiR1D/Mid1/pain/stj/Ca-Ma2d/SERCA/cac/Stacl/Ca-alpha1T/Ca-beta	20	Transport & trafficking	1 > 6	-1.2233	Down
GO:0031032	actomyosin structure organization	2.14708e-07	1.36684e-05	1.15008e-05	Act88F/Actn/if/sti/Mlc2/Prm/Tm1/twi/Tm2/up/fln/bt/l(2)efl/Mlp84B/Scgdelta/Mhcl/MnM/Zasp66/Zasp67/CG5023/sals/Unc-89/tmod/CG34347/sls/bond/Msp300/Mhc/tn/Zasp52/Fhos/wupA	32	Other	1 > 6	-2.1254	Down
GO:0015986	proton motive force-driven ATP synthesis	2.51614e-07	1.53279e-05	1.28972e-05	ATPsynbeta/ATPsynG/blw/sun/ATPsynCF6/ATPsynD/ATPsynO/ATPsynB/ATPsyngamma/ATPsyndelta/ATPsynF/ATPsynE/ATPsynC	13	Other	1 > 6	-1.01827	Down
GO:0006865	amino acid transport	2.51784e-07	1.53279e-05	1.28972e-05	w/Eaat2/NAAT1/CG1628/CG16700/Ucp4A/CG12531/VGlut/tadr/CG13743/CG8785/VGAT/List/GlyT/CG1139/CG13248/ChT/KaiR1D/Gat/Sol1/kcc/Ih/Ntl	23	Transport & trafficking	1 > 6	-0.891754	Down
GO:0007157	heterophilic cell-cell adhesion via plasma membrane cell adhesion molecules	2.54404e-07	1.53279e-05	1.28972e-05	if/beat-Ia/sns/kirre/beat-Ic/beat-Ib/beat-IIIc/beat-Va/beat-IIb/beat-IIa/beat-IV/beat-VI/beat-IIIb/beat-VII/ds	15	Other	1 > 6	-1.10882	Down
GO:0009713	catechol-containing compound biosynthetic process	2.84566e-07	1.62733e-05	1.36927e-05	Ddc/Hn/ple/Tbh/CG5235/olf413/t	7	Metabolic processes	1 > 6	-0.513412	Down
GO:0042133	neurotransmitter metabolic process	2.84566e-07	1.62733e-05	1.36927e-05	Ace/ChAT/Tbh/CG5235/olf413/ChT/speck	7	Metabolic processes	1 > 6	-0.880803	Down
GO:0042423	catecholamine biosynthetic process	2.84566e-07	1.62733e-05	1.36927e-05	Ddc/Hn/ple/Tbh/CG5235/olf413/t	7	Metabolic processes	1 > 6	-0.513412	Down
GO:0009205	purine ribonucleoside triphosphate metabolic process	3.1165e-07	1.75251e-05	1.4746e-05	sesB/ATPsynbeta/ATPsynG/blw/sun/ATPsynCF6/ATPsynD/ATPsynO/ATPsynB/ATPsyngamma/Ak1/Parg/ATPsyndelta/ATPsynF/ATPsynE/ATPsynC/Vha68-1	17	Metabolic processes	1 > 6	-0.948405	Down
GO:0006754	ATP biosynthetic process	3.60385e-07	1.99334e-05	1.67724e-05	sesB/ATPsynbeta/ATPsynG/blw/sun/ATPsynCF6/ATPsynD/ATPsynO/ATPsynB/ATPsyngamma/ATPsyndelta/ATPsynF/ATPsynE/ATPsynC	14	Metabolic processes	1 > 6	-1.00656	Down
GO:0030431	sleep	3.66412e-07	1.99399e-05	1.67778e-05	Men/Sh/Shaw/Rdl/CanB/CanA1/Acer/GABA-B-R3/CG7781/CG9338/CG6329/VGAT/DAT/Ktl/Ilp3/CG31676/SIFa/Nlg4/qvr/rtv/Shab/Hk/Ih/Dop1R2/nAChRalpha4/wake/hll/speck	28	Other	1 > 6	-0.936878	Down
GO:0043269	regulation of monoatomic ion transport	4.19543e-07	2.24689e-05	1.89057e-05	tipE/nrv2/CG3078/stol/Dpp10/CG7781/CG9338/CG2121/CG6329/Teh2/Teh1/Teh3/CG31676/ND-MLRQ/qvr/stj/rtv/SERCA/cac/Hk/Stacl/Ca-beta	22	Transport & trafficking	1 > 6	-1.28154	Down
GO:0009144	purine nucleoside triphosphate metabolic process	4.9284e-07	2.59819e-05	2.18617e-05	sesB/ATPsynbeta/ATPsynG/blw/sun/ATPsynCF6/ATPsynD/ATPsynO/ATPsynB/ATPsyngamma/Ak1/Parg/ATPsyndelta/ATPsynF/ATPsynE/ATPsynC/Vha68-1	17	Metabolic processes	1 > 6	-0.948405	Down
GO:0050954	sensory perception of mechanical stimulus	6.12716e-07	3.18047e-05	2.67611e-05	salr/inaD/na/trp/unc/trpl/Nmdar1/Dhc36C/Dhc93AB/nrv2/nompC/ppk/CG12206/CG8086/nrv3/Dscam1/CAP/CG9313/sosie/Cad99C/Nmdar2/pain/stops/rdgA/salm/Ank2/Dhc1	27	Other	1 > 6	-1.0334	Down
GO:0006936	muscle contraction	6.43692e-07	3.29063e-05	2.7688e-05	Ca-alpha1D/Mlc1/Tm1/Tm2/up/fln/RyR/CG3078/CG2121/Nox/Stacl/Mhc/tn/wupA	14	Other	1 > 6	-2.36451	Down
GO:0042335	cuticle development	7.3701e-07	3.61961e-05	3.04561e-05	Ddc/e/kkv/Lcp1/Pu/spo/y/ple/Acp1/Hr38/pio/Acp65Aa/Gasp/Vajk3/Vajk1/TwdlT/Cpr11A/Cpr11B/obst-A/snsl/obst-E/ihog/Vajk2/Cpr47Ea/Cpr47Ee/Cpr47Ef/Twdlbeta/Cpr49Ac/Cpr49Ae/Cpr49Ah/Cpr50Cb/Cpr62Ba/Cpr62Bb/Cpr62Bc/Cht7/Cpr67B/Cpr76Bd/Cpr92A/Cpr92F/Cpr97Ea/Cpr97Eb/snu/Cpr100A/Cpr49Ab/Cpr49Aa/Cpr66D/dpy/pan/t/CG34461/pot/grh/serp/rtv/verm	55	Development & differentiation	1 > 6	-3.44496	Down
GO:0008037	cell recognition	7.38602e-07	3.61961e-05	3.04561e-05	if/Lsp2/fru/upd1/Con/hig/emp/tutl/beat-Ia/shot/CadN/NetB/stan/bdl/beat-Ic/beat-IIIc/CG5758/Dscam1/Drl-2/slow/loaf/lectin-28C/robo3/bchs/Pvf3/dpr12/pot/Dscam3/nrm/esn/Sema2b/Dscam2/otk2/trol	34	Other	1 > 6	-0.825272	Down
GO:0009152	purine ribonucleotide biosynthetic process	7.50928e-07	3.61961e-05	3.04561e-05	sesB/ATPsynbeta/ATPsynG/blw/AcCoAS/Gycalpha99B/Gycbeta100B/sun/ATPsynCF6/ATPsynD/ATPsynO/ATPsynB/ATPsyngamma/Paics/Ac3/Ac78C/Pdha/ATPsyndelta/CG8834/CG4563/ATPsynF/CG5568/CG4830/ATPsynE/Gyc88E/Pdhb/ATPsynC/CG34357/CG43373/muc	30	Metabolic processes	1 > 6	-0.985597	Down
GO:0009309	amine biosynthetic process	7.61685e-07	3.61961e-05	3.04561e-05	Ddc/Hn/w/Hdc/ple/Tbh/Odc2/CG5235/olf413/t	10	Metabolic processes	1 > 6	-0.440024	Down
GO:0042401	biogenic amine biosynthetic process	7.61685e-07	3.61961e-05	3.04561e-05	Ddc/Hn/w/Hdc/ple/Tbh/Odc2/CG5235/olf413/t	10	Metabolic processes	1 > 6	-0.440024	Down
GO:0040011	locomotion	9.55064e-07	4.47554e-05	3.7658e-05	Ddc/dpp/kay/Ca-alpha1D/LanA/Lsp2/Mlc2/ort/Pu/sesB/w/Hdc/ple/slbo/Con/Tbh/Nmdar1/Sas-4/Dop1R1/Gycalpha99B/NetB/nompC/stan/beat-IIIc/TpnC4/Dscam1/ths/Drl-2/Syn2/Lrt/pyx/atk/Syn1/HisCl1/Ktl/Nrx-1/robo3/Proc/CG33098/pain/CG34353/Pvf3/stl/sls/rdgA/Msp300/FoxP/Stacl/Sema2b/Mhc/Neto/rdgC/Fhos/unc-104/br/Pkcdelta	56	Other	1 > 6	-0.974745	Down
GO:0035249	synaptic transmission, glutamatergic	1.11146e-06	5.1371e-05	4.32245e-05	GluRIA/GluRIIA/mGluR/clumsy/VGlut/Ir25a/KaiR1D/Grik/GluRIIC/Nmdar2/Cadps/Sol1/Ih/stg1	14	Other	1 > 6	-1.15911	Down
GO:0009199	ribonucleoside triphosphate metabolic process	1.16539e-06	5.30044e-05	4.45989e-05	sesB/ATPsynbeta/ATPsynG/blw/sun/ATPsynCF6/ATPsynD/ATPsynO/ATPsynB/ATPsyngamma/Ak1/Parg/ATPsyndelta/ATPsynF/ATPsynE/ATPsynC/Vha68-1	17	Metabolic processes	1 > 6	-0.948405	Down
GO:0009150	purine ribonucleotide metabolic process	1.18382e-06	5.30044e-05	4.45989e-05	sesB/ATPsynbeta/ATPsynG/blw/AcCoAS/Gycalpha99B/Gycbeta100B/sun/ATPsynCF6/ATPsynD/ATPsynO/ATPsynB/ATPsyngamma/Paics/Ak1/Parg/Ac3/Ac78C/Pdha/ATPsyndelta/Sgp/CG8834/CG8303/CG5065/CG4563/ATPsynF/CG5568/CG4830/ATPsynE/Gyc88E/CG12268/Pdhb/ATPsynC/CG30427/CG34357/CG43373/Pde1c/Vha68-1/muc	39	Metabolic processes	1 > 6	-0.851561	Down
GO:0051480	regulation of cytosolic calcium ion concentration	1.19393e-06	5.30044e-05	4.45989e-05	sesB/trp/Cbp53E/trpl/Dop1R1/Trpgamma/DAT/Dop1R2	8	Other	1 > 6	-1.22457	Down
GO:0009308	amine metabolic process	1.22061e-06	5.3485e-05	4.50033e-05	Ace/Ddc/e/Hn/w/Hdc/ple/Tbh/Odc2/CG5235/olf413/t/PPO3/tn/KFase/speck	16	Metabolic processes	1 > 6	-0.737921	Down
GO:0007188	adenylate cyclase-modulating G protein-coupled receptor signaling pathway	1.50177e-06	6.49612e-05	5.46596e-05	mAChR-A/Oct-TyrR/5-HT7/Dop1R1/Ac3/Ac78C/GABA-B-R2/Dh44-R1/MsR1/DopEcR/Ilp8/mAChR-B/Octbeta2R/Octalpha2R/Octbeta1R/Dop2R/Octbeta3R/GABA-B-R1/CG43373/MsR2/CG44153/Dop1R2	22	Cell signaling	1 > 6	-0.80095	Down
GO:0006816	calcium ion transport	1.61176e-06	6.88363e-05	5.79201e-05	Ca-alpha1D/trp/GluRIIA/trpl/RyR/Calx/nompC/Nckx30C/stol/Trpgamma/pyx/CG1090/KaiR1D/GluRIIC/Mid1/pain/stj/Ca-Ma2d/SERCA/cac/Stacl/Ca-alpha1T/Ca-beta	23	Transport & trafficking	1 > 6	-1.21222	Down
GO:0033108	mitochondrial respiratory chain complex assembly	2.13896e-06	8.92585e-05	7.51038e-05	ND-ACP/ND-SGDH/ND-23/ND-PDSW/ND-B16.6/ND-ASHI/ND-B18/ND-20/ND-18/COX6B/ND-15/ND-B17.2/ND-B14.5B/ND-B22/CG14757/ND-B14/ND-B15/ND-B14.7/ND-B12/ND-19/ND-39/ND-B8/ND-AGGG	23	Other	1 > 6	-0.957778	Down
GO:0006164	purine nucleotide biosynthetic process	2.14284e-06	8.92585e-05	7.51038e-05	sesB/ATPsynbeta/ATPsynG/blw/AcCoAS/Gycalpha99B/Gycbeta100B/sun/ATPsynCF6/ATPsynD/ATPsynO/ATPsynB/ATPsyngamma/Paics/Ac3/Ac78C/Pdha/ATPsyndelta/CG8834/CG4563/ATPsynF/CG5568/CG4830/ATPsynE/Gyc88E/Pdhb/ATPsynC/Prat2/CG34357/CG43373/muc	31	Metabolic processes	1 > 6	-0.908886	Down
GO:0008038	neuron recognition	2.42553e-06	9.98019e-05	8.39752e-05	if/Lsp2/fru/upd1/Con/hig/tutl/beat-Ia/shot/CadN/NetB/stan/bdl/beat-Ic/beat-IIIc/CG5758/Dscam1/Drl-2/slow/loaf/robo3/bchs/Pvf3/dpr12/pot/Dscam3/nrm/esn/Sema2b/Dscam2/otk2/trol	32	Other	1 > 6	-0.795219	Down
GO:0007411	axon guidance	2.70489e-06	0.000109955	9.25185e-05	D/FER/gt/if/Kr/sas/LanA/Lsp2/pros/fru/nvy/dac/tutl/Tig/beat-Ia/shot/CadN/NetB/side/ko/stan/Cdk5alpha/bdl/beat-Ic/beat-Ib/nerfin-1/wgn/erm/daw/beat-IIIc/Dscam1/Drl-2/RhoGEF64C/Toll-6/DIP-gamma/Alk/robo3/gogo/beat-IIIb/dpr11/jeb/vvl/Dscam3/conv/haf/NT1/pdm3/CadN2/dally/dysc/Sema2b/Strn-Mlck/Dscam2/otk2/ap/trol	56	Other	1 > 6	-0.861948	Down
GO:0007626	locomotory behavior	2.76688e-06	0.000111137	9.35124e-05	e/Gpdh1/kay/na/Sh/unc/oc/Syt1/Gad1/upd1/ple/Tbh/tutl/Dh44/vri/ppk/Gpo1/amon/Ac3/Cdk5alpha/qsm/kairos/Nlg2/Trpgamma/DAT/twz/MsR1/FMRFaR/unc79/Ktl/unc80/Ilp3/Mid1/pain/shakB/nAChRalpha7/brp/Shab/dati/SERCA/cac/Ih/MsR2/dysc/tn/unc-104	46	Other	1 > 6	-1.14465	Down
GO:0009584	detection of visible light	3.02106e-06	0.000117584	9.89374e-05	inaD/ninaB/ninaC/Sh/trp/Gbeta76C/inaC/trpl/Gycalpha99B/Trpgamma/PIP5K59B/stops/rdgA/cac/rdgC	15	Other	1 > 6	-1.01816	Down
GO:0009145	purine nucleoside triphosphate biosynthetic process	3.03195e-06	0.000117584	9.89374e-05	sesB/ATPsynbeta/ATPsynG/blw/sun/ATPsynCF6/ATPsynD/ATPsynO/ATPsynB/ATPsyngamma/ATPsyndelta/ATPsynF/ATPsynE/ATPsynC	14	Metabolic processes	1 > 6	-1.00656	Down
GO:0009206	purine ribonucleoside triphosphate biosynthetic process	3.03195e-06	0.000117584	9.89374e-05	sesB/ATPsynbeta/ATPsynG/blw/sun/ATPsynCF6/ATPsynD/ATPsynO/ATPsynB/ATPsyngamma/ATPsyndelta/ATPsynF/ATPsynE/ATPsynC	14	Metabolic processes	1 > 6	-1.00656	Down
GO:0006163	purine nucleotide metabolic process	3.13555e-06	0.00012022	0.000101155	Adh/Gpdh1/Men/sesB/ATPsynbeta/ATPsynG/blw/AcCoAS/Gycalpha99B/Gycbeta100B/sun/ATPsynCF6/ATPsynD/ATPsynO/ATPsynB/ATPsyngamma/Paics/Ak1/Parg/Ac3/Ac78C/Pdha/ATPsyndelta/Sgp/CG8834/CG8303/CG5065/CG4563/ATPsynF/CG5568/CG4830/ATPsynE/Gyc88E/CG12268/Pdhb/ATPsynC/Prat2/CG30427/CG34357/CG43373/Pde1c/Vha68-1/muc	43	Metabolic processes	1 > 6	-0.715511	Down
GO:0071875	adrenergic receptor signaling pathway	3.92852e-06	0.00014349	0.000120736	Oct-TyrR/DopEcR/Octbeta2R/Octalpha2R/Octbeta1R/Dop2R/Octbeta3R/Dop1R2	8	Cell signaling	1 > 6	-0.797062	Down
GO:0071880	adenylate cyclase-activating adrenergic receptor signaling pathway	3.92852e-06	0.00014349	0.000120736	Oct-TyrR/DopEcR/Octbeta2R/Octalpha2R/Octbeta1R/Dop2R/Octbeta3R/Dop1R2	8	Cell signaling	1 > 6	-0.797062	Down
GO:0015837	amine transport	3.95513e-06	0.00014349	0.000120736	w/Syt1/Syt4/KaiR1D/Syt7/prt/Sol1/Vmat/Syt12/Ih	10	Transport & trafficking	1 > 6	-1.01532	Down
GO:0042417	dopamine metabolic process	3.95513e-06	0.00014349	0.000120736	Ddc/e/Hn/ple/Tbh/CG5235/olf413/t/PPO3/speck	10	Metabolic processes	1 > 6	-0.717402	Down
GO:0048065	male courtship behavior, veined wing extension	3.95513e-06	0.00014349	0.000120736	slo/tipE/y/5-HT7/fru/fipi/Nlg2/FoxP/cac/para	10	Other	1 > 6	-1.36776	Down
GO:1904062	regulation of monoatomic cation transmembrane transport	4.23661e-06	0.000152067	0.000127952	nrv2/stol/Dpp10/CG7781/CG9338/CG6329/CG31676/ND-MLRQ/qvr/stj/rtv/SERCA/cac/Hk/Stacl/Ca-beta	16	Transport & trafficking	1 > 6	-1.22967	Down
GO:0009260	ribonucleotide biosynthetic process	4.31614e-06	0.000153291	0.000128982	sesB/ATPsynbeta/ATPsynG/blw/AcCoAS/Gycalpha99B/Gycbeta100B/sun/ATPsynCF6/ATPsynD/ATPsynO/ATPsynB/ATPsyngamma/Paics/Ac3/Ac78C/Pdha/ATPsyndelta/CG8834/CG4563/ATPsynF/CG5568/CG4830/ATPsynE/Gyc88E/Pdhb/ATPsynC/CG34357/CG43373/muc	30	Metabolic processes	1 > 6	-0.985597	Down
GO:0009259	ribonucleotide metabolic process	4.6093e-06	0.000160852	0.000135344	sesB/ATPsynbeta/ATPsynG/blw/AcCoAS/Gycalpha99B/Gycbeta100B/sun/ATPsynCF6/ATPsynD/ATPsynO/ATPsynB/ATPsyngamma/Paics/Ak1/Parg/Ac3/Ac78C/Pdha/ATPsyndelta/Sgp/CG8834/CG8303/CG5065/CG4563/ATPsynF/CG5568/CG4830/ATPsynE/Gyc88E/CG12268/Pdhb/ATPsynC/CG30427/CG34357/CG43373/Pde1c/Vha68-1/muc	39	Metabolic processes	1 > 6	-0.851561	Down
GO:0007274	neuromuscular synaptic transmission	4.67652e-06	0.000160852	0.000135344	ChAT/slo/Syt1/GluRIIA/Snap25/wgn/VGlut/Nlg2/KaiR1D/Nrx-1/CG1909/Alk/cpx/GluRIIC/Rim/jeb/brp/stj/Ank2/Rbp/SERCA/nwk/dysc/Slob/Neto	25	Other	1 > 6	-1.0663	Down
GO:0006814	sodium ion transport	4.67805e-06	0.000160852	0.000135344	tipE/Calx/nrv2/ppk/Nckx30C/CG10804/NAAT1/CG13793/CG13794/nrv3/DAT/List/GlyT/ppk29/Teh2/CG1090/Teh1/bumpel/CG7720/Gat/Nhe2/Teh3/CG32669/CG33296/NaCP60E/Ih/Ca-alpha1T/Ntl/para	29	Transport & trafficking	1 > 6	-1.08198	Down
GO:0022898	regulation of transmembrane transporter activity	4.81507e-06	0.000160852	0.000135344	nrv2/stol/CG7781/CG9338/CG6329/CG31676/ND-MLRQ/qvr/stj/rtv/SERCA/Stacl/Ca-beta/stg1	14	Transport & trafficking	1 > 6	-1.27138	Down
GO:0032409	regulation of transporter activity	4.81507e-06	0.000160852	0.000135344	nrv2/stol/CG7781/CG9338/CG6329/CG31676/ND-MLRQ/qvr/stj/rtv/SERCA/Stacl/Ca-beta/stg1	14	Transport & trafficking	1 > 6	-1.27138	Down
GO:0032412	regulation of monoatomic ion transmembrane transporter activity	4.81507e-06	0.000160852	0.000135344	nrv2/stol/CG7781/CG9338/CG6329/CG31676/ND-MLRQ/qvr/stj/rtv/SERCA/Stacl/Ca-beta/stg1	14	Transport & trafficking	1 > 6	-1.27138	Down
GO:0034762	regulation of transmembrane transport	5.37543e-06	0.000177811	0.000149613	nrv2/stol/Dpp10/CG7781/CG9338/CG6329/CG31676/ND-MLRQ/qvr/stj/rtv/SERCA/cac/Hk/Stacl/Ca-beta/stg1	17	Transport & trafficking	1 > 6	-1.22992	Down
GO:0046390	ribose phosphate biosynthetic process	6.44757e-06	0.000211205	0.000177712	sesB/ATPsynbeta/ATPsynG/blw/AcCoAS/Gycalpha99B/Gycbeta100B/sun/ATPsynCF6/ATPsynD/ATPsynO/ATPsynB/ATPsyngamma/Paics/Ac3/Ac78C/Pdha/ATPsyndelta/CG8834/CG4563/ATPsynF/CG5568/CG4830/ATPsynE/Gyc88E/Pdhb/ATPsynC/CG34357/CG43373/muc	30	Metabolic processes	1 > 6	-0.985597	Down
GO:0097485	neuron projection guidance	7.15983e-06	0.000232281	0.000195446	D/FER/gt/if/Kr/sas/LanA/Lsp2/pros/fru/nvy/dac/tutl/Tig/beat-Ia/shot/CadN/NetB/side/ko/stan/Cdk5alpha/bdl/beat-Ic/beat-Ib/nerfin-1/wgn/erm/daw/beat-IIIc/Dscam1/Drl-2/RhoGEF64C/Toll-6/DIP-gamma/Alk/robo3/gogo/beat-IIIb/dpr11/jeb/vvl/Dscam3/conv/haf/NT1/pdm3/CadN2/dally/dysc/Sema2b/Strn-Mlck/Dscam2/otk2/ap/trol	56	Other	1 > 6	-0.861948	Down
GO:0019693	ribose phosphate metabolic process	7.42016e-06	0.000237814	0.000200101	sesB/ATPsynbeta/ATPsynG/blw/AcCoAS/Gycalpha99B/Gycbeta100B/sun/ATPsynCF6/ATPsynD/ATPsynO/ATPsynB/ATPsyngamma/Paics/Ak1/Parg/Ac3/Ac78C/Pdha/ATPsyndelta/Sgp/CG8834/CG8303/CG5065/CG4563/ATPsynF/CG5568/CG4830/ATPsynE/Gyc88E/CG12268/Pdhb/ATPsynC/CG30427/CG34357/CG43373/Pde1c/Vha68-1/muc	39	Metabolic processes	1 > 6	-0.851561	Down
GO:0006576	biogenic amine metabolic process	7.47133e-06	0.000237814	0.000200101	Ddc/e/Hn/w/Hdc/ple/Tbh/Odc2/CG5235/olf413/t/PPO3/KFase/speck	14	Metabolic processes	1 > 6	-0.632625	Down
GO:0009141	nucleoside triphosphate metabolic process	7.60905e-06	0.000239934	0.000201885	sesB/ATPsynbeta/ATPsynG/blw/sun/ATPsynCF6/ATPsynD/ATPsynO/ATPsynB/ATPsyngamma/Ak1/Parg/ATPsyndelta/ATPsynF/ATPsynE/ATPsynC/Vha68-1	17	Metabolic processes	1 > 6	-0.948405	Down
GO:0072522	purine-containing compound biosynthetic process	7.69609e-06	0.000240432	0.000202304	sesB/ATPsynbeta/ATPsynG/blw/AcCoAS/Gycalpha99B/Gycbeta100B/sun/ATPsynCF6/ATPsynD/ATPsynO/ATPsynB/ATPsyngamma/Paics/Ac3/Ac78C/Pdha/ATPsyndelta/CG8834/CG4563/ATPsynF/CG5568/CG4830/Adgf-C/ATPsynE/Gyc88E/Pdhb/ATPsynC/Prat2/CG34357/CG43373/muc	32	Metabolic processes	1 > 6	-0.917657	Down
GO:0007187	G protein-coupled receptor signaling pathway, coupled to cyclic nucleotide second messenger	8.27457e-06	0.000253804	0.000213555	mAChR-A/5-HT7/Dop1R1/Oamb/mAChR-B/5-HT2A/5-HT2B	7	Cell signaling	1 > 6	-0.778607	Down
GO:0097164	ammonium ion metabolic process	8.27457e-06	0.000253804	0.000213555	Ace/Ddc/e/Hn/Hdc/t/speck	7	Metabolic processes	1 > 6	-1.05798	Down
GO:0009628	response to abiotic stimulus	8.94926e-06	0.000272025	0.000228887	Appl/b/Ddc/Gpdh1/h/Hsp23/inaD/ninaB/ninaC/ort/Sh/tipE/Tm1/trp/w/DptA/Rdl/Gad1/Syn/Gbeta76C/inaC/trpl/Hdc/ple/Nmdar1/tutl/l(2)efl/Dop1R1/Gycalpha99B/Gycbeta100B/Calx/Cyp6a17/nompC/ppk/Parg/PIP82/GABA-B-R2/bdl/CG15270/Ucp4A/CG14207/eys/Ir25a/TotM/LUBEL/CG5958/CG13133/Trpgamma/nrv3/Tsp42Ej/Dscam1/Sod3/VGAT/PIP5K59B/pyx/CG7409/CG4461/Ilp8/PolH/plh/Fst/HisCl1/Gyc88E/jus/Gat/pain/CG34353/shakB/stops/nA…	85	Cell signaling	1 > 6	-0.833833	Down
GO:0019932	second-messenger-mediated signaling	9.58962e-06	0.000288887	0.000243075	Ca-alpha1D/up/inaC/trpl/CanB/CanA1/Gycalpha99B/Gycbeta100B/Ilp8/Gyc88E/Cad99C/CG34357/Nox/CG42260/CngA/cac/Cngl/rdgC/Ca-beta	19	Cell signaling	1 > 6	-0.859473	Down
GO:0040003	chitin-based cuticle development	9.92059e-06	0.000296213	0.000249239	kkv/Lcp1/Pu/Acp1/pio/Acp65Aa/Gasp/Vajk3/Vajk1/TwdlT/Cpr11A/Cpr11B/obst-A/obst-E/Vajk2/Cpr47Ea/Cpr47Ee/Cpr47Ef/Twdlbeta/Cpr49Ac/Cpr49Ae/Cpr49Ah/Cpr50Cb/Cpr62Ba/Cpr62Bb/Cpr62Bc/Cht7/Cpr67B/Cpr76Bd/Cpr92A/Cpr92F/Cpr97Ea/Cpr97Eb/Cpr100A/Cpr49Ab/Cpr49Aa/Cpr66D/dpy/pan/CG34461/pot/grh/serp/rtv/verm	45	Development & differentiation	1 > 6	-3.87531	Down
GO:0006099	tricarboxylic acid cycle	1.02477e-05	0.000300657	0.000252979	mAcon1/Ogdh/SdhB/Idh3a/CG14757/SdhC/CG5214/Idh3b/SdhD/Idh3g/CG1544/SdhA/kdn/Mdh2/Fum1	15	Other	1 > 6	-0.821388	Down
GO:0045214	sarcomere organization	1.02477e-05	0.000300657	0.000252979	Actn/if/Tm2/up/fln/bt/l(2)efl/Mlp84B/Scgdelta/MnM/sals/Unc-89/sls/Mhc/wupA	15	Other	1 > 6	-2.3374	Down
GO:0043266	regulation of potassium ion transport	1.05628e-05	0.00030504	0.000256667	nrv2/CG3078/Dpp10/CG7781/CG9338/CG2121/CG6329/CG31676/qvr/rtv/Hk	11	Transport & trafficking	1 > 6	-1.31508	Down
GO:0006570	tyrosine metabolic process	1.05779e-05	0.00030504	0.000256667	Ddc/e/Hn/y/ple/Faa/yellow-f2/yellow-h	8	Metabolic processes	1 > 6	-1.55828	Down
GO:0009201	ribonucleoside triphosphate biosynthetic process	1.13479e-05	0.000324472	0.000273017	sesB/ATPsynbeta/ATPsynG/blw/sun/ATPsynCF6/ATPsynD/ATPsynO/ATPsynB/ATPsyngamma/ATPsyndelta/ATPsynF/ATPsynE/ATPsynC	14	Metabolic processes	1 > 6	-1.00656	Down
GO:0009581	detection of external stimulus	1.17572e-05	0.000330573	0.00027815	inaD/ninaB/ninaC/Sh/trp/Gbeta76C/inaC/trpl/Gycalpha99B/Calx/nompC/ppk/CG15270/Trpgamma/Dscam1/PIP5K59B/pain/shakB/stops/rtp/stj/rdgA/cac/rdgC/Ggamma30A	25	Gene expression	1 > 6	-1.01906	Down
GO:0009582	detection of abiotic stimulus	1.17572e-05	0.000330573	0.00027815	inaD/ninaB/ninaC/Sh/trp/Gbeta76C/inaC/trpl/Gycalpha99B/Calx/nompC/ppk/CG15270/Trpgamma/Dscam1/PIP5K59B/pain/shakB/stops/rtp/stj/rdgA/cac/rdgC/Ggamma30A	25	Other	1 > 6	-1.01906	Down
GO:0034765	regulation of monoatomic ion transmembrane transport	1.27166e-05	0.000354593	0.000298362	nrv2/stol/Dpp10/CG7781/CG9338/CG6329/CG31676/ND-MLRQ/qvr/stj/rtv/SERCA/cac/Hk/Stacl/Ca-beta	16	Transport & trafficking	1 > 6	-1.22967	Down
GO:0007409	axonogenesis	1.33868e-05	0.000370222	0.000311512	Appl/D/FER/gt/if/kay/Kr/sas/LanA/Lsp2/Sh/pros/fru/nvy/dac/tutl/Tig/beat-Ia/shot/CadN/NetB/side/ko/stan/Cdk5alpha/bdl/beat-Ic/beat-Ib/nerfin-1/wgn/erm/daw/beat-IIIc/Dscam1/Drl-2/Liprin-gamma/RhoGEF64C/frac/Toll-6/DIP-gamma/Alk/robo3/gogo/beat-IIIb/dpr11/sif/jeb/vvl/futsch/mfas/Dscam3/conv/haf/NT1/pdm3/Ank2/CadN2/dally/dysc/Sema2b/Strn-Mlck/Dscam2/otk2/ap/trol	65	Other	1 > 6	-0.875155	Down
GO:0001505	regulation of neurotransmitter levels	1.40401e-05	0.000385132	0.000324058	w/Syt1/Syn/GluRIIA/Rab3/CanB/Snap25/nSyb/GABA-B-R2/Syt4/Rab3-GEF/Frq1/twit/Syngr/DAT/unc-13-4A/KaiR1D/Syt7/cpx/Rim/Cadps/Frq2/Sol1/brp/cac/Ih/Fife/gammaSnap2	28	Other	1 > 6	-1.06086	Down
GO:0006584	catecholamine metabolic process	1.50704e-05	0.000406781	0.000342274	Ddc/e/Hn/ple/Tbh/CG5235/olf413/t/PPO3/speck	10	Metabolic processes	1 > 6	-0.717402	Down
GO:0009712	catechol-containing compound metabolic process	1.50704e-05	0.000406781	0.000342274	Ddc/e/Hn/ple/Tbh/CG5235/olf413/t/PPO3/speck	10	Metabolic processes	1 > 6	-0.717402	Down
GO:0051899	membrane depolarization	1.54789e-05	0.00041449	0.000348759	sesB/shakB/NaCP60E/Ih/Ca-alpha1T/para	6	Other	1 > 6	-0.940012	Down
GO:0007623	circadian rhythm	1.58005e-05	0.000419772	0.000353204	e/kay/na/Sh/slo/so/Rdl/upd1/nvy/Dh44/vri/Acer/Ac3/Ac78C/Oamb/qsm/kairos/eys/Ir25a/sNPF/DAT/GlyT/CG7988/unc79/unc80/rho-5/Ilp3/Cipc/SIFa/Mid1/qvr/Shab/Hk/Ih/dysc/Dop1R2/wake/hll/speck	39	Other	1 > 6	-0.923957	Down
GO:0023061	signal release	1.64327e-05	0.000433156	0.000364466	Syt1/Syn/GluRIIA/Rab3/CanB/Snap25/nSyb/GABA-B-R2/Syt4/CG9650/Rab3-GEF/Frq1/PICK1/twit/Syngr/unc-13-4A/cmpy/KaiR1D/Syt7/cpx/7B2/Rim/Cadps/Frq2/Sol1/brp/Syt12/cac/Ih/Flo2/Fife/gammaSnap2/unc-104	33	Cell signaling	1 > 6	-0.959645	Down
GO:0016339	calcium-dependent cell-cell adhesion via plasma membrane cell adhesion molecules	1.81204e-05	0.000468291	0.000394029	CadN/Lectin-galC1/Cad96Ca/stan/CG9095/Cad99C/lectin-24A/lectin-37Da/Cad86C/CadN2/ds	11	Other	1 > 6	-0.923362	Down
GO:0048511	rhythmic process	1.82798e-05	0.000468291	0.000394029	e/kay/na/Sh/slo/so/Rdl/upd1/nvy/Dh44/vri/Acer/Ac3/Ac78C/Oamb/qsm/kairos/eys/Ir25a/sNPF/DAT/GlyT/CG7988/unc79/unc80/rho-5/Ilp3/Cipc/SIFa/Mid1/qvr/Shab/Hk/Ih/dysc/Dop1R2/wake/hll/speck	39	Other	1 > 6	-0.923957	Down
GO:0034767	positive regulation of monoatomic ion transmembrane transport	1.84596e-05	0.000468291	0.000394029	nrv2/stol/CG7781/CG9338/CG6329/CG31676/ND-MLRQ/qvr/stj/rtv/SERCA/cac/Stacl	13	Transport & trafficking	1 > 6	-1.20798	Down
GO:0046928	regulation of neurotransmitter secretion	1.84596e-05	0.000468291	0.000394029	GluRIIA/Rab3/GABA-B-R2/Syt4/Frq1/twit/KaiR1D/cpx/Frq2/Sol1/cac/Ih/Fife	13	Transport & trafficking	1 > 6	-1.05391	Down
GO:0051588	regulation of neurotransmitter transport	1.84596e-05	0.000468291	0.000394029	GluRIIA/Rab3/GABA-B-R2/Syt4/Frq1/twit/KaiR1D/cpx/Frq2/Sol1/cac/Ih/Fife	13	Transport & trafficking	1 > 6	-1.05391	Down
GO:0032411	positive regulation of transporter activity	1.90679e-05	0.000476556	0.000400983	nrv2/stol/CG7781/CG9338/CG6329/CG31676/ND-MLRQ/qvr/stj/rtv/SERCA/Stacl	12	Transport & trafficking	1 > 6	-1.25399	Down
GO:0032414	positive regulation of ion transmembrane transporter activity	1.90679e-05	0.000476556	0.000400983	nrv2/stol/CG7781/CG9338/CG6329/CG31676/ND-MLRQ/qvr/stj/rtv/SERCA/Stacl	12	Transport & trafficking	1 > 6	-1.25399	Down
GO:0061564	axon development	1.93669e-05	0.00048047	0.000404277	Appl/D/FER/gt/if/kay/Kr/sas/LanA/Lsp2/Sh/pros/fru/nvy/dac/Con/tutl/Tig/beat-Ia/shot/CadN/NetB/side/ko/stan/Cdk5alpha/bdl/beat-Ic/beat-Ib/nerfin-1/wgn/erm/daw/beat-IIIc/Dscam1/Drl-2/Liprin-gamma/RhoGEF64C/frac/Toll-6/DIP-gamma/Alk/robo3/bchs/gogo/beat-IIIb/dpr11/sif/jeb/vvl/futsch/mfas/Dscam3/conv/haf/NT1/pdm3/Ank2/CadN2/dally/dysc/Sema2b/Strn-Mlck/Dscam2/otk2/ap/trol	67	Development & differentiation	1 > 6	-0.876786	Down
GO:0016545	male courtship behavior, veined wing vibration	2.02749e-05	0.000495706	0.000417097	slo/tipE/5-HT7/fru/fipi/Nlg2/FoxP/cac/para	9	Other	1 > 6	-0.938354	Down
GO:0017156	calcium-ion regulated exocytosis	2.02749e-05	0.000495706	0.000417097	Syt1/Scp1/Syt4/Syt7/myd/Rim/Cadps/Syt12/Fife	9	Transport & trafficking	1 > 6	-1.27822	Down
GO:0009310	amine catabolic process	2.11701e-05	0.000503013	0.000423245	Ace/Tbh/CG5235/olf413/speck	5	Other	1 > 6	-0.682775	Down
GO:0019336	phenol-containing compound catabolic process	2.11701e-05	0.000503013	0.000423245	Tbh/Faa/CG5235/olf413/speck	5	Other	1 > 6	-0.650933	Down
GO:0042136	neurotransmitter biosynthetic process	2.11701e-05	0.000503013	0.000423245	ChAT/Tbh/CG5235/olf413/ChT	5	Metabolic processes	1 > 6	-0.778344	Down
GO:0042402	cellular biogenic amine catabolic process	2.11701e-05	0.000503013	0.000423245	Ace/Tbh/CG5235/olf413/speck	5	Other	1 > 6	-0.682775	Down
GO:0007605	sensory perception of sound	2.22825e-05	0.000525743	0.00044237	salr/inaD/trp/unc/trpl/Dhc36C/Dhc93AB/nrv2/nompC/CG12206/CG8086/nrv3/CAP/CG9313/sosie/Cad99C/stops/rdgA/salm/Ank2/Dhc1	21	Other	1 > 6	-1.05514	Down
GO:1901616	organic hydroxy compound catabolic process	2.46883e-05	0.000569129	0.000478876	Adh/Tbh/Faa/Sodh-1/CG6910/CG5235/olf413/speck	8	Other	1 > 6	0.204193	Up
GO:0009142	nucleoside triphosphate biosynthetic process	2.47101e-05	0.000569129	0.000478876	sesB/ATPsynbeta/ATPsynG/blw/sun/ATPsynCF6/ATPsynD/ATPsynO/ATPsynB/ATPsyngamma/ATPsyndelta/ATPsynF/ATPsynE/ATPsynC	14	Metabolic processes	1 > 6	-1.00656	Down
GO:0015872	dopamine transport	2.47961e-05	0.000569129	0.000478876	Syt1/Syt4/DAT/Syt7/Vmat/Syt12/Ih	7	Transport & trafficking	1 > 6	-1.04121	Down
GO:0051937	catecholamine transport	2.47961e-05	0.000569129	0.000478876	Syt1/Syt4/DAT/Syt7/Vmat/Syt12/Ih	7	Transport & trafficking	1 > 6	-1.04121	Down
GO:0008039	synaptic target recognition	2.71747e-05	0.000619509	0.000521267	Lsp2/upd1/Con/hig/tutl/NetB/beat-IIIc/CG5758/Drl-2/slow/loaf/robo3/Pvf3/dpr12/pot/nrm/Sema2b	17	Other	1 > 6	-0.706168	Down
GO:0034764	positive regulation of transmembrane transport	2.77953e-05	0.000629406	0.000529594	nrv2/stol/CG7781/CG9338/CG6329/CG31676/ND-MLRQ/qvr/stj/rtv/SERCA/cac/Stacl	13	Transport & trafficking	1 > 6	-1.20798	Down
GO:0009117	nucleotide metabolic process	2.89903e-05	0.000652088	0.000548679	Adh/Gpdh1/Men/sesB/ATPsynbeta/ATPsynG/blw/AcCoAS/Gycalpha99B/Gycbeta100B/sun/ATPsynCF6/ATPsynD/ATPsynO/ATPsynB/ATPsyngamma/Paics/Ak1/Parg/Ac3/Ac78C/Pdha/ATPsyndelta/CG17224/Sgp/CG8834/CG8303/CG5065/CG4563/ATPsynF/CG5568/CG4830/ATPsynE/Gyc88E/CG12268/Pdhb/ATPsynC/Prat2/CG30427/CG34357/CG43373/Pde1c/Vha68-1/muc	44	Metabolic processes	1 > 6	-0.686403	Down
GO:0015711	organic anion transport	3.15344e-05	0.000704617	0.000592878	sesB/w/Ant2/Eaat2/CG3009/NAAT1/CG1628/CG16700/Ucp4A/CG12531/VGlut/tadr/sPLA2/CG13743/Sln/CG8785/VGAT/List/Oatp58Db/GlyT/CG1139/nebu/Oatp74D/CG13248/CG9399/ChT/KaiR1D/Gat/Oatp58Da/Sol1/kcc/Ih/Ntl	33	Transport & trafficking	1 > 6	-0.663381	Down
GO:0003333	amino acid transmembrane transport	3.63863e-05	0.00080768	0.000679597	Eaat2/NAAT1/CG1628/CG16700/Ucp4A/CG12531/VGlut/tadr/CG13743/CG8785/List/GlyT/CG1139/CG13248/ChT/kcc/Ntl	17	Transport & trafficking	1 > 6	-0.800825	Down
GO:0048512	circadian behavior	3.98082e-05	0.000877862	0.00073865	e/kay/na/Sh/slo/Rdl/upd1/Dh44/vri/Acer/Ac3/Oamb/qsm/kairos/DAT/unc79/unc80/rho-5/Ilp3/SIFa/Mid1/qvr/Shab/Hk/Ih/dysc/Dop1R2/wake/hll/speck	30	Other	1 > 6	-0.907519	Down
GO:0043270	positive regulation of monoatomic ion transport	4.10059e-05	0.000898403	0.000755933	nrv2/stol/CG7781/CG9338/CG6329/CG31676/ND-MLRQ/qvr/stj/rtv/SERCA/cac/Stacl	13	Transport & trafficking	1 > 6	-1.20798	Down
GO:0072521	purine-containing compound metabolic process	4.21591e-05	0.000917708	0.000772177	Adh/Gpdh1/Men/sesB/ATPsynbeta/ATPsynG/blw/AcCoAS/Gycalpha99B/Gycbeta100B/sun/ATPsynCF6/ATPsynD/ATPsynO/ATPsynB/ATPsyngamma/Paics/Ak1/Parg/Ac3/Ac78C/Pdha/ATPsyndelta/Sgp/CG8834/CG8303/CG5065/CG4563/ATPsynF/CG5568/CG4830/Adgf-C/ATPsynE/Gyc88E/CG12268/Pdhb/ATPsynC/Prat2/CG30427/CG34357/CG43373/Pde1c/Vha68-1/muc	44	Metabolic processes	1 > 6	-0.726286	Down
GO:0099504	synaptic vesicle cycle	4.28971e-05	0.000927787	0.000780657	w/Syt1/Syn/Rab3/Snap25/nSyb/GABA-B-R2/Syt4/VGlut/Nlg2/Syngr/VGAT/unc-13-4A/Nrx-1/Syt7/cpx/prt/VhaAC45RP/Nlg1/Rim/Cadps/Nlg3/Nlg4/brp/Vmat/stj/Fife/gammaSnap2	28	Transport & trafficking	1 > 6	-1.05818	Down
GO:0007269	neurotransmitter secretion	4.48405e-05	0.000957542	0.000805694	Syt1/Syn/GluRIIA/Rab3/CanB/Snap25/nSyb/GABA-B-R2/Syt4/Rab3-GEF/Frq1/twit/Syngr/unc-13-4A/KaiR1D/Syt7/cpx/Rim/Cadps/Frq2/Sol1/brp/cac/Ih/Fife/gammaSnap2	26	Transport & trafficking	1 > 6	-1.04517	Down
GO:0099643	signal release from synapse	4.48405e-05	0.000957542	0.000805694	Syt1/Syn/GluRIIA/Rab3/CanB/Snap25/nSyb/GABA-B-R2/Syt4/Rab3-GEF/Frq1/twit/Syngr/unc-13-4A/KaiR1D/Syt7/cpx/Rim/Cadps/Frq2/Sol1/brp/cac/Ih/Fife/gammaSnap2	26	Cell signaling	1 > 6	-1.04517	Down
GO:0007603	phototransduction, visible light	4.55551e-05	0.000966685	0.000813387	inaD/ninaB/ninaC/trp/Gbeta76C/inaC/trpl/Gycalpha99B/PIP5K59B/stops/rdgA/rdgC	12	Other	1 > 6	-1.02124	Down
GO:2001257	regulation of cation channel activity	4.61814e-05	0.00097385	0.000819416	stol/CG7781/CG9338/CG6329/CG31676/qvr/stj/rtv/Stacl/Ca-beta	10	Other	1 > 6	-1.31234	Down
GO:0007622	rhythmic behavior	4.70158e-05	0.000985287	0.000829039	e/kay/na/Sh/slo/Rdl/upd1/Dh44/vri/Acer/Ac3/Oamb/qsm/kairos/DAT/unc79/unc80/rho-5/Ilp3/SIFa/Mid1/qvr/Shab/Hk/Ih/dysc/Dop1R2/wake/hll/speck	30	Other	1 > 6	-0.907519	Down
GO:0071407	cellular response to organic cyclic compound	4.82594e-05	0.00100301	0.000843953	Sh/5-HT7/Dop1R1/Gbeta5/Pepck2/DOR/Blimp-1/Oatp74D/CG11893/CG13659/Dop2R/5-HT2A/5-HT2B/lncRNA:let7C/Hr4/Dop1R2/br	17	Cell signaling	1 > 6	-0.602503	Down
GO:0009165	nucleotide biosynthetic process	4.84561e-05	0.00100301	0.000843953	sesB/ATPsynbeta/ATPsynG/blw/AcCoAS/Gycalpha99B/Gycbeta100B/sun/ATPsynCF6/ATPsynD/ATPsynO/ATPsynB/ATPsyngamma/Paics/Ac3/Ac78C/Pdha/ATPsyndelta/CG8834/CG4563/ATPsynF/CG5568/CG4830/ATPsynE/Gyc88E/Pdhb/ATPsynC/Prat2/CG34357/CG43373/muc	31	Metabolic processes	1 > 6	-0.908886	Down
GO:0099003	vesicle-mediated transport in synapse	5.1106e-05	0.00101456	0.000853669	w/Syt1/Syn/Rab3/Snap25/nSyb/GABA-B-R2/Syt4/VGlut/Nlg2/Syngr/VGAT/unc-13-4A/Nrx-1/Syt7/cpx/prt/VhaAC45RP/Nlg1/Rim/Cadps/Nlg3/Nlg4/brp/Vmat/stj/Fife/gammaSnap2	28	Transport & trafficking	1 > 6	-1.05818	Down
GO:0007193	adenylate cyclase-inhibiting G protein-coupled receptor signaling pathway	5.17203e-05	0.00101456	0.000853669	mAChR-A/GABA-B-R2/MsR1/mAChR-B/Octalpha2R/GABA-B-R1/CG43373/MsR2	8	Cell signaling	1 > 6	-1.00354	Down
GO:0030322	stabilization of membrane potential	5.17203e-05	0.00101456	0.000853669	CG1688/galene/Task7/Task6/CG34396/CG42340/CG42594/SERCA	8	Other	1 > 6	-1.25964	Down
GO:0071867	response to monoamine	5.17203e-05	0.00101456	0.000853669	Sh/5-HT7/Dop1R1/Gbeta5/Dop2R/5-HT2A/5-HT2B/Dop1R2	8	Cell signaling	1 > 6	-1.17603	Down
GO:0071868	cellular response to monoamine stimulus	5.17203e-05	0.00101456	0.000853669	Sh/5-HT7/Dop1R1/Gbeta5/Dop2R/5-HT2A/5-HT2B/Dop1R2	8	Cell signaling	1 > 6	-1.17603	Down
GO:0071869	response to catecholamine	5.17203e-05	0.00101456	0.000853669	Sh/5-HT7/Dop1R1/Gbeta5/Dop2R/5-HT2A/5-HT2B/Dop1R2	8	Cell signaling	1 > 6	-1.17603	Down
GO:0071870	cellular response to catecholamine stimulus	5.17203e-05	0.00101456	0.000853669	Sh/5-HT7/Dop1R1/Gbeta5/Dop2R/5-HT2A/5-HT2B/Dop1R2	8	Cell signaling	1 > 6	-1.17603	Down
GO:1903350	response to dopamine	5.17203e-05	0.00101456	0.000853669	Sh/5-HT7/Dop1R1/Gbeta5/Dop2R/5-HT2A/5-HT2B/Dop1R2	8	Cell signaling	1 > 6	-1.17603	Down
GO:1903351	cellular response to dopamine	5.17203e-05	0.00101456	0.000853669	Sh/5-HT7/Dop1R1/Gbeta5/Dop2R/5-HT2A/5-HT2B/Dop1R2	8	Cell signaling	1 > 6	-1.17603	Down
GO:0006753	nucleoside phosphate metabolic process	5.37634e-05	0.00104854	0.000882262	Adh/Gpdh1/Men/sesB/ATPsynbeta/ATPsynG/blw/AcCoAS/Gycalpha99B/Gycbeta100B/sun/ATPsynCF6/ATPsynD/ATPsynO/ATPsynB/ATPsyngamma/Paics/Ak1/Parg/Ac3/Ac78C/Pdha/ATPsyndelta/CG17224/Sgp/CG8834/CG8303/CG5065/CG4563/ATPsynF/CG5568/CG4830/ATPsynE/Gyc88E/CG12268/Pdhb/ATPsynC/Prat2/CG30427/CG34357/CG43373/Pde1c/Vha68-1/muc	44	Metabolic processes	1 > 6	-0.686403	Down
GO:1901293	nucleoside phosphate biosynthetic process	5.68043e-05	0.00110041	0.000925905	sesB/ATPsynbeta/ATPsynG/blw/AcCoAS/Gycalpha99B/Gycbeta100B/sun/ATPsynCF6/ATPsynD/ATPsynO/ATPsynB/ATPsyngamma/Paics/Ac3/Ac78C/Pdha/ATPsyndelta/CG8834/CG4563/ATPsynF/CG5568/CG4830/ATPsynE/Gyc88E/Pdhb/ATPsynC/Prat2/CG34357/CG43373/muc	31	Metabolic processes	1 > 6	-0.908886	Down
GO:0007189	adenylate cyclase-activating G protein-coupled receptor signaling pathway	5.70752e-05	0.00110041	0.000925905	Oct-TyrR/5-HT7/Dop1R1/Ac3/Ac78C/DopEcR/Ilp8/Octbeta2R/Octalpha2R/Octbeta1R/Dop2R/Octbeta3R/CG43373/CG44153/Dop1R2	15	Cell signaling	1 > 6	-0.658728	Down
GO:0045055	regulated exocytosis	5.98453e-05	0.00114726	0.000965327	Syt1/Syn/Rab3/Snap25/nSyb/Scp1/GABA-B-R2/Syt4/PICK1/Syngr/unc-13-4A/Syt7/cpx/myd/Rim/Cadps/brp/Syt12/Fife/gammaSnap2	20	Transport & trafficking	1 > 6	-1.18378	Down
GO:0015844	monoamine transport	6.13143e-05	0.00116878	0.000983435	Syt1/Syt4/DAT/Syt7/Vmat/Syt12/Ih	7	Transport & trafficking	1 > 6	-1.04121	Down
GO:1900073	regulation of neuromuscular synaptic transmission	6.79319e-05	0.00128046	0.0010774	slo/Syt1/GluRIIA/wgn/VGlut/KaiR1D/Nrx-1/CG1909/Alk/jeb/Ank2/dysc	12	Other	1 > 6	-1.00567	Down
GO:1904064	positive regulation of cation transmembrane transport	6.79319e-05	0.00128046	0.0010774	nrv2/stol/CG7781/CG9338/CG6329/CG31676/qvr/stj/rtv/SERCA/cac/Stacl	12	Transport & trafficking	1 > 6	-1.24418	Down
GO:0045938	positive regulation of circadian sleep/wake cycle, sleep	6.92994e-05	0.00129898	0.00109298	Sh/Acer/SIFa/qvr/Shab/Hk/Ih/wake/hll	9	Other	1 > 6	-0.681215	Down
GO:0006123	mitochondrial electron transport, cytochrome c to oxygen	7.58636e-05	0.00141416	0.0011899	cype/COX5A/COX5B/COX4/levy/COX7C/CG7630/COX7AL2/COX8/Cyt-c-p	10	Transport & trafficking	1 > 6	-1.26383	Down
GO:0051046	regulation of secretion	7.74935e-05	0.00143661	0.00120879	Syt1/GluRIIA/Rab3/GABA-B-R2/Syt4/CG9650/Frq1/IA-2/PICK1/twit/cmpy/KaiR1D/Syt7/cpx/7B2/rho-5/Cadps/Frq2/Sol1/Rab26/Syt12/cac/Ih/Flo2/Fife/unc-104	26	Transport & trafficking	1 > 6	-0.907921	Down
GO:0008277	regulation of G protein-coupled receptor signaling pathway	8.44596e-05	0.00154873	0.00130313	inaD/ninaC/Oct-TyrR/Gbeta76C/inaC/sun/RSG7/twz/CG32683/stops/CG42450/rdgA/rdgC	13	Cell signaling	1 > 6	-1.00888	Down
GO:0048167	regulation of synaptic plasticity	8.44596e-05	0.00154873	0.00130313	Cat/Cbp53E/Rab3/Snap25/Syt4/Arc1/Toll-6/Neurochondrin/kek6/Rim/brp/NT1/Fife	13	Other	1 > 6	-1.08755	Down
GO:1903530	regulation of secretion by cell	8.70932e-05	0.00158839	0.0013365	Syt1/GluRIIA/Rab3/GABA-B-R2/Syt4/CG9650/Frq1/PICK1/twit/cmpy/KaiR1D/Syt7/cpx/7B2/rho-5/Cadps/Frq2/Sol1/Rab26/Syt12/cac/Ih/Flo2/Fife/unc-104	25	Transport & trafficking	1 > 6	-0.902739	Down
GO:0019725	cellular homeostasis	9.22341e-05	0.00167311	0.00140778	Hex-C/sesB/trp/up/Cbp53E/trpl/RyR/Dop1R1/nrv2/Oamb/Nckx30C/CG10362/wgn/VGlut/daw/uif/nAChRalpha6/Trpgamma/nrv3/Prx2540-2/Prx2540-1/CG12896/Sln/SP2353/DAT/Pepck2/Vdup1/Cln3/CG1090/Nhe2/VhaAC45RP/Ctr1B/Cpn/Ank2/kcc/SERCA/cac/dysc/Vha68-1/tn/mbl/Fhos/Dop1R2/wupA/hll	45	Other	1 > 6	-0.856285	Down
GO:0006122	mitochondrial electron transport, ubiquinol to cytochrome c	9.95225e-05	0.0017694	0.00148881	ox/RFeSP/UQCR-6.4/Cyt-c1/UQCR-Q/UQCR-C2/UQCR-11/Cyt-c-p	8	Transport & trafficking	1 > 6	-1.04757	Down
GO:0007522	visceral muscle development	9.95225e-05	0.0017694	0.00148881	bap/sns/kirre/ths/Alk/jeb/sls/Msp300	8	Development & differentiation	1 > 6	-1.06801	Down
GO:0045433	male courtship behavior, veined wing generated song production	9.95225e-05	0.0017694	0.00148881	slo/tipE/fru/fipi/Nlg2/FoxP/cac/para	8	Other	1 > 6	-0.926668	Down
GO:0009583	detection of light stimulus	9.96404e-05	0.0017694	0.00148881	inaD/ninaB/ninaC/Sh/trp/Gbeta76C/inaC/trpl/Gycalpha99B/Calx/Trpgamma/PIP5K59B/shakB/stops/rtp/rdgA/cac/rdgC/Ggamma30A	19	Other	1 > 6	-1.02038	Down
GO:0055074	calcium ion homeostasis	0.00010681	0.00188679	0.00158758	sesB/trp/up/Cbp53E/trpl/Nmdar1/RyR/Dop1R1/Oamb/Nckx30C/CG10362/Trpgamma/DAT/CG1090/Cpn/SERCA/Dop1R2	17	Other	1 > 6	-1.29258	Down
GO:0042753	positive regulation of circadian rhythm	0.000112257	0.00197267	0.00165985	Sh/Acer/Oamb/rho-5/SIFa/qvr/Shab/Hk/Ih/wake/hll	11	Other	1 > 6	-0.519226	Down
GO:0015849	organic acid transport	0.00011416	0.00197525	0.00166201	w/Eaat2/CG3009/NAAT1/CG1628/CG16700/Ucp4A/CG12531/VGlut/tadr/sPLA2/CG13743/Sln/CG8785/VGAT/List/GlyT/CG1139/CG13248/CG9399/ChT/KaiR1D/Gat/Sol1/kcc/Ih/Ntl	27	Transport & trafficking	1 > 6	-0.819608	Down
GO:0046942	carboxylic acid transport	0.00011416	0.00197525	0.00166201	w/Eaat2/CG3009/NAAT1/CG1628/CG16700/Ucp4A/CG12531/VGlut/tadr/sPLA2/CG13743/Sln/CG8785/VGAT/List/GlyT/CG1139/CG13248/CG9399/ChT/KaiR1D/Gat/Sol1/kcc/Ih/Ntl	27	Transport & trafficking	1 > 6	-0.819608	Down
GO:0097104	postsynaptic membrane assembly	0.000114745	0.00197525	0.00166201	Nlg2/Nrx-1/Nlg1/Nlg3/Nlg4	5	Other	1 > 6	-1.13571	Down
GO:1904427	positive regulation of calcium ion transmembrane transport	0.000114745	0.00197525	0.00166201	stol/stj/SERCA/cac/Stacl	5	Transport & trafficking	1 > 6	-1.22591	Down
GO:0050805	negative regulation of synaptic transmission	0.000118105	0.00201256	0.00169341	slo/Rdl/TkR99D/wgn/Nlg2/Alk/jeb/Ank2/dysc	9	Other	1 > 6	-0.953181	Down
GO:1901379	regulation of potassium ion transmembrane transport	0.000118105	0.00201256	0.00169341	nrv2/Dpp10/CG7781/CG9338/CG6329/CG31676/qvr/rtv/Hk	9	Transport & trafficking	1 > 6	-1.25046	Down
GO:0009636	response to toxic substance	0.000120158	0.00203725	0.00171418	nAChRalpha1/Cyp6a2/MtnA/ort/nAChRbeta2/Cyp6a8/nAChRalpha6/Cyp6w1/Zip42C.2/Prx2540-2/Prx2540-1/CG12896/Sod3/Vdup1/Irc/MtnC/CG11893/CG13659/BomS6/CG30344/MtnD/MtnE	22	Cell signaling	1 > 6	0.523571	Up
GO:0051952	regulation of amine transport	0.000132345	0.00223266	0.00187861	Syt1/Syt4/KaiR1D/Syt7/Sol1/Syt12/Ih	7	Transport & trafficking	1 > 6	-1.03943	Down
GO:0008345	larval locomotory behavior	0.000163031	0.00273665	0.00230267	Sh/Syt1/Gad1/Tbh/ppk/amon/Nlg2/FMRFaR/pain/Shab/MsR2/tn/unc-104	13	Development & differentiation	1 > 6	-1.17225	Down
GO:0006874	intracellular calcium ion homeostasis	0.000179562	0.00294509	0.00247806	sesB/trp/up/Cbp53E/trpl/RyR/Dop1R1/Oamb/Nckx30C/CG10362/Trpgamma/DAT/CG1090/Cpn/SERCA/Dop1R2	16	Other	1 > 6	-1.32138	Down
GO:0019614	catechol-containing compound catabolic process	0.000182432	0.00294509	0.00247806	Tbh/CG5235/olf413/speck	4	Other	1 > 6	-0.565448	Down
GO:0042416	dopamine biosynthetic process	0.000182432	0.00294509	0.00247806	Ddc/Hn/ple/t	4	Metabolic processes	1 > 6	-0.613478	Down
GO:0042420	dopamine catabolic process	0.000182432	0.00294509	0.00247806	Tbh/CG5235/olf413/speck	4	Other	1 > 6	-0.565448	Down
GO:0042424	catecholamine catabolic process	0.000182432	0.00294509	0.00247806	Tbh/CG5235/olf413/speck	4	Other	1 > 6	-0.565448	Down
GO:0046333	octopamine metabolic process	0.000182432	0.00294509	0.00247806	Tbh/CG5235/olf413/speck	4	Metabolic processes	1 > 6	-0.565448	Down
GO:0099509	regulation of presynaptic cytosolic calcium ion concentration	0.000182432	0.00294509	0.00247806	Cbp53E/Dop1R1/DAT/Dop1R2	4	Other	1 > 6	-1.46166	Down
GO:1901385	regulation of voltage-gated calcium channel activity	0.000182432	0.00294509	0.00247806	stol/stj/Stacl/Ca-beta	4	Other	1 > 6	-1.30907	Down
GO:0009072	aromatic amino acid metabolic process	0.000192646	0.00306598	0.00257977	Ddc/e/Hn/y/ple/Faa/yellow-f2/yellow-h/KFase	9	Metabolic processes	1 > 6	-1.48252	Down
GO:0070593	dendrite self-avoidance	0.000192646	0.00306598	0.00257977	tutl/stan/bdl/Dscam1/Dscam3/esn/Sema2b/Dscam2/otk2	9	Other	1 > 6	-0.941056	Down
GO:2001259	positive regulation of cation channel activity	0.000192646	0.00306598	0.00257977	stol/CG7781/CG9338/CG6329/CG31676/qvr/stj/rtv/Stacl	9	Other	1 > 6	-1.28956	Down
GO:0008015	blood circulation	0.000199722	0.00314888	0.00264953	eag/up/RyR/Acer/Scgdelta/Proc/pain/Shab/SERCA/cac/rad/wupA	12	Other	1 > 6	-1.35025	Down
GO:0060047	heart contraction	0.000199722	0.00314888	0.00264953	eag/up/RyR/Acer/Scgdelta/Proc/pain/Shab/SERCA/cac/rad/wupA	12	Other	1 > 6	-1.35025	Down
GO:0044057	regulation of system process	0.000237294	0.00372387	0.00313333	eag/up/Rdl/TkR99D/CG10939/Dop1R1/Acer/CG3078/b6/Oamb/CG2121/Alk/Proc/pain/Nox/Shab/cac/hbt/rad	19	Other	1 > 6	-1.02434	Down
GO:0055086	nucleobase-containing small molecule metabolic process	0.000240795	0.0037613	0.00316483	Adh/b/Gpdh1/Men/sesB/ATPsynbeta/ATPsynG/blw/AcCoAS/Gycalpha99B/Gycbeta100B/sun/ATPsynCF6/ATPsynD/ATPsynO/ATPsynB/ATPsyngamma/Paics/Ak1/Parg/Ac3/Ac78C/Pdha/ATPsyndelta/CG12177/CG17224/Sgp/CG8834/CG8303/CG5065/CG4563/ATPsynF/CG16758/CG5568/CG4830/Adgf-C/ATPsynE/Gyc88E/CG12268/Pdhb/ATPsynC/Prat2/CG30427/CG31115/CG34357/CG43373/Pde1c/Vha68-1/muc/Gfat1	50	Metabolic processes	1 > 6	-0.686802	Down
GO:1902600	proton transmembrane transport	0.000257563	0.0040047	0.00336963	ATPsynbeta/ATPsynG/blw/sun/ATPsynCF6/ATPsynD/ATPsynO/ATPsynB/ND-20/ATPsynF/ATPsynE/ATPsynC/Vha36-3/VhaAC45RP/ND-MLRQ/OtopLc/OtopLa/Vha68-1	18	Transport & trafficking	1 > 6	-1.05514	Down
GO:0051049	regulation of transport	0.000266044	0.00411758	0.00346461	fu/sesB/tipE/Syt1/GluRIIA/inaC/upd1/Rab3/nSyb/nrv2/CG3078/Ant2/GABA-B-R2/Syt4/stol/CG9650/Frq1/IA-2/Dpp10/CG7781/PICK1/twit/CG9338/CG2121/CG6329/Syngr/Teh2/cmpy/Teh1/KaiR1D/Nrx-1/Cad99C/Syt7/Teh3/cpx/7B2/rho-5/PGRP-SC1a/CG31676/ND-MLRQ/Cadps/Frq2/Sol1/Rab26/brp/qvr/stj/Syt12/rtv/SERCA/cac/Hk/Ih/Stacl/Flo2/Fife/unc-104/Ca-beta/stg1	59	Transport & trafficking	1 > 6	-1.04551	Down
GO:0050953	sensory perception of light stimulus	0.000276099	0.00425368	0.00357913	boss/inaD/trp/inaC/trpl/Trpgamma/sif/t/cac/lovit	10	Other	1 > 6	-0.876496	Down
GO:0006820	monoatomic anion transport	0.000318045	0.00487765	0.00410414	ort/Rdl/Lcch3/tty/GluClalpha/CG15270/MFS3/VGlut/CG15096/CG12490/CG9825/HisCl1/MFS9/CG2003/ClC-a/Porin2/kcc/pHCl-1	18	Transport & trafficking	1 > 6	-1.17439	Down
GO:0010927	cellular component assembly involved in morphogenesis	0.000332762	0.00508026	0.00427463	Act88F/dpp/Actn/if/Mlc2/ndl/Prm/spn-D/Tm2/up/Pxd/fs(1)M3/fln/bt/l(2)efl/Mlp84B/Orc2/Scgdelta/MnM/Zasp66/Zasp67/Cad99C/CG13998/Pax/sals/Unc-89/tmod/psd/sls/Mhc/tn/Zasp52/br/wupA	34	Development & differentiation	1 > 6	-2.0511	Down
GO:0050803	regulation of synapse structure or activity	0.000337782	0.00511777	0.00430619	Act57B/LanA/Sh/slo/Syt1/GluRIIA/stan/Actbeta/clumsy/CG6048/ND-20/VGlut/daw/Nlg2/PICK1/Syn2/Liprin-gamma/PIP5K59B/Syn1/Octbeta2R/KaiR1D/Grik/Nrx-1/Octbeta1R/DIP-gamma/mav/CG11155/Aplip1/bchs/metro/dpr11/sif/futsch/stj/Ank2/Shab/cac/nwk/dysc/ringer/unc-104	41	Other	1 > 6	-0.839839	Down
GO:0050962	detection of light stimulus involved in sensory perception	0.000339769	0.00511777	0.00430619	inaD/trp/inaC/trpl/Trpgamma/cac	6	Other	1 > 6	-0.890587	Down
GO:1903169	regulation of calcium ion transmembrane transport	0.000339769	0.00511777	0.00430619	stol/stj/SERCA/cac/Stacl/Ca-beta	6	Transport & trafficking	1 > 6	-1.27449	Down
GO:0007602	phototransduction	0.000344232	0.00516195	0.00434336	inaD/ninaB/ninaC/trp/Gbeta76C/inaC/trpl/Gycalpha99B/Calx/PIP5K59B/shakB/stops/rtp/rdgA/cac/rdgC/Ggamma30A	17	Other	1 > 6	-1.0015	Down
GO:0007158	neuron cell-cell adhesion	0.000362909	0.00525517	0.0044218	bdl/Nlg2/Nlg1/Nlg3/Nlg4	5	Other	1 > 6	-1.19266	Down
GO:0046653	tetrahydrofolate metabolic process	0.000362909	0.00525517	0.0044218	Pu/Nmdmc/pug/CG7560/Mthfs	5	Metabolic processes	1 > 6	0.605614	Up
GO:0048789	cytoskeletal matrix organization at active zone	0.000362909	0.00525517	0.0044218	Rab3/Srpk79D/Rab3-GEF/brp/Rbp	5	Other	1 > 6	-1.0538	Down
GO:0097105	presynaptic membrane assembly	0.000362909	0.00525517	0.0044218	Nlg2/Nrx-1/Nlg1/Nlg3/Nlg4	5	Other	1 > 6	-1.13571	Down
GO:0098700	neurotransmitter loading into synaptic vesicle	0.000362909	0.00525517	0.0044218	w/VGlut/VGAT/prt/Vmat	5	Transport & trafficking	1 > 6	-1.10247	Down
GO:0098703	calcium ion import across plasma membrane	0.000362909	0.00525517	0.0044218	Ca-alpha1D/Calx/KaiR1D/Mid1/cac	5	Other	1 > 6	-1.11177	Down
GO:0099068	postsynapse assembly	0.000362909	0.00525517	0.0044218	Nlg2/Nrx-1/Nlg1/Nlg3/Nlg4	5	Other	1 > 6	-1.13571	Down
GO:1901019	regulation of calcium ion transmembrane transporter activity	0.000362909	0.00525517	0.0044218	stol/stj/SERCA/Stacl/Ca-beta	5	Transport & trafficking	1 > 6	-1.39822	Down
GO:0048520	positive regulation of behavior	0.00037636	0.00542665	0.00456609	Sh/Acer/Oamb/rho-5/SIFa/5-HT2A/qvr/Shab/Hk/Ih/wake/hll	12	Other	1 > 6	-0.532085	Down
GO:0035725	sodium ion transmembrane transport	0.000384659	0.00552272	0.00464692	Calx/nrv2/ppk/CG10804/NAAT1/CG13793/CG13794/nrv3/DAT/List/GlyT/ppk29/Gat/Nhe2/CG33296/NaCP60E/Ih/Ca-alpha1T/Ntl/para	20	Transport & trafficking	1 > 6	-1.05157	Down
GO:0030036	actin cytoskeleton organization	0.000398847	0.00570216	0.00479791	Act88F/Actn/FER/if/sti/Mlc2/Mp20/ninaC/Prm/Tm1/twi/Tm2/up/fln/bt/CG10939/l(2)efl/Ret/shot/Mlp84B/sns/Scgdelta/Mhcl/CG14431/PICK1/MnM/Zasp66/Zasp67/zye/CG5023/CG5984/CG1674/sals/smog/IRSp53/CG32982/Unc-89/tmod/CG34347/sif/sls/CG33521/CG42319/bond/Msp300/d/CG43102/nwk/Myo10A/mwh/CG43901/PsGEF/Mhc/tn/Zasp52/Fhos/wupA/tyn	58	Other	1 > 6	-1.73037	Down
GO:0015807	L-amino acid transport	0.000402229	0.00572624	0.00481817	Eaat2/NAAT1/CG1628/VGlut/VGAT/GlyT/KaiR1D/Sol1/Ih/Ntl	10	Transport & trafficking	1 > 6	-1.14776	Down
GO:0097237	cellular response to toxic substance	0.000459392	0.00648531	0.00545686	MtnA/Prx2540-2/Prx2540-1/CG12896/Sod3/Vdup1/Irc/MtnC/MtnD	9	Cell signaling	1 > 6	0.922713	Up
GO:1990748	cellular detoxification	0.000459392	0.00648531	0.00545686	MtnA/Prx2540-2/Prx2540-1/CG12896/Sod3/Vdup1/Irc/MtnC/MtnD	9	Other	1 > 6	0.922713	Up
GO:0019722	calcium-mediated signaling	0.000469232	0.00656925	0.00552749	Ca-alpha1D/up/inaC/trpl/CanB/CanA1/Cad99C/Nox/cac/rdgC/Ca-beta	11	Cell signaling	1 > 6	-0.970338	Down
GO:0070050	neuron cellular homeostasis	0.000469232	0.00656925	0.00552749	sesB/Cbp53E/Dop1R1/wgn/Sln/DAT/VhaAC45RP/Ank2/cac/Dop1R2/hll	11	Other	1 > 6	-0.77968	Down
GO:0043052	thermotaxis	0.000490564	0.00683951	0.00575489	Ddc/ort/Hdc/ple/Dop1R1/HisCl1/rdgA/rdgC	8	Other	1 > 6	-1.20331	Down
GO:0098771	inorganic ion homeostasis	0.000524083	0.00727677	0.00612281	sesB/trp/up/Cbp53E/trpl/Nmdar1/RyR/Dop1R1/nrv2/Oamb/Rh50/Nckx30C/CG10362/Trpgamma/nrv3/CG14757/CG11825/DAT/CG1090/CG6908/Amt/Ctr1B/Cpn/kcc/SERCA/Dop1R2	26	Other	1 > 6	-1.08834	Down
GO:0015850	organic hydroxy compound transport	0.0005728	0.00785954	0.00661317	Syt1/Syt4/DAT/Npc2b/Npc2g/Npc2h/Syt7/Vmat/Syt12/Ih	10	Transport & trafficking	1 > 6	-0.609913	Down
GO:0050806	positive regulation of synaptic transmission	0.0005728	0.00785954	0.00661317	na/Cbp53E/GluRIIA/VGlut/FMRFaR/KaiR1D/CG1909/Rim/Sol1/Fife	10	Other	1 > 6	-1.12887	Down
GO:0050890	cognition	0.000573043	0.00785954	0.00661317	Appl/Ddc/eag/Hn/Sh/trp/w/Rdl/Gad1/Syn/upd1/Shal/CanA1/Tbh/Nmdar1/Dop1R1/klg/mGluR/Oamb/meng/DopEcR/Nrx-1/Alk/prt/Nmdar2/Dop2R/mol/futsch/brp/2mit/Ank2/FoxP/Ptr/Rgk1/rad	35	Other	1 > 6	-0.968693	Down
GO:0060179	male mating behavior	0.000609298	0.00832296	0.0070031	slo/tipE/w/y/5-HT7/Syn/pros/fru/ple/Tbh/mGluR/Oamb/fipi/Nlg2/twz/ppk29/Ktl/prt/pain/fne/FoxP/cac/Pde1c/para	24	Reproduction	1 > 6	-1.06069	Down
GO:0055080	monoatomic cation homeostasis	0.000627077	0.00853128	0.00717838	sesB/trp/up/Cbp53E/trpl/Nmdar1/RyR/Dop1R1/nrv2/Oamb/Nckx30C/CG10362/VGlut/Trpgamma/nrv3/CG14757/CG11825/DAT/Cln3/CG1090/CG6908/unc80/Nhe2/VhaAC45RP/Ctr1B/Cpn/kcc/SERCA/Vha68-1/Dop1R2	30	Other	1 > 6	-1.04442	Down
GO:0098739	import across plasma membrane	0.000648497	0.00878727	0.00739377	Ca-alpha1D/Calx/nrv2/tadr/nrv3/Zip42C.2/Sln/GlyT/KaiR1D/Nhe2/Mid1/kcc/cac/Ntl	14	Other	1 > 6	-1.31114	Down
GO:0006760	folic acid-containing compound metabolic process	0.000673914	0.00892781	0.00751203	Pu/Nmdmc/pug/CG7560/Mthfs/l(3)72Dr	6	Metabolic processes	1 > 6	0.30511	Up
GO:0031338	regulation of vesicle fusion	0.000673914	0.00892781	0.00751203	Syt1/Rab3/nSyb/GABA-B-R2/Syt4/brp	6	Transport & trafficking	1 > 6	-1.05969	Down
GO:0060361	flight	0.000673914	0.00892781	0.00751203	Mlc2/TpnC4/Msp300/Mhc/Neto/Pkcdelta	6	Other	1 > 6	-2.4411	Down
GO:0099054	presynapse assembly	0.000673914	0.00892781	0.00751203	Nlg2/Nrx-1/Nlg1/Nlg3/Nlg4/Fife	6	Other	1 > 6	-1.0874	Down
GO:1900074	negative regulation of neuromuscular synaptic transmission	0.000673914	0.00892781	0.00751203	slo/wgn/Alk/jeb/Ank2/dysc	6	Other	1 > 6	-0.905497	Down
GO:0016056	rhodopsin mediated signaling pathway	0.000677392	0.00892781	0.00751203	inaD/ninaC/trp/Gbeta76C/inaC/Gycalpha99B/stops/rdgA/rdgC	9	Cell signaling	1 > 6	-1.10757	Down
GO:0060537	muscle tissue development	0.000677392	0.00892781	0.00751203	abd-A/Col4a1/rst/twi/Mlp84B/kirre/jp/Mlp60A/wupA	9	Development & differentiation	1 > 6	-1.41337	Down
GO:0030029	actin filament-based process	0.000697585	0.00915818	0.00770586	Act88F/Actn/FER/if/sti/Mlc2/Mp20/ninaC/Prm/Tm1/twi/Tm2/up/upd1/fln/bt/CG10939/l(2)efl/Ret/shot/Mlp84B/sns/Scgdelta/Mhcl/CG14431/PICK1/MnM/Zasp66/Zasp67/zye/CG5023/CG5984/CG1674/sals/smog/IRSp53/CG32982/Unc-89/tmod/CG34347/sif/sls/CG33521/CG42319/bond/Msp300/d/CG43102/nwk/Myo10A/mwh/CG43901/PsGEF/Mhc/tn/Zasp52/Fhos/wupA/tyn	59	Other	1 > 6	-1.71845	Down
GO:0009416	response to light stimulus	0.000705697	0.00922876	0.00776525	b/inaD/ninaB/ninaC/Sh/trp/Syn/Gbeta76C/inaC/trpl/Nmdar1/Dop1R1/Gycalpha99B/Calx/PIP82/bdl/CG5958/Trpgamma/Tsp42Ej/Sod3/VGAT/PIP5K59B/PolH/shakB/stops/nAChRalpha7/rtp/verm/rdgA/cac/Ih/rdgC/Ggamma30A	33	Cell signaling	1 > 6	-0.988899	Down
GO:0050801	monoatomic ion homeostasis	0.000709835	0.00924704	0.00778064	sesB/trp/up/Cbp53E/trpl/Nmdar1/RyR/Dop1R1/nrv2/Oamb/Nckx30C/CG10362/VGlut/Trpgamma/nrv3/CG14757/CG11825/DAT/Cln3/CG1090/CG6908/unc80/Nhe2/VhaAC45RP/Ctr1B/Cpn/kcc/SERCA/Vha68-1/Dop1R2	30	Other	1 > 6	-1.04442	Down
GO:0005975	carbohydrate metabolic process	0.000738565	0.0095843	0.00806441	Ald1/Amy-d/Amy-p/Gapdh1/Gpdh1/Hex-C/Mal-A2/Mal-A1/Pfk/GlyP/Pglym78/Amyrel/Parg/Sodh-1/Actbeta/CG3597/CG3609/CG14024/CG5177/CG5731/Mal-B2/sNPF/Mal-A7/Mal-A8/Pepck2/CG13937/Cht7/CG11594/CG9701/Gbs-76A/CG3534/Mgat2/GNBP3/CG32444/Mal-A6/Cda5/Cda4/CG33080/Cht10/serp/verm/tobi/kdn/Cht6/Galk/Gyg/tn	47	Metabolic processes	1 > 6	0.0613811	Up
GO:0006583	melanin biosynthetic process from tyrosine	0.000827477	0.0104176	0.00876554	e/y/yellow-f2/yellow-h	4	Metabolic processes	1 > 6	-2.40545	Down
GO:0007205	protein kinase C-activating G protein-coupled receptor signaling pathway	0.000827477	0.0104176	0.00876554	CG31140/Dgk/CG34384/rdgA	4	Cell signaling	1 > 6	-0.989737	Down
GO:0009595	detection of biotic stimulus	0.000827477	0.0104176	0.00876554	Dscam1/GNBP-like3/PGRP-SD/GNBP3	4	Other	1 > 6	0.53841	Up
GO:0035999	tetrahydrofolate interconversion	0.000827477	0.0104176	0.00876554	Nmdmc/pug/CG7560/Mthfs	4	Other	1 > 6	1.04095	Up
GO:0042438	melanin biosynthetic process	0.000827477	0.0104176	0.00876554	e/y/yellow-f2/yellow-h	4	Metabolic processes	1 > 6	-2.40545	Down
GO:0042439	ethanolamine-containing compound metabolic process	0.000827477	0.0104176	0.00876554	Tbh/CG5235/olf413/speck	4	Metabolic processes	1 > 6	-0.565448	Down
GO:0046834	lipid phosphorylation	0.000827477	0.0104176	0.00876554	CG31140/Dgk/CG34384/rdgA	4	Cell signaling	1 > 6	-0.989737	Down
GO:1901021	positive regulation of calcium ion transmembrane transporter activity	0.000827477	0.0104176	0.00876554	stol/stj/SERCA/Stacl	4	Transport & trafficking	1 > 6	-1.36842	Down
GO:0031175	neuron projection development	0.000863377	0.0107329	0.00903088	Appl/D/FER/gt/if/kay/Kr/sas/LanA/Lsp2/Sh/Tm1/oc/pros/fru/nvy/dac/Con/tutl/Tig/Ret/beat-Ia/shot/CadN/NetB/side/ko/stan/Cdk5alpha/bdl/beat-Ic/beat-Ib/nerfin-1/wgn/erm/daw/beat-IIIc/Hasp/Dscam1/Drl-2/Liprin-gamma/babos/RhoGEF64C/frac/Toll-6/kat-60L1/Neurochondrin/DIP-gamma/mav/Alk/robo3/bchs/gogo/beat-IIIb/dpr11/Ddr/sif/jeb/vvl/futsch/mfas/Dscam3/conv/haf/NT1/pdm3/Ank2/CadN2/dati/dally/dysc/Sema2b/S…	80	Development & differentiation	1 > 6	-0.881931	Down
GO:0014046	dopamine secretion	0.000874793	0.0107329	0.00903088	Syt1/Syt4/Syt7/Syt12/Ih	5	Transport & trafficking	1 > 6	-0.930957	Down
GO:0014059	regulation of dopamine secretion	0.000874793	0.0107329	0.00903088	Syt1/Syt4/Syt7/Syt12/Ih	5	Transport & trafficking	1 > 6	-0.930957	Down
GO:0050432	catecholamine secretion	0.000874793	0.0107329	0.00903088	Syt1/Syt4/Syt7/Syt12/Ih	5	Transport & trafficking	1 > 6	-0.930957	Down
GO:0050433	regulation of catecholamine secretion	0.000874793	0.0107329	0.00903088	Syt1/Syt4/Syt7/Syt12/Ih	5	Transport & trafficking	1 > 6	-0.930957	Down
GO:0051928	positive regulation of calcium ion transport	0.000874793	0.0107329	0.00903088	stol/stj/SERCA/cac/Stacl	5	Transport & trafficking	1 > 6	-1.22591	Down
GO:0051966	regulation of synaptic transmission, glutamatergic	0.000874793	0.0107329	0.00903088	mGluR/KaiR1D/Sol1/Ih/stg1	5	Other	1 > 6	-1.03563	Down
GO:1901615	organic hydroxy compound metabolic process	0.000932922	0.0114046	0.00959607	Adh/Ddc/e/Gpdh1/Hn/LanA/Pu/spo/y/phm/ple/Tbh/Pdh/Faa/Gpo1/Sodh-1/Idh3a/Cdk5alpha/Eo/Pepck2/CG6910/CG17027/CG5235/olf413/yellow-f2/Idh3b/Idh3g/yellow-h/GNBP3/lectin-37Da/t/PPO3/sro/Flo2/AOX1/speck	36	Metabolic processes	1 > 6	-0.511201	Down
GO:0042462	eye photoreceptor cell development	0.000941793	0.0114622	0.00964455	boss/oc/dac/tutl/CadN/stan/bdl/eys/Smyd4-3/SP2353/Syn2/Smyd4-2/Dlip3/Alk/jeb/prom/grh/tinc/Cpn/CadN2/dysc/mbl/tau/chp	24	Development & differentiation	1 > 6	-1.04318	Down
GO:0030198	extracellular matrix organization	0.00094485	0.0114622	0.00964455	Col4a1/LanA/Ppn/fs(1)M3/Pxn/vkg/prc/obst-A/CG5758/Cad99C/CG13998/nord/nolo/psd/stl/CG42342/mfas	17	Other	1 > 6	-1.09637	Down
GO:0035150	regulation of tube size	0.000947827	0.0114622	0.00964455	dpp/fj/kkv/nrv2/stan/Gasp/obst-A/sano/tnc/grh/serp/conv/rtv/verm/ds	15	Other	1 > 6	-1.9162	Down
GO:0071482	cellular response to light stimulus	0.00102563	0.0123149	0.010362	inaD/ninaB/ninaC/trp/Gbeta76C/inaC/Gycalpha99B/PIP82/Tsp42Ej/PIP5K59B/stops/rdgA/Ih/rdgC	14	Cell signaling	1 > 6	-0.99661	Down
GO:0098754	detoxification	0.00102563	0.0123149	0.010362	MtnA/Cyp6w1/Zip42C.2/Prx2540-2/Prx2540-1/CG12896/Sod3/Vdup1/Irc/MtnC/CG11893/CG13659/MtnD/MtnE	14	Other	1 > 6	0.799775	Up
GO:0007611	learning or memory	0.00104417	0.0124931	0.0105119	Appl/Ddc/eag/Hn/Sh/trp/w/Rdl/Gad1/Syn/upd1/Shal/CanA1/Tbh/Nmdar1/Dop1R1/klg/mGluR/Oamb/meng/DopEcR/Nrx-1/Alk/prt/Nmdar2/Dop2R/mol/futsch/brp/2mit/Ank2/FoxP/Rgk1/rad	34	Other	1 > 6	-0.961624	Down
GO:0018958	phenol-containing compound metabolic process	0.00105145	0.0125356	0.0105477	Ddc/e/Hn/LanA/y/ple/Tbh/Faa/Cdk5alpha/CG5235/olf413/yellow-f2/yellow-h/GNBP3/lectin-37Da/t/PPO3/Flo2/speck	19	Metabolic processes	1 > 6	-0.723459	Down
GO:0007528	neuromuscular junction development	0.00107807	0.0128078	0.0107767	kay/LanA/sesB/slo/Gad1/Syn/mGluR/Frq1/Nlg2/Syn2/Liprin-gamma/PIP5K59B/cmpy/Syn1/Octbeta2R/Nrx-1/Octbeta1R/DIP-gamma/mav/cpx/metro/Nlg1/DIP-kappa/dpr11/Frq2/Nlg3/jeb/futsch/stj/Ank2/cac/nwk/dysc/Neto/ringer/unc-104/Ca-beta	37	Development & differentiation	1 > 6	-0.888975	Down
GO:0003013	circulatory system process	0.00109103	0.0128592	0.0108199	eag/up/RyR/Acer/Scgdelta/Proc/wry/pain/Shab/SERCA/cac/rad/wupA	13	Other	1 > 6	-1.33377	Down
GO:0003015	heart process	0.00109103	0.0128592	0.0108199	eag/up/RyR/Acer/Scgdelta/Proc/wry/pain/Shab/SERCA/cac/rad/wupA	13	Other	1 > 6	-1.33377	Down
GO:0035159	regulation of tube length, open tracheal system	0.00109383	0.0128592	0.0108199	fj/kkv/nrv2/stan/sano/grh/serp/conv/verm/ds	10	Other	1 > 6	-1.93505	Down
GO:0042745	circadian sleep/wake cycle	0.00116541	0.0136531	0.011488	Sh/Rdl/Acer/Oamb/DAT/rho-5/SIFa/qvr/Shab/Hk/Ih/Dop1R2/wake/hll/speck	15	Other	1 > 6	-0.729523	Down
GO:0007619	courtship behavior	0.0012145	0.0141415	0.0118989	eag/Sh/slo/tipE/w/y/5-HT7/Syn/pros/fru/ple/Tbh/mGluR/Oamb/Fad2/fipi/Nlg2/twz/ppk29/Ktl/pain/fne/FoxP/cac/para	25	Other	1 > 6	-0.952273	Down
GO:0001508	action potential	0.00121548	0.0141415	0.0118989	sesB/Sh/NaCP60E/Shab/Ca-alpha1T/para	6	Other	1 > 6	-1.12001	Down
GO:0051260	protein homooligomerization	0.00125338	0.014384	0.012103	Sh/Shaw/Shal/twz/Ktl/Shawl/Shab	7	Other	1 > 6	-1.12357	Down
GO:0060025	regulation of synaptic activity	0.00125338	0.014384	0.012103	Sh/GluRIIA/clumsy/KaiR1D/Grik/CG11155/Shab	7	Other	1 > 6	-1.28268	Down
GO:1901016	regulation of potassium ion transmembrane transporter activity	0.00125338	0.014384	0.012103	nrv2/CG7781/CG9338/CG6329/CG31676/qvr/rtv	7	Transport & trafficking	1 > 6	-1.25723	Down
GO:1901018	positive regulation of potassium ion transmembrane transporter activity	0.00125338	0.014384	0.012103	nrv2/CG7781/CG9338/CG6329/CG31676/qvr/rtv	7	Transport & trafficking	1 > 6	-1.25723	Down
GO:0035151	regulation of tube size, open tracheal system	0.00127444	0.0144591	0.0121662	dpp/fj/kkv/nrv2/stan/Gasp/obst-A/sano/grh/serp/conv/rtv/verm/ds	14	Other	1 > 6	-1.99326	Down
GO:0042749	regulation of circadian sleep/wake cycle	0.00127444	0.0144591	0.0121662	Sh/Rdl/Acer/Oamb/rho-5/SIFa/qvr/Shab/Hk/Ih/Dop1R2/wake/hll/speck	14	Other	1 > 6	-0.651938	Down
GO:0008049	male courtship behavior	0.00127524	0.0144591	0.0121662	slo/tipE/w/y/5-HT7/Syn/pros/fru/ple/Tbh/mGluR/Oamb/fipi/Nlg2/twz/ppk29/Ktl/pain/fne/FoxP/cac/para	22	Other	1 > 6	-1.03486	Down
GO:0016079	synaptic vesicle exocytosis	0.00127706	0.0144591	0.0121662	Syt1/Syn/Rab3/Snap25/nSyb/GABA-B-R2/Syt4/Syngr/unc-13-4A/Syt7/cpx/Rim/Cadps/brp/Fife/gammaSnap2	16	Transport & trafficking	1 > 6	-1.04984	Down
GO:0007612	learning	0.00142166	0.0159358	0.0134087	eag/trp/Rdl/Gad1/Syn/Shal/Tbh/Nmdar1/Dop1R1/mGluR/Oamb/DopEcR/Nrx-1/Alk/prt/futsch/FoxP/rad	18	Other	1 > 6	-1.0438	Down
GO:1903825	organic acid transmembrane transport	0.00142166	0.0159358	0.0134087	Eaat2/NAAT1/CG1628/CG16700/Ucp4A/CG12531/VGlut/tadr/CG13743/CG8785/List/GlyT/CG1139/CG13248/CG9399/ChT/kcc/Ntl	18	Transport & trafficking	1 > 6	-0.790673	Down
GO:1905039	carboxylic acid transmembrane transport	0.00142166	0.0159358	0.0134087	Eaat2/NAAT1/CG1628/CG16700/Ucp4A/CG12531/VGlut/tadr/CG13743/CG8785/List/GlyT/CG1139/CG13248/CG9399/ChT/kcc/Ntl	18	Transport & trafficking	1 > 6	-0.790673	Down
GO:0042051	compound eye photoreceptor development	0.00145084	0.0162091	0.0136386	boss/oc/dac/tutl/CadN/stan/bdl/eys/Smyd4-3/SP2353/Syn2/Smyd4-2/Dlip3/Alk/jeb/prom/grh/Cpn/CadN2/dysc/mbl/tau/chp	23	Development & differentiation	1 > 6	-1.043	Down
GO:0008344	adult locomotory behavior	0.0014821	0.0165036	0.0138864	Gpdh1/na/oc/ple/Tbh/tutl/Gpo1/Cdk5alpha/Nlg2/Trpgamma/DAT/twz/MsR1/FMRFaR/shakB/nAChRalpha7/brp/dati/SERCA/cac/MsR2	21	Other	1 > 6	-1.15682	Down
GO:0006589	octopamine biosynthetic process	0.00157115	0.0167225	0.0140707	Tbh/CG5235/olf413	3	Metabolic processes	1 > 6	-0.379991	Down
GO:0008291	acetylcholine metabolic process	0.00157115	0.0167225	0.0140707	Ace/ChAT/ChT	3	Metabolic processes	1 > 6	-1.30128	Down
GO:0015816	glycine transport	0.00157115	0.0167225	0.0140707	VGAT/GlyT/Ntl	3	Transport & trafficking	1 > 6	-1.95431	Down
GO:0031630	regulation of synaptic vesicle fusion to presynaptic active zone membrane	0.00157115	0.0167225	0.0140707	Rab3/GABA-B-R2/brp	3	Transport & trafficking	1 > 6	-1.03332	Down
GO:0040005	chitin-based cuticle attachment to epithelium	0.00157115	0.0167225	0.0140707	pio/dpy/pot	3	Other	1 > 6	-2.0064	Down
GO:0042415	norepinephrine metabolic process	0.00157115	0.0167225	0.0140707	Tbh/CG5235/olf413	3	Metabolic processes	1 > 6	-0.379991	Down
GO:0042421	norepinephrine biosynthetic process	0.00157115	0.0167225	0.0140707	Tbh/CG5235/olf413	3	Metabolic processes	1 > 6	-0.379991	Down
GO:0043152	induction of bacterial agglutination	0.00157115	0.0167225	0.0140707	Lectin-galC1/lectin-24A/CG43055	3	Immune defense	1 > 6	0.227947	Up
GO:0045472	response to ether	0.00157115	0.0167225	0.0140707	eag/ort/Sh	3	Cell signaling	1 > 6	-1.22581	Down
GO:0086010	membrane depolarization during action potential	0.00157115	0.0167225	0.0140707	NaCP60E/Ca-alpha1T/para	3	Other	1 > 6	-1.00884	Down
GO:0098581	detection of external biotic stimulus	0.00157115	0.0167225	0.0140707	Dscam1/PGRP-SD/GNBP3	3	Gene expression	1 > 6	0.195043	Up
GO:1900619	acetate ester metabolic process	0.00157115	0.0167225	0.0140707	Ace/ChAT/ChT	3	Metabolic processes	1 > 6	-1.30128	Down
GO:1901387	positive regulation of voltage-gated calcium channel activity	0.00157115	0.0167225	0.0140707	stol/stj/Stacl	3	Other	1 > 6	-1.23963	Down
GO:1901632	regulation of synaptic vesicle membrane organization	0.00157115	0.0167225	0.0140707	Rab3/GABA-B-R2/brp	3	Transport & trafficking	1 > 6	-1.03332	Down
GO:0019098	reproductive behavior	0.0015936	0.0169082	0.0142268	eag/Sh/slo/tipE/w/y/5-HT7/Syn/pros/fru/ple/Tbh/bol/EbpIII/mGluR/Oamb/Fad2/frma/fipi/Nlg2/Gadd45/twz/ppk29/Ktl/prt/Ilp3/BG642312/antr/SIFa/pain/fne/FoxP/dati/cac/Pde1c/mbl/para	37	Reproduction	1 > 6	-0.737998	Down
GO:0007601	visual perception	0.00165642	0.0175197	0.0147414	boss/trp/trpl/Trpgamma/sif/t/cac/lovit	8	Other	1 > 6	-0.89661	Down
GO:0006121	mitochondrial electron transport, succinate to ubiquinone	0.0017798	0.0187073	0.0157407	SdhB/CG14757/SdhC/SdhD/SdhA	5	Transport & trafficking	1 > 6	-1.05644	Down
GO:0048791	calcium ion-regulated exocytosis of neurotransmitter	0.0017798	0.0187073	0.0157407	Syt1/Syt4/Syt7/Rim/Fife	5	Transport & trafficking	1 > 6	-0.969654	Down
GO:0007617	mating behavior	0.00181413	0.0189976	0.0159849	eag/Sh/slo/tipE/w/y/5-HT7/Syn/pros/fru/ple/Tbh/bol/EbpIII/mGluR/Oamb/Fad2/frma/fipi/Nlg2/twz/ppk29/Ktl/prt/Ilp3/antr/SIFa/pain/fne/FoxP/dati/cac/Pde1c/mbl/para	35	Reproduction	1 > 6	-0.840191	Down
GO:0048667	cell morphogenesis involved in neuron differentiation	0.00181868	0.0189976	0.0159849	Appl/D/FER/gt/if/kay/Kr/sas/LanA/Lsp2/Sh/Tm1/oc/pros/fru/nvy/dac/tutl/Tig/beat-Ia/shot/CadN/NetB/side/ko/stan/Cdk5alpha/bdl/beat-Ic/beat-Ib/nerfin-1/wgn/erm/daw/beat-IIIc/Dscam1/Drl-2/Liprin-gamma/babos/RhoGEF64C/frac/Toll-6/kat-60L1/DIP-gamma/Alk/robo3/gogo/beat-IIIb/dpr11/sif/jeb/vvl/futsch/mfas/Dscam3/conv/haf/NT1/pdm3/Ank2/CadN2/dally/dysc/Sema2b/Strn-Mlck/Dscam2/tau/unc-104/otk2/ap/br/trol	72	Development & differentiation	1 > 6	-0.87378	Down
GO:1901617	organic hydroxy compound biosynthetic process	0.0018441	0.0192036	0.0161583	Ddc/e/Hn/Pu/spo/y/phm/ple/Tbh/Pepck2/CG5235/olf413/yellow-f2/yellow-h/t/sro	16	Metabolic processes	1 > 6	-1.14166	Down
GO:1902476	chloride transmembrane transport	0.00187458	0.019461	0.0163748	ort/Rdl/Lcch3/GluClalpha/CG15270/HisCl1/ClC-a/kcc/pHCl-1	9	Transport & trafficking	1 > 6	-1.23441	Down
GO:0016059	deactivation of rhodopsin mediated signaling	0.00191841	0.0196739	0.016554	inaD/ninaC/Gbeta76C/inaC/stops/rdgA/rdgC	7	Cell signaling	1 > 6	-1.02511	Down
GO:0043268	positive regulation of potassium ion transport	0.00191841	0.0196739	0.016554	nrv2/CG7781/CG9338/CG6329/CG31676/qvr/rtv	7	Transport & trafficking	1 > 6	-1.25723	Down
GO:0060795	cell fate commitment involved in formation of primary germ layer	0.00191841	0.0196739	0.016554	abd-A/dpp/twi/bap/stumps/ths/pan	7	Other	1 > 6	-1.02194	Down
GO:1901381	positive regulation of potassium ion transmembrane transport	0.00191841	0.0196739	0.016554	nrv2/CG7781/CG9338/CG6329/CG31676/qvr/rtv	7	Transport & trafficking	1 > 6	-1.25723	Down
GO:1901605	alpha-amino acid metabolic process	0.00194396	0.0198688	0.0167179	Ddc/e/Gdh/Gs2/Hn/y/Gad1/ple/Odc2/Faa/Daao2/Argl/CG6415/CG10621/Daao1/Sardh/CG7560/CG3999/yellow-f2/yellow-h/CG31115/KFase	22	Metabolic processes	1 > 6	-0.288571	Down
GO:0098656	monoatomic anion transmembrane transport	0.00194919	0.0198688	0.0167179	ort/Rdl/Lcch3/GluClalpha/CG15270/HisCl1/ClC-a/Porin2/kcc/pHCl-1	10	Transport & trafficking	1 > 6	-1.23495	Down
GO:0014070	response to organic cyclic compound	0.00202075	0.0205362	0.0172795	Cyp6a2/Sh/5-HT7/Dop1R1/Cyp6a8/Ac78C/Gbeta5/Cyp6w1/Pepck2/Cyp6d2/DopEcR/DOR/Blimp-1/Oatp74D/Idh3b/CG11893/CG13659/Dop2R/5-HT2A/Vmat/5-HT2B/lncRNA:let7C/Hr4/Dop1R2/br	25	Cell signaling	1 > 6	-0.20287	Down
GO:0001941	postsynaptic membrane organization	0.00203623	0.0205696	0.0173076	Nlg2/Nrx-1/Nlg1/Nlg3/Nlg4/Neto	6	Other	1 > 6	-1.04555	Down
GO:0098869	cellular oxidant detoxification	0.00203623	0.0205696	0.0173076	Prx2540-2/Prx2540-1/CG12896/Sod3/Vdup1/Irc	6	Other	1 > 6	0.701945	Up
GO:0030534	adult behavior	0.00218975	0.0220544	0.018557	Adh/eag/Gpdh1/na/ort/Sh/oc/Syn/ple/Tbh/Nmdar1/tutl/AcCoAS/klg/Gpo1/Cdk5alpha/Nlg2/Trpgamma/sNPF/DAT/twz/MsR1/FMRFaR/DopEcR/dpr9/shakB/nAChRalpha7/brp/dati/SERCA/cac/MsR2	32	Other	1 > 6	-0.993863	Down
GO:0006082	organic acid metabolic process	0.00219849	0.0220765	0.0185756	Ald1/b/Ddc/e/Gapdh1/Gdh/Gs2/Hex-C/Hn/Men/Pfk/y/Gad1/phm/Hdc/ple/Ogdh/ND-ACP/AcCoAS/Odc2/Cyp6a8/Pglym78/Faa/pug/Idh3a/Pdha/Fad2/CG8097/Daao2/Argl/CG6415/CG10621/Daao1/CG8834/Sardh/Pepck2/CG4563/CG5568/CG7560/CG3961/CG3999/CG4830/yellow-f2/CG8630/Idh3b/Idh3g/Pdhb/yellow-h/CG3699/Desat2/CG31115/CG31522/CG33110/bond/SdhA/kdn/Mdh2/SERCA/CG44242/tn/muc/Fum1/hll/KFase	64	Metabolic processes	1 > 6	-0.414178	Down
GO:0009266	response to temperature stimulus	0.0022251	0.0222774	0.0187446	Ddc/Hsp23/ort/tipE/Syn/Hdc/ple/l(2)efl/Dop1R1/Cyp6a17/Parg/CG15270/Ucp4A/CG14207/eys/Ir25a/TotM/LUBEL/CG13133/pyx/CG7409/CG4461/Fst/HisCl1/pain/stj/rdgA/rdgC	28	Cell signaling	1 > 6	-0.849137	Down
GO:0016202	regulation of striated muscle tissue development	0.00225294	0.0222916	0.0187566	rst/twi/kirre/jp	4	Development & differentiation	1 > 6	-1.14804	Down
GO:0071277	cellular response to calcium ion	0.00225294	0.0222916	0.0187566	Syt1/Syt4/Syt7/Syt12	4	Cell signaling	1 > 6	-1.00418	Down
GO:0071689	muscle thin filament assembly	0.00225294	0.0222916	0.0187566	Act88F/up/bt/Mhc	4	Other	1 > 6	-3.7739	Down
GO:1901861	regulation of muscle tissue development	0.00225294	0.0222916	0.0187566	rst/twi/kirre/jp	4	Development & differentiation	1 > 6	-1.14804	Down
GO:0008045	motor neuron axon guidance	0.00227168	0.0224113	0.0188572	Lsp2/beat-Ia/NetB/side/ko/Cdk5alpha/beat-Ic/beat-Ib/beat-IIIc/Drl-2/beat-IIIb/vvl/conv/haf/NT1/dally/trol	17	Other	1 > 6	-0.972284	Down
GO:0022404	molting cycle process	0.00230493	0.0226419	0.0190513	Ddc/e/y/ple/Zyx/Hr38/pio/Cht7/dpy/pot/Cht6/speck	12	Other	1 > 6	-2.13483	Down
GO:0048812	neuron projection morphogenesis	0.00230848	0.0226419	0.0190513	Appl/D/FER/gt/if/kay/Kr/sas/LanA/Lsp2/Sh/Tm1/oc/pros/fru/nvy/dac/tutl/Tig/beat-Ia/shot/CadN/NetB/side/ko/stan/Cdk5alpha/bdl/beat-Ic/beat-Ib/nerfin-1/wgn/erm/daw/beat-IIIc/Dscam1/Drl-2/Liprin-gamma/babos/RhoGEF64C/frac/Toll-6/kat-60L1/DIP-gamma/Alk/robo3/gogo/beat-IIIb/dpr11/sif/jeb/vvl/futsch/mfas/Dscam3/conv/haf/NT1/pdm3/Ank2/CadN2/dally/dysc/Sema2b/Strn-Mlck/Dscam2/tau/unc-104/otk2/ap/br/trol	72	Development & differentiation	1 > 6	-0.87378	Down
GO:0007218	neuropeptide signaling pathway	0.00250064	0.0244556	0.0205774	TkR99D/CG13995/sNPF/CG13579/MsR1/FMRFaR/AstA-R2/Nplp4/7B2/Nplp3/Proc/CCHa1-R/SIFa/MsR2/AstA-R1	15	Cell signaling	1 > 6	-1.53841	Down
GO:0046716	muscle cell cellular homeostasis	0.00254398	0.0248075	0.0208735	sesB/up/uif/nAChRalpha6/SP2353/dysc/tn/mbl/Fhos/wupA	10	Other	1 > 6	-1.46891	Down
GO:0120039	plasma membrane bounded cell projection morphogenesis	0.00259422	0.0252245	0.0212244	Appl/D/FER/gt/if/kay/Kr/sas/LanA/Lsp2/Sh/Tm1/oc/pros/fru/nvy/dac/tutl/Tig/beat-Ia/shot/CadN/NetB/side/ko/stan/Cdk5alpha/bdl/beat-Ic/beat-Ib/nerfin-1/wgn/erm/daw/beat-IIIc/Dscam1/Drl-2/Liprin-gamma/babos/RhoGEF64C/frac/Toll-6/kat-60L1/DIP-gamma/Alk/robo3/gogo/beat-IIIb/dpr11/sif/jeb/vvl/futsch/mfas/Dscam3/conv/haf/NT1/pdm3/Ank2/CadN2/dally/dysc/Sema2b/Strn-Mlck/Dscam2/tau/unc-104/otk2/ap/br/trol	72	Development & differentiation	1 > 6	-0.87378	Down
GO:0022410	circadian sleep/wake cycle process	0.00260494	0.0252559	0.0212508	Sh/Acer/Oamb/rho-5/SIFa/qvr/Shab/Hk/Ih/Dop1R2/wake/hll/speck	13	Other	1 > 6	-0.611766	Down
GO:0019752	carboxylic acid metabolic process	0.00269675	0.0260711	0.0219368	Ald1/b/Ddc/e/Gapdh1/Gdh/Gs2/Hex-C/Hn/Men/Pfk/y/Gad1/Hdc/ple/Ogdh/ND-ACP/AcCoAS/Odc2/Cyp6a8/Pglym78/Faa/pug/Idh3a/Pdha/Fad2/CG8097/Daao2/Argl/CG6415/CG10621/Daao1/CG8834/Sardh/Pepck2/CG4563/CG5568/CG7560/CG3961/CG3999/CG4830/yellow-f2/CG8630/Idh3b/Idh3g/Pdhb/yellow-h/CG3699/Desat2/CG31115/CG31522/CG33110/bond/SdhA/kdn/Mdh2/SERCA/CG44242/tn/muc/Fum1/hll/KFase	63	Metabolic processes	1 > 6	-0.405691	Down
GO:0022400	regulation of rhodopsin mediated signaling pathway	0.00282703	0.0270977	0.0228006	inaD/ninaC/Gbeta76C/inaC/stops/rdgA/rdgC	7	Cell signaling	1 > 6	-1.02511	Down
GO:0032222	regulation of synaptic transmission, cholinergic	0.00282703	0.0270977	0.0228006	na/CG7781/CG9338/CG6329/CG31676/qvr/rtv	7	Other	1 > 6	-1.25168	Down
GO:1990709	presynaptic active zone organization	0.00282703	0.0270977	0.0228006	Rab3/Srpk79D/Lrp4/Nlg2/brp/Rbp/Fife	7	Other	1 > 6	-1.05992	Down
GO:0043436	oxoacid metabolic process	0.00287031	0.0274346	0.023084	Ald1/b/Ddc/e/Gapdh1/Gdh/Gs2/Hex-C/Hn/Men/Pfk/y/Gad1/Hdc/ple/Ogdh/ND-ACP/AcCoAS/Odc2/Cyp6a8/Pglym78/Faa/pug/Idh3a/Pdha/Fad2/CG8097/Daao2/Argl/CG6415/CG10621/Daao1/CG8834/Sardh/Pepck2/CG4563/CG5568/CG7560/CG3961/CG3999/CG4830/yellow-f2/CG8630/Idh3b/Idh3g/Pdhb/yellow-h/CG3699/Desat2/CG31115/CG31522/CG33110/bond/SdhA/kdn/Mdh2/SERCA/CG44242/tn/muc/Fum1/hll/KFase	63	Metabolic processes	1 > 6	-0.405691	Down
GO:0048858	cell projection morphogenesis	0.00291048	0.02774	0.023341	Appl/D/FER/gt/if/kay/Kr/sas/LanA/Lsp2/Sh/Tm1/oc/pros/fru/nvy/dac/tutl/Tig/beat-Ia/shot/CadN/NetB/side/ko/stan/Cdk5alpha/bdl/beat-Ic/beat-Ib/nerfin-1/wgn/erm/daw/beat-IIIc/Dscam1/Drl-2/Liprin-gamma/babos/RhoGEF64C/frac/Toll-6/kat-60L1/DIP-gamma/Alk/robo3/gogo/beat-IIIb/dpr11/sif/jeb/vvl/futsch/mfas/Dscam3/conv/haf/NT1/pdm3/Ank2/CadN2/dally/dysc/Sema2b/Strn-Mlck/Dscam2/tau/unc-104/otk2/ap/br/trol	72	Development & differentiation	1 > 6	-0.87378	Down
GO:0046903	secretion	0.00293981	0.0279406	0.0235098	wbl/Syt1/Syn/GluRIIA/Rab3/trpl/CanB/Snap25/Dh44/nSyb/Scp1/GABA-B-R2/Syt4/CG3009/CG9650/Rab3-GEF/Frq1/IA-2/PICK1/twit/sPLA2/Syngr/unc-13-4A/cmpy/KaiR1D/Syt7/cpx/7B2/rho-5/myd/Rim/Cadps/Frq2/Sol1/Rab26/brp/Syt12/cac/Ih/Flo2/Fife/gammaSnap2/unc-104	43	Transport & trafficking	1 > 6	-0.976235	Down
GO:0006066	alcohol metabolic process	0.00305039	0.0289102	0.0243256	Adh/Gpdh1/Pu/spo/phm/Tbh/Pdh/Gpo1/Sodh-1/Idh3a/Eo/Pepck2/CG6910/CG17027/CG5235/olf413/Idh3b/Idh3g/sro/speck	20	Metabolic processes	1 > 6	-0.38416	Down
GO:0001710	mesodermal cell fate commitment	0.00321527	0.0298454	0.0251125	abd-A/twi/bap/stumps/ths/pan	6	Other	1 > 6	-1.07203	Down
GO:0021551	central nervous system morphogenesis	0.00321527	0.0298454	0.0251125	if/spz3/Dscam1/danr/dan/NT1	6	Development & differentiation	1 > 6	-1.84435	Down
GO:0048333	mesodermal cell differentiation	0.00321527	0.0298454	0.0251125	abd-A/twi/bap/stumps/ths/pan	6	Development & differentiation	1 > 6	-1.07203	Down
GO:1903818	positive regulation of voltage-gated potassium channel activity	0.00321527	0.0298454	0.0251125	CG7781/CG9338/CG6329/CG31676/qvr/rtv	6	Other	1 > 6	-1.31452	Down
GO:0017158	regulation of calcium ion-dependent exocytosis	0.00321984	0.0298454	0.0251125	Syt1/Syt4/Syt7/Cadps/Syt12	5	Transport & trafficking	1 > 6	-0.925807	Down
GO:0031000	response to caffeine	0.00321984	0.0298454	0.0251125	Cyp6a2/Cyp6a8/Ac78C/CG11893/CG13659	5	Cell signaling	1 > 6	1.14029	Up
GO:0042430	indole-containing compound metabolic process	0.00321984	0.0298454	0.0251125	Ddc/Hn/yellow-f2/KFase/speck	5	Metabolic processes	1 > 6	-0.278025	Down
GO:0097090	presynaptic membrane organization	0.00321984	0.0298454	0.0251125	Nlg2/Nrx-1/Nlg1/Nlg3/Nlg4	5	Other	1 > 6	-1.13571	Down
GO:0042461	photoreceptor cell development	0.00324543	0.0300002	0.0252428	boss/oc/dac/tutl/CadN/stan/bdl/eys/Smyd4-3/SP2353/Syn2/Smyd4-2/Dlip3/Alk/jeb/prom/grh/tinc/Cpn/CadN2/dysc/mbl/sno/tau/chp	25	Development & differentiation	1 > 6	-0.980407	Down
GO:0098659	inorganic cation import across plasma membrane	0.00327567	0.0301148	0.0253391	Ca-alpha1D/Calx/nrv2/nrv3/Zip42C.2/KaiR1D/Nhe2/Mid1/kcc/cac	10	Other	1 > 6	-1.19079	Down
GO:0099587	inorganic ion import across plasma membrane	0.00327567	0.0301148	0.0253391	Ca-alpha1D/Calx/nrv2/nrv3/Zip42C.2/KaiR1D/Nhe2/Mid1/kcc/cac	10	Other	1 > 6	-1.19079	Down
GO:0042592	homeostatic process	0.00397995	0.0364464	0.0306667	Ald1/boss/Cat/Col4a1/dpp/Hex-C/if/ninaC/Pfk/sesB/trp/up/Cbp53E/upd1/trpl/Nmdar1/CG10939/RyR/Dop1R1/AcCoAS/nrv2/amon/Actbeta/PIP82/Oamb/CG17841/Rh50/Nckx30C/CG10362/dob/wgn/VGlut/daw/uif/nAChRalpha6/Trpgamma/nrv3/CG14757/Prx2540-2/CG11825/Prx2540-1/CG12896/Sln/SP2353/DAT/Pepck2/Vdup1/Cln3/CG1090/CG6908/Amt/unc80/Nhe2/VhaAC45RP/ClC-a/Ctr1B/sqa/Snmp1/rdgA/Cpn/Ank2/kcc/SERCA/cac/dysc/Vha68-1/tn/mbl/F…	73	Other	1 > 6	-0.751457	Down
GO:0010035	response to inorganic substance	0.00398599	0.0364464	0.0306667	Cat/Ddc/MtnA/Syt1/ple/CanA1/Syt4/Rh50/Zip42C.2/Sod3/List/Vdup1/Amt/MtnC/Syt7/MtnD/Ctr1B/Syt12/MtnE/Ggamma30A	20	Cell signaling	1 > 6	-0.61602	Down
GO:0007593	chitin-based cuticle sclerotization	0.00403196	0.0365694	0.0307702	Ddc/e/y/ple/Zyx/Hr38/speck	7	Other	1 > 6	-1.87839	Down
GO:0014706	striated muscle tissue development	0.00403196	0.0365694	0.0307702	abd-A/Col4a1/rst/twi/kirre/jp/wupA	7	Development & differentiation	1 > 6	-1.32862	Down
GO:0051259	protein complex oligomerization	0.00403196	0.0365694	0.0307702	Sh/Shaw/Shal/twz/Ktl/Shawl/Shab	7	Other	1 > 6	-1.12357	Down
GO:0006821	chloride transport	0.00416521	0.0376767	0.0317019	ort/Rdl/Lcch3/tty/GluClalpha/CG15270/HisCl1/ClC-a/kcc/pHCl-1	10	Transport & trafficking	1 > 6	-1.22826	Down
GO:0006887	exocytosis	0.00419582	0.0378521	0.0318495	Syt1/Syn/Rab3/Snap25/nSyb/Scp1/GABA-B-R2/Syt4/PICK1/Syngr/unc-13-4A/Syt7/cpx/myd/Rim/Cadps/Rab26/brp/Syt12/cac/Fife/gammaSnap2	22	Transport & trafficking	1 > 6	-1.15867	Down
GO:0030003	intracellular monoatomic cation homeostasis	0.0042839	0.0385437	0.0324314	sesB/trp/up/Cbp53E/trpl/RyR/Dop1R1/nrv2/Oamb/Nckx30C/CG10362/VGlut/Trpgamma/nrv3/DAT/Cln3/CG1090/Nhe2/VhaAC45RP/Ctr1B/Cpn/SERCA/Vha68-1/Dop1R2	24	Other	1 > 6	-1.19463	Down
GO:0019935	cyclic-nucleotide-mediated signaling	0.00435463	0.0389798	0.0327984	Gycalpha99B/Gycbeta100B/Ilp8/Gyc88E/CG34357/CG42260/CngA/Cngl	8	Cell signaling	1 > 6	-0.707035	Down
GO:0048332	mesoderm morphogenesis	0.00435548	0.0389798	0.0327984	abd-A/slp1/twi/bap/stumps/miple1/ths/pan/jeb	9	Development & differentiation	1 > 6	-1.12564	Down
GO:1901700	response to oxygen-containing compound	0.0044647	0.0398515	0.0335318	mAChR-A/Adh/boss/Cat/Ddc/eag/ort/Pfk/sca/Sh/Syt1/GlyP/5-HT7/Syn/inaC/ple/CanA1/Tbh/Nmdar1/ND-SGDH/Dop1R1/AcCoAS/Hr38/klg/Ac78C/Actbeta/CG14777/Syt4/CG14778/Gbeta5/ND-20/daw/PICK1/Sod3/Pepck2/List/Cyp6d2/Vdup1/DopEcR/DOR/Blimp-1/PGRP-SD/Ilp8/Oatp74D/plh/mAChR-B/dpr9/Gyc88E/Idh3b/Syt7/Ilp7/Ilp3/Dop2R/5-HT2A/Vmat/Syt12/5-HT2B/lncRNA:let7C/Hr4/Dop1R2/Ggamma30A/br	62	Cell signaling	1 > 6	-0.663808	Down
GO:0032990	cell part morphogenesis	0.00453622	0.0403831	0.0339791	Appl/D/FER/gt/if/kay/Kr/sas/LanA/Lsp2/Sh/Tm1/oc/pros/fru/nvy/dac/tutl/Tig/beat-Ia/shot/CadN/NetB/side/ko/stan/Cdk5alpha/bdl/beat-Ic/beat-Ib/nerfin-1/wgn/erm/daw/beat-IIIc/Dscam1/Drl-2/Liprin-gamma/babos/RhoGEF64C/frac/Toll-6/kat-60L1/DIP-gamma/Alk/robo3/gogo/beat-IIIb/dpr11/sif/jeb/vvl/futsch/mfas/Dscam3/conv/haf/NT1/pdm3/Ank2/CadN2/dally/dysc/Sema2b/Strn-Mlck/Dscam2/tau/unc-104/otk2/ap/br/trol	72	Development & differentiation	1 > 6	-0.87378	Down
GO:0007212	dopamine receptor signaling pathway	0.00477299	0.0417574	0.0351355	Dop1R1/Gbeta5/Dop2R/Dop1R2	4	Cell signaling	1 > 6	-1.11977	Down
GO:0016057	regulation of membrane potential in photoreceptor cell	0.00477299	0.0417574	0.0351355	SK/VGlut/cac/Ih	4	Cell signaling	1 > 6	-0.838016	Down
GO:0035176	social behavior	0.00477299	0.0417574	0.0351355	na/Oamb/Nlg2/Mid1	4	Other	1 > 6	-0.53676	Down
GO:0046339	diacylglycerol metabolic process	0.00477299	0.0417574	0.0351355	CG31140/Dgk/CG34384/rdgA	4	Metabolic processes	1 > 6	-0.989737	Down
GO:0050908	detection of light stimulus involved in visual perception	0.00477299	0.0417574	0.0351355	trp/trpl/Trpgamma/cac	4	Other	1 > 6	-0.937862	Down
GO:0051703	biological process involved in intraspecies interaction between organisms	0.00477299	0.0417574	0.0351355	na/Oamb/Nlg2/Mid1	4	Other	1 > 6	-0.53676	Down
GO:0045187	regulation of circadian sleep/wake cycle, sleep	0.00478943	0.0417574	0.0351355	Sh/Acer/SIFa/qvr/Shab/Hk/Ih/Dop1R2/wake/hll/speck	11	Other	1 > 6	-0.761129	Down
GO:0006873	intracellular monoatomic ion homeostasis	0.0047896	0.0417574	0.0351355	sesB/trp/up/Cbp53E/trpl/RyR/Dop1R1/nrv2/Oamb/Nckx30C/CG10362/VGlut/Trpgamma/nrv3/DAT/Cln3/CG1090/Nhe2/VhaAC45RP/Ctr1B/Cpn/SERCA/Vha68-1/Dop1R2	24	Other	1 > 6	-1.19463	Down
GO:0008362	chitin-based embryonic cuticle biosynthetic process	0.00483663	0.0420588	0.035389	kkv/pio/dpy/pot/grh/rtv	6	Development & differentiation	1 > 6	-2.21377	Down
GO:0055082	intracellular chemical homeostasis	0.0049528	0.0429582	0.0361459	Hex-C/sesB/trp/up/Cbp53E/trpl/RyR/Dop1R1/nrv2/Oamb/Nckx30C/CG10362/VGlut/daw/Trpgamma/nrv3/DAT/Pepck2/Cln3/CG1090/Nhe2/VhaAC45RP/Ctr1B/Cpn/SERCA/Vha68-1/Dop1R2	27	Other	1 > 6	-1.05718	Down
GO:0042048	olfactory behavior	0.00514819	0.0445385	0.0374755	trp/Rdl/Gad1/Syn/TkR99D/Nmdar1/Dop1R1/Tsf1/Oamb/GABA-B-R2/Obp56a/Obp56d/Obp99a/Obp99b/Alk/prt/pain/NaCP60E/futsch/rad	20	Other	1 > 6	-0.841326	Down
GO:0006575	cellular modified amino acid metabolic process	0.00523483	0.0451722	0.0380087	Argk1/Pu/Nmdmc/pug/CG10621/CG10814/Sardh/CG7560/Mthfs/l(3)72Dr	10	Metabolic processes	1 > 6	0.764564	Up
GO:0060439	trachea morphogenesis	0.00534144	0.0458576	0.0385854	kkv/reb/exp/verm/Fhos	5	Development & differentiation	1 > 6	-2.68233	Down
GO:0071709	membrane assembly	0.00534144	0.0458576	0.0385854	Nlg2/Nrx-1/Nlg1/Nlg3/Nlg4	5	Other	1 > 6	-1.13571	Down
GO:0071214	cellular response to abiotic stimulus	0.0055005	0.046984	0.0395333	inaD/ninaB/ninaC/trp/Gbeta76C/inaC/Gycalpha99B/nompC/PIP82/GABA-B-R2/Tsp42Ej/PIP5K59B/Ilp8/Gat/stops/rdgA/Ih/rdgC	18	Cell signaling	1 > 6	-0.777023	Down
GO:0104004	cellular response to environmental stimulus	0.0055005	0.046984	0.0395333	inaD/ninaB/ninaC/trp/Gbeta76C/inaC/Gycalpha99B/nompC/PIP82/GABA-B-R2/Tsp42Ej/PIP5K59B/Ilp8/Gat/stops/rdgA/Ih/rdgC	18	Cell signaling	1 > 6	-0.777023	Down
GO:0001692	histamine metabolic process	0.00573729	0.0477628	0.0401885	e/Hdc/t	3	Metabolic processes	1 > 6	-1.67527	Down
GO:0003254	regulation of membrane depolarization	0.00573729	0.0477628	0.0401885	sesB/shakB/Ih	3	Other	1 > 6	-0.871183	Down
GO:0006086	acetyl-CoA biosynthetic process from pyruvate	0.00573729	0.0477628	0.0401885	Pdha/Pdhb/muc	3	Metabolic processes	1 > 6	-0.84374	Down
GO:0006734	NADH metabolic process	0.00573729	0.0477628	0.0401885	Adh/Gpdh1/Men	3	Metabolic processes	1 > 6	0.350481	Up
GO:0007214	gamma-aminobutyric acid signaling pathway	0.00573729	0.0477628	0.0401885	GABA-B-R2/GABA-B-R3/GABA-B-R1	3	Cell signaling	1 > 6	-0.964931	Down
GO:0007215	glutamate receptor signaling pathway	0.00573729	0.0477628	0.0401885	Nmdar1/mGluR/Nmdar2	3	Cell signaling	1 > 6	-0.870385	Down
GO:0008056	ocellus development	0.00573729	0.0477628	0.0401885	oc/toy/rdo	3	Development & differentiation	1 > 6	-1.0872	Down
GO:0042428	serotonin metabolic process	0.00573729	0.0477628	0.0401885	Ddc/Hn/speck	3	Metabolic processes	1 > 6	-0.409319	Down
GO:0052803	imidazole-containing compound metabolic process	0.00573729	0.0477628	0.0401885	e/Hdc/t	3	Metabolic processes	1 > 6	-1.67527	Down
GO:0007632	visual behavior	0.00576155	0.0477628	0.0401885	b/Syn/Dop1R1/VGAT/nAChRalpha7/verm/cac/Ih	8	Other	1 > 6	-1.50178	Down
GO:0035384	thioester biosynthetic process	0.00576155	0.0477628	0.0401885	AcCoAS/Pdha/CG8834/CG4563/CG5568/CG4830/Pdhb/muc	8	Metabolic processes	1 > 6	-1.02057	Down
GO:0071616	acyl-CoA biosynthetic process	0.00576155	0.0477628	0.0401885	AcCoAS/Pdha/CG8834/CG4563/CG5568/CG4830/Pdhb/muc	8	Metabolic processes	1 > 6	-1.02057	Down
GO:0006979	response to oxidative stress	0.00604109	0.0499575	0.0420351	Cat/Ddc/sesB/Pxd/ple/ND-SGDH/Pxn/sun/ATPsynD/Oamb/CG14777/CG14778/ND-20/Ucp4A/ND-B17.2/Atg18b/CG12896/ND-B14/Sod3/Vdup1/Cln3/plh/SdhC/Gyc88E/Irc/cysu/mol	27	Cell signaling	1 > 6	-0.71874	Down
GO:0097435	supramolecular fiber organization	0.00633583	0.0522667	0.0439782	Act88F/Actn/FER/if/Mlc2/Mp20/Prm/Tm1/Tm2/up/fln/bt/Sas-4/l(2)efl/Pxn/Ret/shot/Mlp84B/Scgdelta/CG14431/PICK1/MnM/Zasp66/Zasp67/zye/CG5023/CG1674/sals/smog/IRSp53/Unc-89/tmod/sls/futsch/gammaTub23C/Msp300/d/nwk/Myo10A/mwh/PsGEF/Mhc/tn/Zasp52/Fhos/ringer/wupA/tyn	48	Other	1 > 6	-1.86615	Down
GO:0009612	response to mechanical stimulus	0.00655142	0.0539134	0.0453638	Rdl/Gad1/tutl/nompC/ppk/GABA-B-R2/nrv3/Dscam1/jus/Gat/pain/kcc/para	13	Cell signaling	1 > 6	-1.08358	Down
GO:0016053	organic acid biosynthetic process	0.00661326	0.0541581	0.0455697	b/Gs2/Hn/Gad1/ND-ACP/AcCoAS/pug/Fad2/Argl/CG10621/CG8834/CG4563/CG5568/CG7560/CG3961/CG4830/CG8630/Desat2/CG31115/CG31522/CG33110/bond/tn/hll	24	Metabolic processes	1 > 6	-0.270054	Down
GO:0046394	carboxylic acid biosynthetic process	0.00661326	0.0541581	0.0455697	b/Gs2/Hn/Gad1/ND-ACP/AcCoAS/pug/Fad2/Argl/CG10621/CG8834/CG4563/CG5568/CG7560/CG3961/CG4830/CG8630/Desat2/CG31115/CG31522/CG33110/bond/tn/hll	24	Metabolic processes	1 > 6	-0.270054	Down
GO:0044272	sulfur compound biosynthetic process	0.00666666	0.0544632	0.0458264	AcCoAS/Pdha/Hs3st-B/CG10621/Csgalnact/CG8834/CG4563/CG5568/CG7560/CG4830/Pdhb/CG31115/Hs3st-A/muc	14	Metabolic processes	1 > 6	-0.719675	Down
GO:0042330	taxis	0.00688348	0.0560987	0.0472025	Ddc/dpp/Lsp2/ort/w/Hdc/ple/Con/Nmdar1/Dop1R1/Gycalpha99B/NetB/stan/beat-IIIc/Drl-2/Lrt/pyx/HisCl1/robo3/pain/CG34353/rdgA/Sema2b/rdgC/br	25	Other	1 > 6	-0.846143	Down
GO:0048634	regulation of muscle organ development	0.00698659	0.0565294	0.0475649	abd-A/dpp/rst/twi/kirre/jp	6	Development & differentiation	1 > 6	-1.03114	Down
GO:1902075	cellular response to salt	0.00698659	0.0565294	0.0475649	mAChR-A/Syt1/Syt4/mAChR-B/Syt7/Syt12	6	Cell signaling	1 > 6	-0.94007	Down
GO:1903305	regulation of regulated secretory pathway	0.00698659	0.0565294	0.0475649	Syt1/GABA-B-R2/Syt4/Syt7/Cadps/Syt12	6	Other	1 > 6	-0.896365	Down
GO:0001704	formation of primary germ layer	0.00708133	0.0571589	0.0480946	abd-A/dpp/slp1/twi/bap/stumps/ths/pan/jeb	9	Other	1 > 6	-1.10758	Down
GO:0070887	cellular response to chemical stimulus	0.00712897	0.057406	0.0483025	mAChR-A/dpp/MtnA/sesB/Sh/trp/Syt1/GlyP/5-HT7/phm/trpl/Dop1R1/Dh44/Cyp6a8/Hr38/CG14777/Syt4/Rh50/CG14778/Gbeta5/wgn/daw/CG6766/PICK1/Atg18b/Cyp6w1/Prx2540-2/Prx2540-1/CG12896/Sod3/Drl-2/Dh44-R1/Pepck2/Lrt/CG10307/Vdup1/DopEcR/DOR/Blimp-1/Ilp8/Oatp74D/plh/mAChR-B/Amt/CG5038/Irc/MtnC/CG11893/CG13659/Syt7/Ilp7/Ilp3/MtnD/Dop2R/5-HT2A/Snmp1/Syt12/5-HT2B/lncRNA:let7C/Hr4/Vha68-1/Dop1R2/Ggamma30A/br	64	Cell signaling	1 > 6	-0.377761	Down
GO:0009314	response to radiation	0.00740603	0.0594951	0.0500603	b/inaD/ninaB/ninaC/Sh/trp/Syn/Gbeta76C/inaC/trpl/Nmdar1/Dop1R1/Gycalpha99B/Calx/PIP82/bdl/CG5958/Trpgamma/Tsp42Ej/Sod3/VGAT/PIP5K59B/Ilp8/PolH/shakB/stops/nAChRalpha7/rtp/verm/rdgA/cac/Ih/Su(var)3-9/rdgC/Ggamma30A	35	Cell signaling	1 > 6	-0.830677	Down
GO:0001707	mesoderm formation	0.00748909	0.0600195	0.0505015	abd-A/slp1/twi/bap/stumps/ths/pan/jeb	8	Other	1 > 6	-1.15586	Down
GO:0048067	cuticle pigmentation	0.00755502	0.0604044	0.0508254	Ddc/e/Pu/y/ple/Hr38/t	7	Other	1 > 6	-2.04186	Down
GO:0030537	larval behavior	0.00773178	0.0616714	0.0518915	Sh/Syt1/Gad1/Tbh/tutl/ppk/amon/Nlg2/sNPF/FMRFaR/pain/Shab/MsR2/tn/unc-104	15	Development & differentiation	1 > 6	-1.12722	Down
GO:0007414	axonal defasciculation	0.00828855	0.0654932	0.0551072	if/tutl/beat-Ia/beat-Ic/trol	5	Other	1 > 6	-1.03692	Down
GO:0048082	regulation of adult chitin-containing cuticle pigmentation	0.00828855	0.0654932	0.0551072	Ddc/e/y/ple/Hr38	5	Other	1 > 6	-2.51099	Down
GO:0051938	L-glutamate import	0.00828855	0.0654932	0.0551072	Eaat2/VGlut/KaiR1D/Sol1/Ih	5	Other	1 > 6	-1.10319	Down
GO:0097553	calcium ion transmembrane import into cytosol	0.00828855	0.0654932	0.0551072	Ca-alpha1D/Calx/KaiR1D/Mid1/cac	5	Other	1 > 6	-1.11177	Down
GO:0048589	developmental growth	0.00850702	0.0670623	0.0564275	dpp/eag/fj/FER/gt/kay/LanA/sesB/Sh/slo/alphaTub85E/vg/wbl/Syn/upd1/Zyx/shot/CadN/stan/Actbeta/bdl/aspr/Nlg2/PICK1/sNPF/scaf/Dscam1/Syn2/Liprin-gamma/PIP5K59B/Toll-6/Ilp8/Syn1/Octbeta2R/Spn88Eb/Fbxl7/Nrx-1/Octbeta1R/cpx/bchs/metro/Nlg1/pan/Orct2/jeb/rdo/futsch/stj/rgn/verm/Ank2/CadN2/d/cac/nwk/dally/dysc/Sema2b/Hr4/ringer/unc-104	61	Development & differentiation	1 > 6	-0.857933	Down
GO:0007416	synapse assembly	0.00859509	0.0671022	0.0564611	Gs2/kay/LanA/sesB/slo/Gad1/Syn/pros/stan/Nlg2/Syn2/Liprin-gamma/PIP5K59B/Syn1/Octbeta2R/Nrx-1/Octbeta1R/cpx/metro/Nlg1/Nlg3/Nlg4/jeb/futsch/stj/Ank2/cac/nwk/dysc/Fife/ringer/unc-104	32	Other	1 > 6	-0.861234	Down
GO:0050802	circadian sleep/wake cycle, sleep	0.00860614	0.0671022	0.0564611	Sh/Acer/SIFa/qvr/Shab/Hk/Ih/Dop1R2/wake/hll/speck	11	Other	1 > 6	-0.761129	Down
GO:0030728	ovulation	0.00867119	0.0671022	0.0564611	Tbh/Oamb/Octbeta2R/Nox	4	Other	1 > 6	0.533771	Up
GO:0042776	proton motive force-driven mitochondrial ATP synthesis	0.00867119	0.0671022	0.0564611	ATPsynbeta/sun/ATPsynO/ATPsynF	4	Other	1 > 6	-1.03149	Down
GO:0046164	alcohol catabolic process	0.00867119	0.0671022	0.0564611	Adh/Sodh-1/CG6910/speck	4	Other	1 > 6	0.941598	Up
GO:0051592	response to calcium ion	0.00867119	0.0671022	0.0564611	Syt1/Syt4/Syt7/Syt12	4	Cell signaling	1 > 6	-1.00418	Down
GO:0061687	detoxification of inorganic compound	0.00867119	0.0671022	0.0564611	MtnA/MtnC/MtnD/MtnE	4	Other	1 > 6	1.40387	Up
GO:1900075	positive regulation of neuromuscular synaptic transmission	0.00867119	0.0671022	0.0564611	GluRIIA/VGlut/KaiR1D/CG1909	4	Other	1 > 6	-1.06352	Down
GO:0031589	cell-substrate adhesion	0.00885682	0.0683819	0.0575378	if/LanA/Tig/Ret/zye/Sema2b/Zasp52/Fhos/tyn	9	Other	1 > 6	-1.55202	Down
GO:0008306	associative learning	0.00905337	0.0694372	0.0584258	trp/Rdl/Gad1/Syn/Shal/Nmdar1/Dop1R1/Oamb/DopEcR/Nrx-1/Alk/prt/futsch/rad	14	Other	1 > 6	-1.0606	Down
GO:0006637	acyl-CoA metabolic process	0.009074	0.0694372	0.0584258	AcCoAS/Pdha/Sgp/CG8834/CG8303/CG5065/CG4563/CG5568/CG4830/CG12268/Pdhb/CG30427/muc	13	Metabolic processes	1 > 6	-0.648622	Down
GO:0035383	thioester metabolic process	0.009074	0.0694372	0.0584258	AcCoAS/Pdha/Sgp/CG8834/CG8303/CG5065/CG4563/CG5568/CG4830/CG12268/Pdhb/CG30427/muc	13	Metabolic processes	1 > 6	-0.648622	Down
GO:0140352	export from cell	0.00907582	0.0694372	0.0584258	wbl/Syt1/Syn/GluRIIA/Rab3/CanB/Snap25/nSyb/nrv2/Scp1/GABA-B-R2/Syt4/CG9650/Rab3-GEF/Frq1/PICK1/twit/nrv3/Syngr/unc-13-4A/cmpy/KaiR1D/Syt7/cpx/7B2/rho-5/myd/Rim/Cadps/Frq2/Sol1/Rab26/brp/Syt12/cac/Ih/Flo2/Fife/gammaSnap2/unc-104	40	Other	1 > 6	-1.03636	Down
GO:0002121	inter-male aggressive behavior	0.00975105	0.0741823	0.0624184	Rdl/Tbh/Nlg2/twz/ppk29/Ktl	6	Other	1 > 6	-0.965632	Down
GO:0051924	regulation of calcium ion transport	0.00975105	0.0741823	0.0624184	stol/stj/SERCA/cac/Stacl/Ca-beta	6	Transport & trafficking	1 > 6	-1.27449	Down
GO:0009743	response to carbohydrate	0.00976199	0.0741823	0.0624184	boss/Pfk/Dop1R1/Ac78C/Actbeta/daw/PICK1/Pepck2/DopEcR/Ilp3	10	Cell signaling	1 > 6	-0.808219	Down
GO:0035152	regulation of tube architecture, open tracheal system	0.00982533	0.0744959	0.0626823	dpp/fj/if/kkv/shot/nrv2/stan/Gasp/obst-A/uif/sano/Blimp-1/grh/serp/conv/rtv/verm/tau/ds	19	Other	1 > 6	-1.72914	Down
GO:0002118	aggressive behavior	0.00998849	0.0755632	0.0635803	Rdl/fru/Tbh/Nlg2/twz/ppk29/Ktl	7	Other	1 > 6	-0.925615	Down
GO:0000302	response to reactive oxygen species	0.0102982	0.0775586	0.0652592	Cat/Ddc/ple/ND-SGDH/CG14777/CG14778/ND-20/Sod3/Vdup1/plh/Gyc88E	11	Cell signaling	1 > 6	-0.999772	Down
GO:0006090	pyruvate metabolic process	0.0102982	0.0775586	0.0652592	Ald1/Gapdh1/Hex-C/Men/Pfk/Pglym78/Pdha/Pepck2/Pdhb/tn/muc	11	Metabolic processes	1 > 6	-0.679161	Down
GO:0050830	defense response to Gram-positive bacterium	0.0105513	0.0792875	0.066714	Def/TotM/Listericin/DptB/PGRP-SD/wntD/AttD/Pebp1/Tep3/AttC/PGRP-SC1a/edin	12	Immune defense	1 > 6	0.558484	Up
GO:0051050	positive regulation of transport	0.0107948	0.0809372	0.0681021	fu/Syt1/inaC/upd1/nSyb/nrv2/Syt4/stol/CG7781/PICK1/CG9338/CG6329/KaiR1D/Nrx-1/Cad99C/PGRP-SC1a/CG31676/ND-MLRQ/Cadps/Sol1/qvr/stj/rtv/SERCA/cac/Stacl/Flo2/Fife/unc-104	29	Transport & trafficking	1 > 6	-1.03671	Down
GO:0043062	extracellular structure organization	0.0108356	0.0810626	0.0682076	Col4a1/LanA/Ppn/fs(1)M3/Pxn/vkg/prc/obst-A/CG5758/Cad99C/CG13998/nord/nolo/psd/stl/CG42342/mfas	17	Other	1 > 6	-1.09637	Down
GO:0050795	regulation of behavior	0.0113228	0.0845199	0.0711166	Sh/Rdl/Tbh/Dop1R1/Acer/ppk/Oamb/Gadd45/Ktl/Alk/rho-5/BG642312/SIFa/5-HT2A/qvr/Shab/Hk/Ih/Dop1R2/wake/hll/speck	22	Other	1 > 6	-0.643239	Down
GO:0071478	cellular response to radiation	0.0117229	0.0873135	0.0734672	inaD/ninaB/ninaC/trp/Gbeta76C/inaC/Gycalpha99B/PIP82/Tsp42Ej/PIP5K59B/Ilp8/stops/rdgA/Ih/rdgC	15	Cell signaling	1 > 6	-0.72954	Down
GO:0048878	chemical homeostasis	0.0117912	0.0876292	0.0737329	Ald1/boss/Hex-C/Pfk/sesB/trp/up/Cbp53E/trpl/Nmdar1/RyR/Dop1R1/nrv2/amon/Actbeta/Oamb/CG17841/Rh50/Nckx30C/CG10362/dob/VGlut/daw/Trpgamma/nrv3/CG14757/CG11825/DAT/Pepck2/Cln3/CG1090/CG6908/Amt/unc80/Nhe2/VhaAC45RP/ClC-a/Ctr1B/Snmp1/Cpn/kcc/SERCA/Vha68-1/Dop1R2/hll	45	Other	1 > 6	-0.774105	Down
GO:0003014	renal system process	0.0120734	0.0880139	0.0740566	CG10939/sns/Amnionless/kirre/Oatp58Db/Nhe2/CG30344/ClC-a	8	Other	1 > 6	-0.908958	Down
GO:0008016	regulation of heart contraction	0.0120734	0.0880139	0.0740566	eag/up/Acer/Proc/pain/Shab/cac/rad	8	Other	1 > 6	-0.99043	Down
GO:1903522	regulation of blood circulation	0.0120734	0.0880139	0.0740566	eag/up/Acer/Proc/pain/Shab/cac/rad	8	Other	1 > 6	-0.99043	Down
GO:0090066	regulation of anatomical structure size	0.0120774	0.0880139	0.0740566	dpp/fj/gt/kkv/ninaC/shot/CadN/nrv2/Cad96Ca/stan/Actbeta/Gasp/CG14431/obst-A/daw/sNPF/sano/tnc/Cad99C/mav/Alk/sals/IRSp53/dpy/tmod/Pvf3/grh/serp/conv/rtv/verm/kcc/nwk/Stacl/mwh/Sema2b/PsGEF/nw/ds	39	Other	1 > 6	-1.15388	Down
GO:0060541	respiratory system development	0.0121887	0.0880139	0.0740566	dpp/fj/h/if/kkv/knrl/LanA/Pu/sr/thr/ple/Zyx/shot/barr/nrv2/vri/stumps/pio/stan/Mipp1/Gasp/obst-A/uif/reb/exp/sano/RhoGEF64C/Blimp-1/dysf/dpy/form3/pan/grh/serp/conv/rtv/verm/salm/dally/Mhc/Fhos/tau/ds	43	Development & differentiation	1 > 6	-1.28969	Down
GO:0007412	axon target recognition	0.0121963	0.0880139	0.0740566	CadN/erm/Liprin-gamma/frac/pdm3	5	Other	1 > 6	-1.08912	Down
GO:0007615	anesthesia-resistant memory	0.0121963	0.0880139	0.0740566	Ddc/Dop2R/brp/Rgk1/rad	5	Other	1 > 6	-1.01429	Down
GO:0014074	response to purine-containing compound	0.0121963	0.0880139	0.0740566	Cyp6a2/Cyp6a8/Ac78C/CG11893/CG13659	5	Cell signaling	1 > 6	1.14029	Up
GO:0015800	acidic amino acid transport	0.0121963	0.0880139	0.0740566	Eaat2/VGlut/KaiR1D/Sol1/Ih	5	Transport & trafficking	1 > 6	-1.10319	Down
GO:0019934	cGMP-mediated signaling	0.0121963	0.0880139	0.0740566	Gycalpha99B/Gycbeta100B/Gyc88E/CG34357/CngA	5	Cell signaling	1 > 6	-1.26491	Down
GO:0044719	regulation of imaginal disc-derived wing size	0.0121963	0.0880139	0.0740566	Actbeta/daw/mav/dpy/nw	5	Other	1 > 6	0.61293	Up
GO:0048168	regulation of neuronal synaptic plasticity	0.0121963	0.0880139	0.0740566	Rab3/Snap25/Arc1/Neurochondrin/NT1	5	Other	1 > 6	-1.2798	Down
GO:0050975	sensory perception of touch	0.0121963	0.0880139	0.0740566	na/Nmdar1/nompC/Dscam1/Nmdar2	5	Other	1 > 6	-0.91183	Down
GO:0032940	secretion by cell	0.0122166	0.0880139	0.0740566	wbl/Syt1/Syn/GluRIIA/Rab3/CanB/Snap25/nSyb/Scp1/GABA-B-R2/Syt4/CG9650/Rab3-GEF/Frq1/PICK1/twit/Syngr/unc-13-4A/cmpy/KaiR1D/Syt7/cpx/7B2/rho-5/myd/Rim/Cadps/Frq2/Sol1/Rab26/brp/Syt12/cac/Ih/Flo2/Fife/gammaSnap2/unc-104	38	Transport & trafficking	1 > 6	-1.03457	Down
GO:0042052	rhabdomere development	0.0122343	0.0880139	0.0740566	oc/eys/SP2353/Syn2/prom/grh/Cpn/dysc/mbl/tau/chp	11	Development & differentiation	1 > 6	-1.16481	Down
GO:0006116	NADH oxidation	0.013102	0.0909591	0.0765347	Gdh/Gpdh1/Gpo1	3	Metabolic processes	1 > 6	-1.06008	Down
GO:0006538	glutamate catabolic process	0.013102	0.0909591	0.0765347	Gdh/Gs2/Gad1	3	Other	1 > 6	-0.957888	Down
GO:0007210	serotonin receptor signaling pathway	0.013102	0.0909591	0.0765347	5-HT7/5-HT2A/5-HT2B	3	Cell signaling	1 > 6	-1.17697	Down
GO:0007501	mesodermal cell fate specification	0.013102	0.0909591	0.0765347	abd-A/twi/ths	3	Other	1 > 6	-1.09237	Down
GO:0007529	establishment of synaptic specificity at neuromuscular junction	0.013102	0.0909591	0.0765347	DIP-gamma/DIP-kappa/dpr11	3	Other	1 > 6	-1.11566	Down
GO:0014048	regulation of glutamate secretion	0.013102	0.0909591	0.0765347	KaiR1D/Sol1/Ih	3	Transport & trafficking	1 > 6	-1.08645	Down
GO:0015842	aminergic neurotransmitter loading into synaptic vesicle	0.013102	0.0909591	0.0765347	w/prt/Vmat	3	Transport & trafficking	1 > 6	-0.959036	Down
GO:0016200	synaptic target attraction	0.013102	0.0909591	0.0765347	Con/NetB/Sema2b	3	Other	1 > 6	-0.962783	Down
GO:0032890	regulation of organic acid transport	0.013102	0.0909591	0.0765347	KaiR1D/Sol1/Ih	3	Transport & trafficking	1 > 6	-1.08645	Down
GO:0042435	indole-containing compound biosynthetic process	0.013102	0.0909591	0.0765347	Ddc/Hn/yellow-f2	3	Metabolic processes	1 > 6	0.202692	Up
GO:0048098	antennal joint development	0.013102	0.0909591	0.0765347	salr/dac/salm	3	Development & differentiation	1 > 6	-0.825238	Down
GO:0051932	synaptic transmission, GABAergic	0.013102	0.0909591	0.0765347	na/VGAT/Nlg4	3	Other	1 > 6	-1.1467	Down
GO:0051955	regulation of amino acid transport	0.013102	0.0909591	0.0765347	KaiR1D/Sol1/Ih	3	Transport & trafficking	1 > 6	-1.08645	Down
GO:0061535	glutamate secretion, neurotransmission	0.013102	0.0909591	0.0765347	KaiR1D/Sol1/Ih	3	Transport & trafficking	1 > 6	-1.08645	Down
GO:0140961	cellular detoxification of metal ion	0.013102	0.0909591	0.0765347	MtnA/MtnC/MtnD	3	Other	1 > 6	1.36425	Up
GO:1901160	primary amino compound metabolic process	0.013102	0.0909591	0.0765347	Ddc/Hn/speck	3	Metabolic processes	1 > 6	-0.409319	Down
GO:1903294	regulation of glutamate secretion, neurotransmission	0.013102	0.0909591	0.0765347	KaiR1D/Sol1/Ih	3	Transport & trafficking	1 > 6	-1.08645	Down
GO:0035337	fatty-acyl-CoA metabolic process	0.0133922	0.0925926	0.0779092	Sgp/CG8834/CG8303/CG5065/CG4563/CG5568/CG4830/CG12268/CG30427	9	Metabolic processes	1 > 6	-0.757229	Down
GO:0072593	reactive oxygen species metabolic process	0.0133922	0.0925926	0.0779092	Cat/ND-75/Prx2540-2/Prx2540-1/Sod3/Vdup1/CG31028/Nox/ND-30	9	Metabolic processes	1 > 6	-0.150989	Down
GO:0048565	digestive tract development	0.0137935	0.094978	0.0799163	abd-A/Col4a1/D/dpp/if/kkv/Kr/odd/pim/Scr/spo/thr/twi/upd1/barr/vkg/IA-2/tnc/Alk/Notum/pan/Antp	22	Development & differentiation	1 > 6	-0.986849	Down
GO:0055123	digestive system development	0.0137935	0.094978	0.0799163	abd-A/Col4a1/D/dpp/if/kkv/Kr/odd/pim/Scr/spo/thr/twi/upd1/barr/vkg/IA-2/tnc/Alk/Notum/pan/Antp	22	Development & differentiation	1 > 6	-0.986849	Down
GO:0098661	inorganic anion transmembrane transport	0.0141278	0.0951447	0.0800566	ort/Rdl/Lcch3/GluClalpha/CG15270/Mpcp1/HisCl1/ClC-a/kcc/pHCl-1	10	Transport & trafficking	1 > 6	-1.51179	Down
GO:0006085	acetyl-CoA biosynthetic process	0.0141843	0.0951447	0.0800566	AcCoAS/Pdha/Pdhb/muc	4	Metabolic processes	1 > 6	-0.404256	Down
GO:0006941	striated muscle contraction	0.0141843	0.0951447	0.0800566	up/fln/Stacl/tn	4	Other	1 > 6	-3.25644	Down
GO:0007211	octopamine or tyramine signaling pathway	0.0141843	0.0951447	0.0800566	Oct-TyrR/Tbh/Oamb/twz	4	Cell signaling	1 > 6	-0.424405	Down
GO:0007523	larval visceral muscle development	0.0141843	0.0951447	0.0800566	sns/kirre/ths/Msp300	4	Development & differentiation	1 > 6	-0.819028	Down
GO:0009642	response to light intensity	0.0141843	0.0951447	0.0800566	ninaC/inaC/Tsp42Ej/Ih	4	Cell signaling	1 > 6	-0.947788	Down
GO:0010810	regulation of cell-substrate adhesion	0.0141843	0.0951447	0.0800566	Ret/Sema2b/Zasp52/Fhos	4	Other	1 > 6	-1.17494	Down
GO:0021556	central nervous system formation	0.0141843	0.0951447	0.0800566	spz3/danr/dan/NT1	4	Other	1 > 6	-2.30279	Down
GO:0034308	primary alcohol metabolic process	0.0141843	0.0951447	0.0800566	Adh/Gpdh1/Pdh/Gpo1	4	Metabolic processes	1 > 6	-0.601661	Down
GO:0048047	mating behavior, sex discrimination	0.0141843	0.0951447	0.0800566	Sh/fru/Tbh/SIFa	4	Reproduction	1 > 6	-1.35749	Down
GO:0060142	regulation of syncytium formation by plasma membrane fusion	0.0141843	0.0951447	0.0800566	Mp20/mspo/kirre/Pax	4	Other	1 > 6	-1.06671	Down
GO:0072347	response to anesthetic	0.0141843	0.0951447	0.0800566	na/RyR/unc79/trol	4	Cell signaling	1 > 6	-1.40124	Down
GO:1901739	regulation of myoblast fusion	0.0141843	0.0951447	0.0800566	Mp20/mspo/kirre/Pax	4	Other	1 > 6	-1.06671	Down
GO:0052652	cyclic purine nucleotide metabolic process	0.0150135	0.100507	0.0845685	Gycalpha99B/Gycbeta100B/Ac3/Ac78C/Gyc88E/CG34357/CG43373/Pde1c	8	Metabolic processes	1 > 6	-1.16289	Down
GO:0009410	response to xenobiotic stimulus	0.0164843	0.110135	0.0926694	slo/Rdl/phm/Cyp6a8/Cyp6w1/CG11893/CG13659	7	Cell signaling	1 > 6	0.567907	Up
GO:0099172	presynapse organization	0.0169214	0.112832	0.0949387	Syn/mGluR/CG6048/ND-20/Nlg2/Nrx-1/Aplip1/Nlg1/Nlg3/Nlg4/Fife	11	Other	1 > 6	-1.01437	Down
GO:0002028	regulation of sodium ion transport	0.0171857	0.113918	0.0958532	tipE/nrv2/Teh2/Teh1/Teh3	5	Transport & trafficking	1 > 6	-1.24419	Down
GO:0019233	sensory perception of pain	0.0171857	0.113918	0.0958532	TkR99D/ppk/CG15270/pain/stj	5	Other	1 > 6	-1.1024	Down
GO:0048085	adult chitin-containing cuticle pigmentation	0.0171857	0.113918	0.0958532	Ddc/e/y/ple/Hr38	5	Other	1 > 6	-2.51099	Down
GO:0032879	regulation of localization	0.0174968	0.115753	0.0973969	fu/sesB/tipE/trp/Syt1/pros/GluRIIA/inaC/upd1/Rab3/nSyb/nrv2/CG3078/Ant2/CG13920/GABA-B-R2/Syt4/stol/CG9650/Frq1/IA-2/Dpp10/CG7781/PICK1/twit/CG9338/CG2121/CG6329/Syngr/Teh2/cmpy/Teh1/ATP8B/Fbxl7/KaiR1D/Nrx-1/Lsd-1/Cad99C/Syt7/Teh3/cpx/7B2/rho-5/PGRP-SC1a/CG31676/ND-MLRQ/Cadps/Frq2/Sol1/Rab26/brp/qvr/stj/Syt12/rtv/SERCA/cac/Hk/Ih/dally/Stacl/Flo2/Fife/unc-104/Ca-beta/stg1	66	Transport & trafficking	1 > 6	-1.02959	Down
GO:0001754	eye photoreceptor cell differentiation	0.0175543	0.115907	0.0975259	boss/dpp/kay/oc/pros/sv/dac/tutl/CadN/klg/amon/stan/Actbeta/bdl/Nek2/eys/daw/Smyd4-3/SP2353/Syn2/Blimp-1/Smyd4-2/Dlip3/Alk/jeb/prom/grh/salm/tinc/Cpn/CadN2/dysc/mbl/tau/chp/br	36	Development & differentiation	1 > 6	-0.840162	Down
GO:0001751	compound eye photoreceptor cell differentiation	0.0177943	0.117262	0.0986663	boss/dpp/kay/oc/pros/sv/dac/tutl/CadN/klg/amon/stan/Actbeta/bdl/Nek2/eys/daw/Smyd4-3/SP2353/Syn2/Blimp-1/Smyd4-2/Dlip3/Alk/jeb/prom/grh/salm/Cpn/CadN2/dysc/mbl/tau/chp/br	35	Development & differentiation	1 > 6	-0.834246	Down
GO:0042752	regulation of circadian rhythm	0.0192715	0.126749	0.106649	na/Sh/so/Rdl/Acer/Oamb/eys/Ir25a/GlyT/rho-5/Cipc/SIFa/qvr/Shab/Hk/Ih/Dop1R2/wake/hll/speck	20	Other	1 > 6	-0.79452	Down
GO:0015698	inorganic anion transport	0.0193144	0.126784	0.106678	ort/Rdl/Lcch3/tty/GluClalpha/CG15270/Mpcp1/CG10483/HisCl1/ClC-a/kcc/pHCl-1	12	Transport & trafficking	1 > 6	-1.41632	Down
GO:0051240	positive regulation of multicellular organismal process	0.0203239	0.133151	0.112036	abd-A/dpp/Sh/oc/pros/TkR99D/Zyx/shot/Acer/stan/Actbeta/Oamb/nerfin-1/daw/sNPF/kat-60L1/Octbeta2R/rho-5/bchs/Proc/SIFa/Nox/sif/Orct2/5-HT2A/qvr/Ank2/Shab/cac/Hk/Ih/Hr4/wake/trol/hll	35	Other	1 > 6	-0.392467	Down
GO:0006730	one-carbon metabolic process	0.0206542	0.134792	0.113416	Nmdmc/pug/CG7560/CAH8/CAH9/CAH5/Mthfs	7	Metabolic processes	1 > 6	0.5249	Up
GO:0031644	regulation of nervous system process	0.0206542	0.134792	0.113416	Rdl/TkR99D/Dop1R1/b6/Oamb/Alk/hbt	7	Other	1 > 6	-1.46466	Down
GO:1901135	carbohydrate derivative metabolic process	0.0209886	0.13671	0.11503	Ald1/Gpdh1/Hex-C/kkv/Pfk/sesB/ATPsynbeta/ATPsynG/blw/AcCoAS/Gycalpha99B/Gycbeta100B/sun/ATPsynCF6/ATPsynD/ATPsynO/ATPsynB/ATPsyngamma/Paics/Gpo1/Ak1/Parg/Ac3/Ac78C/Pdha/ATPsyndelta/CG4341/CG12177/CG7990/Hs3st-B/CG17224/Sgp/CG5731/CG9395/PGRP-SC1b/Csgalnact/CG8834/CG8303/CG5065/CG15651/Xxylt/CG4563/ATPsynF/CG16758/Cht7/CG5568/FucTA/CG4830/Adgf-C/ATPsynE/Gyc88E/CG5038/CG12268/Pdhb/Mgat2/ATPsynC/PGR…	72	Metabolic processes	1 > 6	-0.967484	Down
GO:0044283	small molecule biosynthetic process	0.0213369	0.13871	0.116713	b/Gs2/Hn/ninaB/Pu/spo/Gad1/phm/Tbh/ND-ACP/AcCoAS/pug/Fad2/Argl/CG10621/CG8834/Pepck2/CG4563/CG5568/CG7560/CG5235/CG3961/ND-39/olf413/CG4830/CG8630/Adgf-C/Npc2b/Desat2/CG31115/CG31522/CG33110/bond/sro/tn/hll	36	Metabolic processes	1 > 6	-0.458327	Down
GO:0031629	synaptic vesicle fusion to presynaptic active zone membrane	0.0214939	0.139463	0.117346	Rab3/Snap25/GABA-B-R2/brp	4	Transport & trafficking	1 > 6	-1.06617	Down
GO:0007606	sensory perception of chemical stimulus	0.0217149	0.140626	0.118325	eag/if/Sh/Oct-TyrR/pros/TkR99D/Obp19d/Obp83a/ppk/Ac78C/Rh50/CheA7a/dpr14/dpr18/Obp19b/Ir25a/dpr19/dpr13/Obp56a/Obp56d/dpr20/dpr5/ATP8B/dpr15/dpr9/Amt/Obp99a/Obp99b/dpr1/dpr6/Obp57b/Obp83g/dpr17/Ir31a/dpr10/dpr11/dpr7/dpr4/dpr12/OtopLa/Snmp1/rdgA/pdm3/Ggamma30A	44	Other	1 > 6	-1.0177	Down
GO:0050807	regulation of synapse organization	0.0218336	0.141123	0.118744	Act57B/LanA/slo/stan/CG6048/ND-20/Nlg2/PICK1/Syn2/Liprin-gamma/PIP5K59B/Syn1/Octbeta2R/Nrx-1/Octbeta1R/DIP-gamma/mav/Aplip1/bchs/metro/dpr11/futsch/stj/Ank2/cac/nwk/dysc/ringer/unc-104	29	Other	1 > 6	-0.822745	Down
GO:0009187	cyclic nucleotide metabolic process	0.0223905	0.144171	0.121308	Gycalpha99B/Gycbeta100B/Ac3/Ac78C/Gyc88E/CG34357/CG43373/Pde1c	8	Metabolic processes	1 > 6	-1.16289	Down
GO:0017157	regulation of exocytosis	0.0223905	0.144171	0.121308	Syt1/Rab3/GABA-B-R2/Syt4/Syt7/Cadps/Rab26/Syt12	8	Transport & trafficking	1 > 6	-0.957003	Down
GO:0042558	pteridine-containing compound metabolic process	0.0225341	0.144819	0.121853	Pu/Nmdmc/pug/CG7560/Mthfs/l(3)72Dr	6	Metabolic processes	1 > 6	0.30511	Up
GO:0061077	chaperone-mediated protein folding	0.022832	0.146455	0.12323	Hsc70-1/Hsc70-2/Hsp23/l(2)efl/jdp/CG14207/CG5001/CG13133/CG7409/CG4461/RIC-3	11	Other	1 > 6	-1.32752	Down
GO:1901568	fatty acid derivative metabolic process	0.02313	0.148085	0.124601	Sgp/CG8834/CG8303/CG5065/CG4563/CG5568/CG4830/CG12268/CG30427	9	Metabolic processes	1 > 6	-0.757229	Down
GO:0035296	regulation of tube diameter	0.0233602	0.148712	0.125129	dpp/kkv/nrv2/tnc/rtv	5	Other	1 > 6	-1.77607	Down
GO:0048079	regulation of cuticle pigmentation	0.0233602	0.148712	0.125129	Ddc/e/y/ple/Hr38	5	Other	1 > 6	-2.51099	Down
GO:0048499	synaptic vesicle membrane organization	0.0233602	0.148712	0.125129	Rab3/Snap25/GABA-B-R2/Nlg2/brp	5	Transport & trafficking	1 > 6	-1.01107	Down
GO:0001952	regulation of cell-matrix adhesion	0.0239511	0.150206	0.126386	Ret/Sema2b/Zasp52	3	Other	1 > 6	-1.30957	Down
GO:0001956	positive regulation of neurotransmitter secretion	0.0239511	0.150206	0.126386	KaiR1D/Sol1/Fife	3	Transport & trafficking	1 > 6	-1.15569	Down
GO:0008365	adult chitin-based cuticle development	0.0239511	0.150206	0.126386	Acp1/serp/verm	3	Development & differentiation	1 > 6	-4.98442	Down
GO:0014047	glutamate secretion	0.0239511	0.150206	0.126386	KaiR1D/Sol1/Ih	3	Transport & trafficking	1 > 6	-1.08645	Down
GO:0015865	purine nucleotide transport	0.0239511	0.150206	0.126386	sesB/w/Ant2	3	Transport & trafficking	1 > 6	-0.046231	Down
GO:0015868	purine ribonucleotide transport	0.0239511	0.150206	0.126386	sesB/w/Ant2	3	Transport & trafficking	1 > 6	-0.046231	Down
GO:0050965	detection of temperature stimulus involved in sensory perception of pain	0.0239511	0.150206	0.126386	CG15270/pain/stj	3	Other	1 > 6	-0.921369	Down
GO:0051590	positive regulation of neurotransmitter transport	0.0239511	0.150206	0.126386	KaiR1D/Sol1/Fife	3	Transport & trafficking	1 > 6	-1.15569	Down
GO:0045475	locomotor rhythm	0.0243661	0.152243	0.1281	e/kay/na/upd1/Dh44/vri/Ac3/qsm/kairos/unc79/unc80/Ilp3/Mid1/Ih/dysc	15	Other	1 > 6	-1.08142	Down
GO:0048546	digestive tract morphogenesis	0.0243661	0.152243	0.1281	Col4a1/D/dpp/kkv/Kr/odd/pim/thr/twi/upd1/barr/vkg/tnc/Notum/pan	15	Development & differentiation	1 > 6	-0.970235	Down
GO:1901701	cellular response to oxygen-containing compound	0.0246449	0.1537	0.129326	mAChR-A/Sh/Syt1/GlyP/5-HT7/Dop1R1/Hr38/CG14777/Syt4/CG14778/Gbeta5/daw/PICK1/Sod3/Pepck2/Vdup1/DopEcR/DOR/Blimp-1/Ilp8/Oatp74D/plh/mAChR-B/Syt7/Ilp7/Ilp3/Dop2R/5-HT2A/Syt12/5-HT2B/lncRNA:let7C/Hr4/Dop1R2/Ggamma30A/br	35	Cell signaling	1 > 6	-0.705835	Down
GO:0019637	organophosphate metabolic process	0.0248264	0.154547	0.130038	Adh/Ald1/Argk1/Gpdh1/Hex-C/Men/Pfk/sesB/ATPsynbeta/ATPsynG/blw/AcCoAS/Gycalpha99B/Gycbeta100B/sun/ATPsynCF6/ATPsynD/ATPsynO/ATPsynB/ATPsyngamma/Paics/Gpo1/Ak1/Parg/Ac3/Ac78C/Pdha/ATPsyndelta/CG3009/CG7990/CG17224/Sgp/sPLA2/CG8834/CG8303/CG5065/PIP5K59B/CG4563/ATPsynF/CG5568/CG17027/CG11619/CG7365/CG11437/CG4830/ATPsynE/Gyc88E/CG12268/Pdhb/ATPsynC/Prat2/CG30427/Notum/CG34357/rdgA/CG43373/Pde1c/Vha…	60	Metabolic processes	1 > 6	-0.69497	Down
GO:0009190	cyclic nucleotide biosynthetic process	0.0255046	0.158476	0.133345	Gycalpha99B/Gycbeta100B/Ac3/Ac78C/Gyc88E/CG34357/CG43373	7	Metabolic processes	1 > 6	-1.13695	Down
GO:0008355	olfactory learning	0.0262958	0.163092	0.137229	trp/Rdl/Gad1/Syn/Nmdar1/Dop1R1/Oamb/Alk/prt/futsch/rad	11	Other	1 > 6	-1.04557	Down
GO:0007424	open tracheal system development	0.0266205	0.164508	0.13842	dpp/fj/h/if/kkv/knrl/LanA/Pu/sr/thr/ple/Zyx/shot/barr/nrv2/vri/stumps/pio/stan/Mipp1/Gasp/obst-A/uif/sano/RhoGEF64C/Blimp-1/dysf/dpy/form3/pan/grh/serp/conv/rtv/verm/salm/dally/Mhc/tau/ds	40	Development & differentiation	1 > 6	-1.25053	Down
GO:0033866	nucleoside bisphosphate biosynthetic process	0.0269017	0.164508	0.13842	AcCoAS/Pdha/CG8834/CG4563/CG5568/CG4830/Pdhb/muc	8	Metabolic processes	1 > 6	-1.02057	Down
GO:0034030	ribonucleoside bisphosphate biosynthetic process	0.0269017	0.164508	0.13842	AcCoAS/Pdha/CG8834/CG4563/CG5568/CG4830/Pdhb/muc	8	Metabolic processes	1 > 6	-1.02057	Down
GO:0034033	purine nucleoside bisphosphate biosynthetic process	0.0269017	0.164508	0.13842	AcCoAS/Pdha/CG8834/CG4563/CG5568/CG4830/Pdhb/muc	8	Metabolic processes	1 > 6	-1.02057	Down
GO:0042026	protein refolding	0.0269017	0.164508	0.13842	Hsc70-1/Hsc70-2/Hsp23/l(2)efl/CG14207/CG13133/CG7409/CG4461	8	Other	1 > 6	-1.42438	Down
GO:0046661	male sex differentiation	0.0269017	0.164508	0.13842	salr/tj/fru/scaf/tnc/salm/otk2/br	8	Development & differentiation	1 > 6	-0.881772	Down
GO:0072499	photoreceptor cell axon guidance	0.0269017	0.164508	0.13842	Tig/NetB/wgn/erm/DIP-gamma/gogo/dpr11/dysc	8	Cell signaling	1 > 6	-1.03109	Down
GO:0008652	amino acid biosynthetic process	0.0269977	0.164508	0.13842	b/Gs2/Hn/Gad1/pug/Argl/CG10621/CG7560/CG31115/tn	10	Metabolic processes	1 > 6	-0.131044	Down
GO:0007591	molting cycle, chitin-based cuticle	0.0270117	0.164508	0.13842	Ddc/e/Lcp1/Pu/y/ple/Zyx/Hr38/pio/obst-A/Cht7/dpy/pan/pot/serp/verm/Cht6/speck	18	Other	1 > 6	-2.21096	Down
GO:0042303	molting cycle	0.0270117	0.164508	0.13842	Ddc/e/Lcp1/Pu/y/ple/Zyx/Hr38/pio/obst-A/Cht7/dpy/pan/pot/serp/verm/Cht6/speck	18	Other	1 > 6	-2.21096	Down
GO:0040007	growth	0.0275222	0.167315	0.140782	bam/dpp/eag/fj/FER/gt/kay/LanA/sesB/Sh/slo/alphaTub85E/vg/wbl/Syn/upd1/Zyx/shot/CadN/stan/Actbeta/bdl/aspr/Nlg2/Schip1/PICK1/sNPF/scaf/Dscam1/Syn2/Liprin-gamma/PIP5K59B/CG1139/Toll-6/Ilp8/cmpy/Syn1/Octbeta2R/Paip2/Spn88Eb/Fbxl7/Nrx-1/Octbeta1R/Alk/cpx/bchs/metro/Nlg1/pan/Orct2/jeb/rdo/futsch/stj/rgn/verm/Ank2/CadN2/d/cac/nwk/dally/dysc/Sema2b/Hr4/ringer/unc-104	67	Development & differentiation	1 > 6	-0.800588	Down
GO:1901570	fatty acid derivative biosynthetic process	0.0285257	0.173104	0.145653	CG8834/CG8303/CG5065/CG4563/CG5568/CG4830	6	Metabolic processes	1 > 6	-1.37708	Down
GO:0042067	establishment of ommatidial planar polarity	0.0288054	0.174487	0.146817	fj/fw/kay/sca/upd1/CadN/stan/sano/grh/CadN2/d/ds	12	Other	1 > 6	-1.16569	Down
GO:0006633	fatty acid biosynthetic process	0.0289963	0.175329	0.147525	ND-ACP/AcCoAS/Fad2/CG8834/CG4563/CG5568/CG3961/CG4830/CG8630/Desat2/CG31522/CG33110/bond/hll	14	Metabolic processes	1 > 6	-0.369346	Down
GO:0015804	neutral amino acid transport	0.0307239	0.184125	0.154926	NAAT1/VGAT/GlyT/Ntl	4	Transport & trafficking	1 > 6	-1.61706	Down
GO:0034446	substrate adhesion-dependent cell spreading	0.0307239	0.184125	0.154926	if/LanA/Tig/Fhos	4	Other	1 > 6	-0.7809	Down
GO:0035158	regulation of tube diameter, open tracheal system	0.0307239	0.184125	0.154926	dpp/kkv/nrv2/rtv	4	Other	1 > 6	-2.01074	Down
GO:0062149	detection of stimulus involved in sensory perception of pain	0.0307239	0.184125	0.154926	ppk/CG15270/pain/stj	4	Other	1 > 6	-1.08279	Down
GO:1990834	response to odorant	0.0307239	0.184125	0.154926	Dop1R1/DAT/Obp57b/Dop1R2	4	Cell signaling	1 > 6	-1.34734	Down
GO:0046068	cGMP metabolic process	0.0308028	0.18427	0.155049	Gycalpha99B/Gycbeta100B/Gyc88E/CG34357/Pde1c	5	Metabolic processes	1 > 6	-1.26691	Down
GO:0099173	postsynapse organization	0.0310785	0.185263	0.155884	Nlg2/PICK1/Nrx-1/Nlg1/Nlg3/Nlg4/Neto	7	Other	1 > 6	-1.01544	Down
GO:1902652	secondary alcohol metabolic process	0.0310785	0.185263	0.155884	spo/phm/Idh3a/Eo/Idh3b/Idh3g/sro	7	Metabolic processes	1 > 6	-0.526803	Down
GO:0046530	photoreceptor cell differentiation	0.0312229	0.185796	0.156332	boss/dpp/kay/oc/pros/sv/dac/tutl/CadN/klg/amon/stan/Actbeta/PIP82/bdl/Nek2/eys/daw/Smyd4-3/SP2353/Syn2/Blimp-1/Smyd4-2/Dlip3/Alk/jeb/prom/grh/salm/tinc/Cpn/CadN2/dysc/mbl/sno/tau/chp/br	38	Development & differentiation	1 > 6	-0.800748	Down
GO:0048806	genitalia development	0.0320063	0.190122	0.159972	abd-A/salr/Dr/scaf/tnc/salm/otk2/br	8	Development & differentiation	1 > 6	-0.680001	Down
GO:0044093	positive regulation of molecular function	0.0321581	0.190688	0.160448	fu/fzy/Gbeta76C/Ret/mof/nrv2/Cad96Ca/RSG7/Oamb/stol/CG1695/CG7781/Schip1/CG9338/Drl-2/CG6329/Alk/7B2/CG31676/ND-MLRQ/Ddr/CG34393/sif/RhoGAP102A/bora/CG42450/qvr/stj/rtv/CG42795/SERCA/Stacl/rad/Cyt-c-p	34	Other	1 > 6	-0.905662	Down
GO:0051124	synaptic assembly at neuromuscular junction	0.0325577	0.192719	0.162157	kay/LanA/sesB/slo/Syn/Nlg2/Syn2/Liprin-gamma/PIP5K59B/Syn1/Octbeta2R/Nrx-1/Octbeta1R/cpx/metro/Nlg1/jeb/futsch/stj/Ank2/cac/nwk/dysc/ringer/unc-104	25	Other	1 > 6	-0.838463	Down
GO:0006520	amino acid metabolic process	0.0341466	0.199806	0.16812	b/Ddc/e/Gdh/Gs2/Hn/y/Gad1/Hdc/ple/Odc2/Faa/pug/CG8097/Daao2/Argl/CG6415/CG10621/Daao1/Sardh/CG7560/CG3999/yellow-f2/yellow-h/CG31115/tn/KFase	27	Metabolic processes	1 > 6	-0.362486	Down
GO:0010038	response to metal ion	0.0343332	0.199806	0.16812	MtnA/Syt1/Syt4/Zip42C.2/List/MtnC/Syt7/MtnD/Ctr1B/Syt12/MtnE	11	Cell signaling	1 > 6	-0.260494	Down
GO:0033865	nucleoside bisphosphate metabolic process	0.0345635	0.199806	0.16812	AcCoAS/Pdha/Sgp/CG8834/CG8303/CG5065/CG4563/CG5568/CG4830/CG12268/Pdhb/CG30427/muc	13	Metabolic processes	1 > 6	-0.648622	Down
GO:0033875	ribonucleoside bisphosphate metabolic process	0.0345635	0.199806	0.16812	AcCoAS/Pdha/Sgp/CG8834/CG8303/CG5065/CG4563/CG5568/CG4830/CG12268/Pdhb/CG30427/muc	13	Metabolic processes	1 > 6	-0.648622	Down
GO:0034032	purine nucleoside bisphosphate metabolic process	0.0345635	0.199806	0.16812	AcCoAS/Pdha/Sgp/CG8834/CG8303/CG5065/CG4563/CG5568/CG4830/CG12268/Pdhb/CG30427/muc	13	Metabolic processes	1 > 6	-0.648622	Down
GO:0060322	head development	0.0345997	0.199806	0.16812	Appl/D/dpp/Dr/gt/h/slp1/oc/pros/dac/shot/unpg/toy/stan/Actbeta/Dscam1/S-Lap1/CG6083/robo3/bchs/vvl/Antp/dati/lncRNA:let7C/Sema2b/PsGEF	26	Development & differentiation	1 > 6	-0.782252	Down
GO:0009063	amino acid catabolic process	0.0367654	0.199806	0.16812	Gdh/Gs2/Hn/Gad1/Hdc/Faa/Daao2/CG6415/Daao1/Sardh/CG3999/KFase	12	Metabolic processes	1 > 6	0.0690853	Up
GO:1901655	cellular response to ketone	0.0374135	0.199806	0.16812	Pepck2/DOR/Blimp-1/Oatp74D/lncRNA:let7C/Hr4/br	7	Cell signaling	1 > 6	-0.428138	Down
GO:0001694	histamine biosynthetic process	0.0374266	0.199806	0.16812	Hdc/t	2	Metabolic processes	1 > 6	-0.844684	Down
GO:0002209	behavioral defense response	0.0374266	0.199806	0.16812	FMRFaR/MsR2	2	Immune defense	1 > 6	-1.1218	Down
GO:0003009	skeletal muscle contraction	0.0374266	0.199806	0.16812	fln/Stacl	2	Other	1 > 6	-4.09704	Down
GO:0006067	ethanol metabolic process	0.0374266	0.199806	0.16812	Adh/Gpdh1	2	Metabolic processes	1 > 6	0.136746	Up
GO:0006103	2-oxoglutarate metabolic process	0.0374266	0.199806	0.16812	Ogdh/CG44242	2	Metabolic processes	1 > 6	-0.652375	Down
GO:0006587	serotonin biosynthetic process from tryptophan	0.0374266	0.199806	0.16812	Ddc/Hn	2	Metabolic processes	1 > 6	-0.0530695	Down
GO:0006662	glycerol ether metabolic process	0.0374266	0.199806	0.16812	Agps/CG5065	2	Metabolic processes	1 > 6	-1.06182	Down
GO:0007191	adenylate cyclase-activating dopamine receptor signaling pathway	0.0374266	0.199806	0.16812	Dop1R1/Dop1R2	2	Cell signaling	1 > 6	-1.24214	Down
GO:0007213	G protein-coupled acetylcholine receptor signaling pathway	0.0374266	0.199806	0.16812	mAChR-A/mAChR-B	2	Cell signaling	1 > 6	-0.81186	Down
GO:0008611	ether lipid biosynthetic process	0.0374266	0.199806	0.16812	Agps/CG5065	2	Metabolic processes	1 > 6	-1.06182	Down
GO:0009650	UV protection	0.0374266	0.199806	0.16812	Sod3/PolH	2	Other	1 > 6	0.680198	Up
GO:0010025	wax biosynthetic process	0.0374266	0.199806	0.16812	CG8303/CG5065	2	Metabolic processes	1 > 6	-0.857477	Down
GO:0010166	wax metabolic process	0.0374266	0.199806	0.16812	CG8303/CG5065	2	Metabolic processes	1 > 6	-0.857477	Down
GO:0014049	positive regulation of glutamate secretion	0.0374266	0.199806	0.16812	KaiR1D/Sol1	2	Transport & trafficking	1 > 6	-1.31063	Down
GO:0015812	gamma-aminobutyric acid transport	0.0374266	0.199806	0.16812	VGAT/Gat	2	Transport & trafficking	1 > 6	-1.46156	Down
GO:0015866	ADP transport	0.0374266	0.199806	0.16812	sesB/Ant2	2	Transport & trafficking	1 > 6	0.287585	Up
GO:0015867	ATP transport	0.0374266	0.199806	0.16812	sesB/Ant2	2	Transport & trafficking	1 > 6	0.287585	Up
GO:0019323	pentose catabolic process	0.0374266	0.199806	0.16812	CG3597/CG3609	2	Other	1 > 6	0.814265	Up
GO:0019464	glycine decarboxylation via glycine cleavage system	0.0374266	0.199806	0.16812	CG6415/CG3999	2	Other	1 > 6	1.09598	Up
GO:0030241	skeletal muscle myosin thick filament assembly	0.0374266	0.199806	0.16812	fln/Mhc	2	Other	1 > 6	-4.78373	Down
GO:0032529	follicle cell microvillus organization	0.0374266	0.199806	0.16812	Cad99C/psd	2	Other	1 > 6	-1.00757	Down
GO:0032892	positive regulation of organic acid transport	0.0374266	0.199806	0.16812	KaiR1D/Sol1	2	Transport & trafficking	1 > 6	-1.31063	Down
GO:0035178	turning behavior	0.0374266	0.199806	0.16812	ppk/pain	2	Other	1 > 6	-1.04132	Down
GO:0035179	larval turning behavior	0.0374266	0.199806	0.16812	ppk/pain	2	Development & differentiation	1 > 6	-1.04132	Down
GO:0035187	hatching behavior	0.0374266	0.199806	0.16812	amon/Neto	2	Other	1 > 6	-0.824187	Down
GO:0035795	negative regulation of mitochondrial membrane permeability	0.0374266	0.199806	0.16812	sesB/Ant2	2	Other	1 > 6	0.287585	Up
GO:0042427	serotonin biosynthetic process	0.0374266	0.199806	0.16812	Ddc/Hn	2	Metabolic processes	1 > 6	-0.0530695	Down
GO:0042843	D-xylose catabolic process	0.0374266	0.199806	0.16812	CG3597/CG3609	2	Other	1 > 6	0.814265	Up
GO:0045213	neurotransmitter receptor metabolic process	0.0374266	0.199806	0.16812	Gs2/Gad1	2	Cell signaling	1 > 6	-1.10875	Down
GO:0046485	ether lipid metabolic process	0.0374266	0.199806	0.16812	Agps/CG5065	2	Metabolic processes	1 > 6	-1.06182	Down
GO:0046504	glycerol ether biosynthetic process	0.0374266	0.199806	0.16812	Agps/CG5065	2	Metabolic processes	1 > 6	-1.06182	Down
GO:0048266	behavioral response to pain	0.0374266	0.199806	0.16812	ppk/pain	2	Cell signaling	1 > 6	-1.04132	Down
GO:0051954	positive regulation of amine transport	0.0374266	0.199806	0.16812	KaiR1D/Sol1	2	Transport & trafficking	1 > 6	-1.31063	Down
GO:0051957	positive regulation of amino acid transport	0.0374266	0.199806	0.16812	KaiR1D/Sol1	2	Transport & trafficking	1 > 6	-1.31063	Down
GO:0060297	regulation of sarcomere organization	0.0374266	0.199806	0.16812	Tm2/sals	2	Other	1 > 6	-2.3103	Down
GO:0060359	response to ammonium ion	0.0374266	0.199806	0.16812	Rh50/Amt	2	Cell signaling	1 > 6	-1.33438	Down
GO:0071242	cellular response to ammonium ion	0.0374266	0.199806	0.16812	Rh50/Amt	2	Cell signaling	1 > 6	-1.33438	Down
GO:0071484	cellular response to light intensity	0.0374266	0.199806	0.16812	Tsp42Ej/Ih	2	Cell signaling	1 > 6	-0.813108	Down
GO:0071688	striated muscle myosin thick filament assembly	0.0374266	0.199806	0.16812	fln/Mhc	2	Other	1 > 6	-4.78373	Down
GO:0071694	maintenance of protein location in extracellular region	0.0374266	0.199806	0.16812	ihog/dally	2	Other	1 > 6	-0.0680037	Down
GO:0095500	acetylcholine receptor signaling pathway	0.0374266	0.199806	0.16812	mAChR-A/mAChR-B	2	Cell signaling	1 > 6	-0.81186	Down
GO:0097384	cellular lipid biosynthetic process	0.0374266	0.199806	0.16812	Agps/CG5065	2	Metabolic processes	1 > 6	-1.06182	Down
GO:0098926	postsynaptic signal transduction	0.0374266	0.199806	0.16812	mAChR-A/mAChR-B	2	Cell signaling	1 > 6	-0.81186	Down
GO:0099601	regulation of neurotransmitter receptor activity	0.0374266	0.199806	0.16812	b6/stg1	2	Cell signaling	1 > 6	-2.99106	Down
GO:0106023	regulation of pupariation	0.0374266	0.199806	0.16812	Ilp8/Hr4	2	Other	1 > 6	0.847796	Up
GO:1901028	regulation of mitochondrial outer membrane permeabilization involved in apoptotic signaling pathway	0.0374266	0.199806	0.16812	sesB/Ant2	2	Cell signaling	1 > 6	0.287585	Up
GO:1901029	negative regulation of mitochondrial outer membrane permeabilization involved in apoptotic signaling pathway	0.0374266	0.199806	0.16812	sesB/Ant2	2	Cell signaling	1 > 6	0.287585	Up
GO:1901162	primary amino compound biosynthetic process	0.0374266	0.199806	0.16812	Ddc/Hn	2	Metabolic processes	1 > 6	-0.0530695	Down
GO:1901503	ether biosynthetic process	0.0374266	0.199806	0.16812	Agps/CG5065	2	Metabolic processes	1 > 6	-1.06182	Down
GO:1901679	nucleotide transmembrane transport	0.0374266	0.199806	0.16812	sesB/Ant2	2	Transport & trafficking	1 > 6	0.287585	Up
GO:1903296	positive regulation of glutamate secretion, neurotransmission	0.0374266	0.199806	0.16812	KaiR1D/Sol1	2	Transport & trafficking	1 > 6	-1.31063	Down
GO:1905144	response to acetylcholine	0.0374266	0.199806	0.16812	mAChR-A/mAChR-B	2	Cell signaling	1 > 6	-0.81186	Down
GO:1905145	cellular response to acetylcholine	0.0374266	0.199806	0.16812	mAChR-A/mAChR-B	2	Cell signaling	1 > 6	-0.81186	Down
GO:1905709	negative regulation of membrane permeability	0.0374266	0.199806	0.16812	sesB/Ant2	2	Other	1 > 6	0.287585	Up
GO:0006102	isocitrate metabolic process	0.0383346	0.199909	0.168207	Idh3a/Idh3b/Idh3g	3	Metabolic processes	1 > 6	-0.829709	Down
GO:0006568	tryptophan metabolic process	0.0383346	0.199909	0.168207	Ddc/Hn/KFase	3	Metabolic processes	1 > 6	-0.327507	Down
GO:0006586	indolalkylamine metabolic process	0.0383346	0.199909	0.168207	Ddc/Hn/KFase	3	Metabolic processes	1 > 6	-0.327507	Down
GO:0014866	skeletal myofibril assembly	0.0383346	0.199909	0.168207	Act88F/fln/Mhc	3	Other	1 > 6	-5.32113	Down
GO:0023058	adaptation of signaling pathway	0.0383346	0.199909	0.168207	ninaC/inaC/CG32683	3	Cell signaling	1 > 6	-1.03077	Down
GO:0031340	positive regulation of vesicle fusion	0.0383346	0.199909	0.168207	Syt1/nSyb/Syt4	3	Transport & trafficking	1 > 6	-1.08606	Down
GO:0032367	intracellular cholesterol transport	0.0383346	0.199909	0.168207	Npc2b/Npc2g/Npc2h	3	Transport & trafficking	1 > 6	0.396454	Up
GO:0042694	muscle cell fate specification	0.0383346	0.199909	0.168207	abd-A/jeb/Antp	3	Other	1 > 6	-1.015	Down
GO:0042732	D-xylose metabolic process	0.0383346	0.199909	0.168207	CG3597/CG3609/CG3534	3	Metabolic processes	1 > 6	0.820721	Up
GO:0048644	muscle organ morphogenesis	0.0383346	0.199909	0.168207	up/Grip/salm	3	Development & differentiation	1 > 6	-1.46656	Down
GO:0050918	positive chemotaxis	0.0383346	0.199909	0.168207	Con/NetB/Sema2b	3	Other	1 > 6	-0.962783	Down
GO:0071324	cellular response to disaccharide stimulus	0.0383346	0.199909	0.168207	Dop1R1/PICK1/DopEcR	3	Cell signaling	1 > 6	-1.10185	Down
GO:0071329	cellular response to sucrose stimulus	0.0383346	0.199909	0.168207	Dop1R1/PICK1/DopEcR	3	Cell signaling	1 > 6	-1.10185	Down
GO:0097205	renal filtration	0.0383346	0.199909	0.168207	sns/Amnionless/kirre	3	Other	1 > 6	-1.71479	Down
GO:0097206	nephrocyte filtration	0.0383346	0.199909	0.168207	sns/Amnionless/kirre	3	Other	1 > 6	-1.71479	Down
GO:1901606	alpha-amino acid catabolic process	0.0389408	0.202756	0.170603	Gdh/Gs2/Hn/Gad1/Faa/Daao2/CG6415/Daao1/Sardh/CG3999/KFase	11	Metabolic processes	1 > 6	0.17419	Up
GO:0007629	flight behavior	0.0395743	0.205106	0.17258	Gpdh1/Tbh/tutl/Gpo1/SERCA	5	Other	1 > 6	-1.27147	Down
GO:0044331	cell-cell adhesion mediated by cadherin	0.0395743	0.205106	0.17258	CadN/Cad99C/Cad86C/CadN2/ds	5	Other	1 > 6	-1.06025	Down
GO:1902475	L-alpha-amino acid transmembrane transport	0.0395743	0.205106	0.17258	Eaat2/CG1628/VGlut/GlyT/Ntl	5	Transport & trafficking	1 > 6	-1.21721	Down
GO:0072330	monocarboxylic acid biosynthetic process	0.0400307	0.207153	0.174302	ND-ACP/AcCoAS/Fad2/CG8834/CG4563/CG5568/CG3961/CG4830/CG8630/Desat2/CG31522/CG33110/bond/hll	14	Metabolic processes	1 > 6	-0.369346	Down
GO:0007442	hindgut morphogenesis	0.0412786	0.213283	0.179461	D/dpp/kkv/Kr/odd/pim/thr/twi/upd1/barr/vkg/tnc	12	Development & differentiation	1 > 6	-0.986744	Down
GO:0006182	cGMP biosynthetic process	0.0419416	0.21344	0.179593	Gycalpha99B/Gycbeta100B/Gyc88E/CG34357	4	Metabolic processes	1 > 6	-1.24752	Down
GO:0006801	superoxide metabolic process	0.0419416	0.21344	0.179593	Sod3/Vdup1/CG31028/Nox	4	Metabolic processes	1 > 6	-0.413326	Down
GO:0019321	pentose metabolic process	0.0419416	0.21344	0.179593	CG3597/CG3609/CG11594/CG3534	4	Metabolic processes	1 > 6	0.905498	Up
GO:0035269	protein O-linked mannosylation	0.0419416	0.21344	0.179593	CG4341/CG15651/CG5038/CG31690	4	Other	1 > 6	-0.81805	Down
GO:0043113	receptor clustering	0.0419416	0.21344	0.179593	PICK1/Nrx-1/Nlg1/Neto	4	Cell signaling	1 > 6	-1.10197	Down
GO:0048738	cardiac muscle tissue development	0.0419416	0.21344	0.179593	abd-A/Col4a1/jp/wupA	4	Development & differentiation	1 > 6	-1.5828	Down
GO:0050974	detection of mechanical stimulus involved in sensory perception	0.0419416	0.21344	0.179593	nompC/ppk/Dscam1/pain	4	Other	1 > 6	-0.96021	Down
GO:0051180	vitamin transport	0.0419416	0.21344	0.179593	w/CG3556/nebu/Nrx-1	4	Transport & trafficking	1 > 6	-0.61625	Down
GO:0072350	tricarboxylic acid metabolic process	0.0419416	0.21344	0.179593	Idh3a/Idh3b/Idh3g/kdn	4	Metabolic processes	1 > 6	-1.02854	Down
GO:0099500	vesicle fusion to plasma membrane	0.0419416	0.21344	0.179593	Rab3/Snap25/GABA-B-R2/brp	4	Transport & trafficking	1 > 6	-1.06617	Down
GO:0007613	memory	0.0421056	0.213952	0.180024	Appl/Ddc/Hn/w/Syn/upd1/CanA1/Tbh/Nmdar1/Dop1R1/klg/mGluR/meng/Nmdar2/Dop2R/mol/brp/2mit/Ank2/Rgk1/rad	21	Other	1 > 6	-0.884236	Down
GO:0060560	developmental growth involved in morphogenesis	0.0424029	0.215139	0.181022	FER/kay/LanA/Sh/alphaTub85E/vg/Zyx/shot/CadN/stan/scaf/Dscam1/Toll-6/pan/verm/Ank2/CadN2/Sema2b	18	Development & differentiation	1 > 6	-1.07157	Down
GO:0044282	small molecule catabolic process	0.0424964	0.21529	0.181149	Adh/Gdh/Gs2/Hn/Pfk/Gad1/Hdc/Faa/Sodh-1/CG12177/CG3597/CG3609/CG17224/Daao2/CG6415/Daao1/Sardh/Pepck2/CG6910/CG3999/Adgf-C/CG3699/CG32444/SERCA/KFase/speck	26	Other	1 > 6	0.211635	Up
GO:0042886	amide transport	0.0428005	0.216505	0.182172	Eaat2/GABA-B-R2/CG9650/VGlut/PICK1/KaiR1D/Sol1/Ih/unc-104	9	Transport & trafficking	1 > 6	-0.935866	Down
GO:0007160	cell-matrix adhesion	0.0434291	0.218375	0.183745	if/Ret/zye/Sema2b/Zasp52/tyn	6	Other	1 > 6	-1.9732	Down
GO:0017085	response to insecticide	0.0434291	0.218375	0.183745	nAChRalpha1/Cyp6a2/nAChRbeta2/Cyp6a8/nAChRalpha6/Cyp6w1	6	Cell signaling	1 > 6	0.594699	Up
GO:0030539	male genitalia development	0.0434291	0.218375	0.183745	salr/scaf/tnc/salm/otk2/br	6	Development & differentiation	1 > 6	-0.925554	Down
GO:0085029	extracellular matrix assembly	0.0434291	0.218375	0.183745	fs(1)M3/Pxn/prc/Cad99C/CG13998/psd	6	Other	1 > 6	-1.25701	Down
GO:0007638	mechanosensory behavior	0.0445408	0.223632	0.188168	tutl/nompC/ppk/jus/pain/kcc/para	7	Other	1 > 6	-1.00631	Down
GO:0001736	establishment of planar polarity	0.0460317	0.230432	0.19389	fj/fw/kay/sca/upd1/Pgcl/CadN/stan/sano/tow/kmr/grh/CadN2/d/chas/mwh/ds	17	Other	1 > 6	-1.05274	Down
GO:0007164	establishment of tissue polarity	0.0460317	0.230432	0.19389	fj/fw/kay/sca/upd1/Pgcl/CadN/stan/sano/tow/kmr/grh/CadN2/d/chas/mwh/ds	17	Other	1 > 6	-1.05274	Down
GO:0035336	long-chain fatty-acyl-CoA metabolic process	0.0497133	0.247759	0.208469	Sgp/CG8303/CG5065/CG12268/CG30427	5	Metabolic processes	1 > 6	-0.0535029	Down
GO:0071322	cellular response to carbohydrate stimulus	0.0497133	0.247759	0.208469	Dop1R1/daw/PICK1/Pepck2/DopEcR	5	Cell signaling	1 > 6	-0.828237	Down
GO:0072375	medium-term memory	0.0497133	0.247759	0.208469	CanA1/Nmdar1/meng/Nmdar2/Rgk1	5	Other	1 > 6	-1.129	Down
GO:0034329	cell junction assembly	0.050764	0.252622	0.212561	Gs2/kay/LanA/sesB/slo/Gad1/Syn/pros/nrv2/sns/stan/kirre/Nlg2/Syn2/Liprin-gamma/PIP5K59B/Syn1/Octbeta2R/Nrx-1/Octbeta1R/cpx/metro/Nlg1/Nlg3/Nlg4/shakB/jeb/futsch/stj/Ank2/cac/nwk/dysc/Fife/ringer/unc-104	36	Other	1 > 6	-0.868635	Down
GO:0001676	long-chain fatty acid metabolic process	0.0524107	0.260433	0.219133	CG8834/CG4563/CG5568/CG3961/CG4830/hll	6	Metabolic processes	1 > 6	-0.826768	Down
GO:0070482	response to oxygen levels	0.054289	0.267881	0.2254	Gpdh1/h/Hsp23/Tm1/trp/DptA/trpl/Gycalpha99B/Gycbeta100B/plh/Gyc88E/CngA/Hr4/Vha68-1/para	15	Cell signaling	1 > 6	-0.68802	Down
GO:0010817	regulation of hormone levels	0.0544671	0.267881	0.2254	spo/phm/Pdh/amon/GABA-B-R2/Fad2/CG9650/CG9518/CG12398/Eo/Nep3/PICK1/Npc2b/7B2/bond/sro/unc-104	17	Other	1 > 6	-0.59846	Down
GO:0006937	regulation of muscle contraction	0.0551618	0.267881	0.2254	up/CG3078/CG2121/Nox	4	Other	1 > 6	-1.22944	Down
GO:0007200	phospholipase C-activating G protein-coupled receptor signaling pathway	0.0551618	0.267881	0.2254	mAChR-A/Oct-TyrR/Oamb/Ggamma30A	4	Cell signaling	1 > 6	-0.434886	Down
GO:0035268	protein mannosylation	0.0551618	0.267881	0.2254	CG4341/CG15651/CG5038/CG31690	4	Other	1 > 6	-0.81805	Down
GO:0046365	monosaccharide catabolic process	0.0551618	0.267881	0.2254	Pfk/CG3597/CG3609/CG32444	4	Other	1 > 6	0.516808	Up
GO:0060074	synapse maturation	0.0551618	0.267881	0.2254	GluRIIA/Nlg2/CG14274/brp	4	Other	1 > 6	-1.04365	Down
GO:0090328	regulation of olfactory learning	0.0551618	0.267881	0.2254	Rdl/Dop1R1/Oamb/Alk	4	Other	1 > 6	-0.685887	Down
GO:0097502	mannosylation	0.0551618	0.267881	0.2254	CG4341/CG15651/CG5038/CG31690	4	Other	1 > 6	-0.81805	Down
GO:0099558	maintenance of synapse structure	0.0551618	0.267881	0.2254	Rab3/Nlg2/myd/brp	4	Other	1 > 6	-1.21718	Down
GO:0007427	epithelial cell migration, open tracheal system	0.0559189	0.267881	0.2254	dpp/knrl/Pu/sr/ple/stumps/dysf/dally/Mhc	9	Other	1 > 6	-1.30472	Down
GO:0000270	peptidoglycan metabolic process	0.0561327	0.267881	0.2254	PGRP-SC1b/PGRP-SC1a/PGRP-SB1	3	Metabolic processes	1 > 6	-0.954619	Down
GO:0006636	unsaturated fatty acid biosynthetic process	0.0561327	0.267881	0.2254	Fad2/CG8630/Desat2	3	Metabolic processes	1 > 6	0.626859	Up
GO:0006862	nucleotide transport	0.0561327	0.267881	0.2254	sesB/w/Ant2	3	Transport & trafficking	1 > 6	-0.046231	Down
GO:0007415	defasciculation of motor neuron axon	0.0561327	0.267881	0.2254	beat-Ia/beat-Ic/trol	3	Other	1 > 6	-1.03582	Down
GO:0008584	male gonad development	0.0561327	0.267881	0.2254	salr/tj/salm	3	Development & differentiation	1 > 6	-0.859284	Down
GO:0009253	peptidoglycan catabolic process	0.0561327	0.267881	0.2254	PGRP-SC1b/PGRP-SC1a/PGRP-SB1	3	Other	1 > 6	-0.954619	Down
GO:0016048	detection of temperature stimulus	0.0561327	0.267881	0.2254	CG15270/pain/stj	3	Other	1 > 6	-0.921369	Down
GO:0019228	neuronal action potential	0.0561327	0.267881	0.2254	NaCP60E/Ca-alpha1T/para	3	Other	1 > 6	-1.00884	Down
GO:0032528	microvillus organization	0.0561327	0.267881	0.2254	Cad99C/psd/chp	3	Other	1 > 6	-1.18395	Down
GO:0043252	sodium-independent organic anion transport	0.0561327	0.267881	0.2254	Oatp58Db/Oatp74D/Oatp58Da	3	Transport & trafficking	1 > 6	-0.283019	Down
GO:0043649	dicarboxylic acid catabolic process	0.0561327	0.267881	0.2254	Gdh/Gs2/Gad1	3	Other	1 > 6	-0.957888	Down
GO:0045745	positive regulation of G protein-coupled receptor signaling pathway	0.0561327	0.267881	0.2254	Oct-TyrR/sun/twz	3	Cell signaling	1 > 6	-0.934289	Down
GO:0046546	development of primary male sexual characteristics	0.0561327	0.267881	0.2254	salr/tj/salm	3	Development & differentiation	1 > 6	-0.859284	Down
GO:0050951	sensory perception of temperature stimulus	0.0561327	0.267881	0.2254	CG15270/pain/stj	3	Other	1 > 6	-0.921369	Down
GO:0050961	detection of temperature stimulus involved in sensory perception	0.0561327	0.267881	0.2254	CG15270/pain/stj	3	Other	1 > 6	-0.921369	Down
GO:0051208	sequestering of calcium ion	0.0561327	0.267881	0.2254	trp/Cpn/SERCA	3	Other	1 > 6	-1.73602	Down
GO:0071260	cellular response to mechanical stimulus	0.0561327	0.267881	0.2254	nompC/GABA-B-R2/Gat	3	Cell signaling	1 > 6	-1.01444	Down
GO:0061525	hindgut development	0.0570974	0.2721	0.22895	D/dpp/kkv/Kr/odd/pim/thr/twi/upd1/barr/vkg/tnc	12	Development & differentiation	1 > 6	-0.986744	Down
GO:0043648	dicarboxylic acid metabolic process	0.0588854	0.280225	0.235786	Gdh/Gs2/Men/Gad1/Ogdh/SdhA/CG44242/Fum1	8	Metabolic processes	1 > 6	-0.587915	Down
GO:0006805	xenobiotic metabolic process	0.0612357	0.290182	0.244164	phm/Cyp6a8/Cyp6w1/CG11893/CG13659	5	Metabolic processes	1 > 6	1.1698	Up
GO:0007449	proximal/distal pattern formation, imaginal disc	0.0612357	0.290182	0.244164	vg/dac/Lim1/Fbxl7/ap	5	Other	1 > 6	-0.72725	Down
GO:0071466	cellular response to xenobiotic stimulus	0.0612357	0.290182	0.244164	phm/Cyp6a8/Cyp6w1/CG11893/CG13659	5	Cell signaling	1 > 6	1.1698	Up
GO:0043279	response to alkaloid	0.0624391	0.295469	0.248613	Cyp6a2/Cyp6a8/Ac78C/Cyp6d2/CG11893/CG13659	6	Cell signaling	1 > 6	1.33368	Up
GO:0007635	chemosensory behavior	0.0637072	0.301048	0.253307	Sh/trp/Rdl/Gad1/Syn/TkR99D/Nmdar1/Dop1R1/Tsf1/Oamb/GABA-B-R2/Obp56a/Obp56d/Obp99a/Obp99b/Alk/prt/pain/NaCP60E/futsch/Ih/rad	22	Other	1 > 6	-0.857402	Down
GO:0048066	developmental pigmentation	0.064598	0.30483	0.25649	b/Ddc/e/Hn/ninaB/Pu/w/y/ple/Hr38/yellow-f2/rdhB/Notum/t/roh	15	Development & differentiation	1 > 6	-1.31953	Down
GO:0050773	regulation of dendrite development	0.0664125	0.312376	0.262839	tutl/Ret/CadN/Hasp/Dscam1/babos/kat-60L1/mav/vvl/unc-104	10	Development & differentiation	1 > 6	-0.756518	Down
GO:0001654	eye development	0.0665675	0.312376	0.262839	boss/dpp/fj/fw/kay/Kr/rst/sca/so/vg/oc/pros/upd1/sv/dac/tutl/beat-Ia/CadN/NetB/klg/toy/amon/sns/stan/Actbeta/Lim1/CG4766/kirre/bdl/Nckx30C/Nek2/eys/daw/ihog/Smyd4-3/SP2353/Syn2/sano/Blimp-1/Smyd4-2/danr/dan/Nhe2/Dlip3/Alk/bchs/sif/jeb/prom/grh/salm/tinc/Cpn/CadN2/d/dally/dysc/mbl/tau/chp/br/ds	62	Development & differentiation	1 > 6	-0.956408	Down
GO:0048880	sensory system development	0.0665675	0.312376	0.262839	boss/dpp/fj/fw/kay/Kr/rst/sca/so/vg/oc/pros/upd1/sv/dac/tutl/beat-Ia/CadN/NetB/klg/toy/amon/sns/stan/Actbeta/Lim1/CG4766/kirre/bdl/Nckx30C/Nek2/eys/daw/ihog/Smyd4-3/SP2353/Syn2/sano/Blimp-1/Smyd4-2/danr/dan/Nhe2/Dlip3/Alk/bchs/sif/jeb/prom/grh/salm/tinc/Cpn/CadN2/d/dally/dysc/mbl/tau/chp/br/ds	62	Development & differentiation	1 > 6	-0.956408	Down
GO:0150063	visual system development	0.0665675	0.312376	0.262839	boss/dpp/fj/fw/kay/Kr/rst/sca/so/vg/oc/pros/upd1/sv/dac/tutl/beat-Ia/CadN/NetB/klg/toy/amon/sns/stan/Actbeta/Lim1/CG4766/kirre/bdl/Nckx30C/Nek2/eys/daw/ihog/Smyd4-3/SP2353/Syn2/sano/Blimp-1/Smyd4-2/danr/dan/Nhe2/Dlip3/Alk/bchs/sif/jeb/prom/grh/salm/tinc/Cpn/CadN2/d/dally/dysc/mbl/tau/chp/br/ds	62	Development & differentiation	1 > 6	-0.956408	Down
GO:0008643	carbohydrate transport	0.0673138	0.312596	0.263025	MFS3/CG7882/CG8249/CG6484/nebu/CG7272/CG33281/lovit	8	Transport & trafficking	1 > 6	-0.141289	Down
GO:0006002	fructose 6-phosphate metabolic process	0.0691159	0.312596	0.263025	Pfk/Gfat1	2	Metabolic processes	1 > 6	-1.01944	Down
GO:0006546	glycine catabolic process	0.0691159	0.312596	0.263025	CG6415/CG3999	2	Other	1 > 6	1.09598	Up
GO:0006910	phagocytosis, recognition	0.0691159	0.312596	0.263025	emp/lectin-28C	2	Other	1 > 6	-1.30613	Down
GO:0007079	mitotic chromosome movement towards spindle pole	0.0691159	0.312596	0.263025	Kmn1/Mis12	2	Cell cycle & division	1 > 6	0.582943	Up
GO:0016062	adaptation of rhodopsin mediated signaling	0.0691159	0.312596	0.263025	ninaC/inaC	2	Cell signaling	1 > 6	-1.08247	Down
GO:0016188	synaptic vesicle maturation	0.0691159	0.312596	0.263025	VhaAC45RP/unc-104	2	Transport & trafficking	1 > 6	-0.642586	Down
GO:0030388	fructose 1,6-bisphosphate metabolic process	0.0691159	0.312596	0.263025	Ald1/Pfk	2	Metabolic processes	1 > 6	-0.850508	Down
GO:0035188	hatching	0.0691159	0.312596	0.263025	amon/Neto	2	Other	1 > 6	-0.824187	Down
GO:0036059	nephrocyte diaphragm assembly	0.0691159	0.312596	0.263025	sns/kirre	2	Other	1 > 6	-0.83837	Down
GO:0036367	light adaption	0.0691159	0.312596	0.263025	ninaC/inaC	2	Other	1 > 6	-1.08247	Down
GO:0042436	indole-containing compound catabolic process	0.0691159	0.312596	0.263025	KFase/speck	2	Other	1 > 6	-0.9991	Down
GO:0048265	response to pain	0.0691159	0.312596	0.263025	ppk/pain	2	Cell signaling	1 > 6	-1.04132	Down
GO:0050879	multicellular organismal movement	0.0691159	0.312596	0.263025	fln/Stacl	2	Other	1 > 6	-4.09704	Down
GO:0050881	musculoskeletal movement	0.0691159	0.312596	0.263025	fln/Stacl	2	Other	1 > 6	-4.09704	Down
GO:0050976	detection of mechanical stimulus involved in sensory perception of touch	0.0691159	0.312596	0.263025	nompC/Dscam1	2	Other	1 > 6	-0.879096	Down
GO:0051608	histamine transport	0.0691159	0.312596	0.263025	w/Vmat	2	Transport & trafficking	1 > 6	-0.76593	Down
GO:0051931	regulation of sensory perception	0.0691159	0.312596	0.263025	TkR99D/hbt	2	Other	1 > 6	-1.38047	Down
GO:0051968	positive regulation of synaptic transmission, glutamatergic	0.0691159	0.312596	0.263025	KaiR1D/Sol1	2	Other	1 > 6	-1.31063	Down
GO:0060384	innervation	0.0691159	0.312596	0.263025	pros/erm	2	Other	1 > 6	-1.48896	Down
GO:0061321	garland nephrocyte differentiation	0.0691159	0.312596	0.263025	sns/kirre	2	Development & differentiation	1 > 6	-0.83837	Down
GO:0071312	cellular response to alkaloid	0.0691159	0.312596	0.263025	CG11893/CG13659	2	Cell signaling	1 > 6	1.08132	Up
GO:0071313	cellular response to caffeine	0.0691159	0.312596	0.263025	CG11893/CG13659	2	Cell signaling	1 > 6	1.08132	Up
GO:0071415	cellular response to purine-containing compound	0.0691159	0.312596	0.263025	CG11893/CG13659	2	Cell signaling	1 > 6	1.08132	Up
GO:0098729	germline stem cell symmetric division	0.0691159	0.312596	0.263025	bam/tut	2	Cell cycle & division	1 > 6	-0.328079	Down
GO:0098730	male germline stem cell symmetric division	0.0691159	0.312596	0.263025	bam/tut	2	Cell cycle & division	1 > 6	-0.328079	Down
GO:0099171	presynaptic modulation of chemical synaptic transmission	0.0691159	0.312596	0.263025	KaiR1D/Sol1	2	Other	1 > 6	-1.31063	Down
GO:0006084	acetyl-CoA metabolic process	0.0703522	0.31523	0.265241	AcCoAS/Pdha/Pdhb/muc	4	Metabolic processes	1 > 6	-0.404256	Down
GO:0007305	vitelline membrane formation involved in chorion-containing eggshell formation	0.0703522	0.31523	0.265241	fs(1)M3/Cad99C/CG13998/psd	4	Other	1 > 6	-0.964968	Down
GO:0008205	ecdysone metabolic process	0.0703522	0.31523	0.265241	spo/phm/Eo/sro	4	Metabolic processes	1 > 6	-0.299624	Down
GO:0030704	vitelline membrane formation	0.0703522	0.31523	0.265241	fs(1)M3/Cad99C/CG13998/psd	4	Other	1 > 6	-0.964968	Down
GO:0035803	egg coat formation	0.0703522	0.31523	0.265241	fs(1)M3/Cad99C/CG13998/psd	4	Other	1 > 6	-0.964968	Down
GO:0042693	muscle cell fate commitment	0.0703522	0.31523	0.265241	abd-A/slou/jeb/Antp	4	Other	1 > 6	-1.13922	Down
GO:0071248	cellular response to metal ion	0.0703522	0.31523	0.265241	Syt1/Syt4/Syt7/Syt12	4	Cell signaling	1 > 6	-1.00418	Down
GO:0050906	detection of stimulus involved in sensory perception	0.0725315	0.324564	0.273094	inaD/trp/TkR99D/inaC/trpl/nompC/ppk/Ac78C/Rh50/CG15270/Ir25a/Trpgamma/Dscam1/ATP8B/Amt/Ir31a/pain/OtopLa/Snmp1/stj/cac/rdgC	22	Other	1 > 6	-0.857263	Down
GO:0036315	cellular response to sterol	0.0735194	0.326818	0.274991	DOR/Blimp-1/Oatp74D/lncRNA:let7C/Hr4/br	6	Cell signaling	1 > 6	-0.249869	Down
GO:0048070	regulation of developmental pigmentation	0.0735194	0.326818	0.274991	Ddc/e/y/ple/Hr38/Notum	6	Development & differentiation	1 > 6	-2.27696	Down
GO:0071390	cellular response to ecdysone	0.0735194	0.326818	0.274991	DOR/Blimp-1/Oatp74D/lncRNA:let7C/Hr4/br	6	Cell signaling	1 > 6	-0.249869	Down
GO:0097479	synaptic vesicle localization	0.0735194	0.326818	0.274991	sesB/Snap25/Syngr/Aplip1/Fife/unc-104	6	Transport & trafficking	1 > 6	-0.968374	Down
GO:0120305	regulation of pigmentation	0.0735194	0.326818	0.274991	Ddc/e/y/ple/Hr38/Notum	6	Other	1 > 6	-2.27696	Down
GO:0032787	monocarboxylic acid metabolic process	0.0739227	0.327403	0.275483	Ald1/Gapdh1/Hex-C/Men/Pfk/Gad1/ND-ACP/AcCoAS/Cyp6a8/Pglym78/Faa/Pdha/Fad2/CG8834/Pepck2/CG4563/CG5568/CG3961/CG4830/CG8630/Pdhb/CG3699/Desat2/CG31522/CG33110/bond/SERCA/tn/muc/hll	30	Metabolic processes	1 > 6	-0.418642	Down
GO:0001895	retina homeostasis	0.0741362	0.327403	0.275483	ninaC/trp/AcCoAS/PIP82/rdgA	5	Other	1 > 6	-0.796612	Down
GO:0009744	response to sucrose	0.0741362	0.327403	0.275483	Pfk/Dop1R1/Ac78C/PICK1/DopEcR	5	Cell signaling	1 > 6	-1.044	Down
GO:0040013	negative regulation of locomotion	0.0741362	0.327403	0.275483	kay/Lrt/Ktl/stl/Sema2b	5	Other	1 > 6	-0.824439	Down
GO:0050905	neuromuscular process	0.0741362	0.327403	0.275483	fln/Calx/nompC/Trpgamma/Stacl	5	Other	1 > 6	-2.15299	Down
GO:1904396	regulation of neuromuscular junction development	0.0757351	0.334026	0.281056	LanA/slo/Syn2/Liprin-gamma/PIP5K59B/Syn1/Octbeta2R/Octbeta1R/DIP-gamma/mav/metro/dpr11/futsch/stj/Ank2/cac/nwk/dysc/ringer/unc-104	20	Development & differentiation	1 > 6	-0.695822	Down
GO:0007015	actin filament organization	0.0762439	0.335831	0.282575	Act88F/Actn/FER/if/Mp20/Tm1/Tm2/up/bt/Ret/CG14431/PICK1/zye/CG5023/CG1674/sals/IRSp53/tmod/Msp300/d/nwk/Myo10A/mwh/PsGEF/Mhc/Fhos/tyn	27	Other	1 > 6	-1.7782	Down
GO:0030073	insulin secretion	0.0771068	0.336993	0.283552	GABA-B-R2/PICK1/unc-104	3	Transport & trafficking	1 > 6	-0.711951	Down
GO:0050796	regulation of insulin secretion	0.0771068	0.336993	0.283552	GABA-B-R2/PICK1/unc-104	3	Transport & trafficking	1 > 6	-0.711951	Down
GO:0055093	response to hyperoxia	0.0771068	0.336993	0.283552	Gpdh1/Tm1/DptA	3	Cell signaling	1 > 6	1.07463	Up
GO:0060026	convergent extension	0.0771068	0.336993	0.283552	upd1/Toll-6/smog	3	Other	1 > 6	-1.00256	Down
GO:0071526	semaphorin-plexin signaling pathway	0.0771068	0.336993	0.283552	dally/Sema2b/trol	3	Cell signaling	1 > 6	-0.890427	Down
GO:0089718	amino acid import across plasma membrane	0.0771068	0.336993	0.283552	tadr/GlyT/Ntl	3	Metabolic processes	1 > 6	-1.75411	Down
GO:0048749	compound eye development	0.0779913	0.340417	0.286434	boss/dpp/fj/fw/kay/Kr/rst/sca/so/vg/oc/pros/upd1/sv/dac/tutl/CadN/NetB/klg/toy/amon/sns/stan/Actbeta/Lim1/kirre/bdl/Nckx30C/Nek2/eys/daw/ihog/Smyd4-3/SP2353/Syn2/sano/Blimp-1/Smyd4-2/danr/dan/Nhe2/Dlip3/Alk/bchs/jeb/prom/grh/salm/Cpn/CadN2/d/dally/dysc/mbl/tau/chp/br/ds	58	Development & differentiation	1 > 6	-0.954939	Down
GO:0060180	female mating behavior	0.0800293	0.348861	0.293539	5-HT7/bol/frma/Ilp3/antr/SIFa/pain/dati/mbl	9	Reproduction	1 > 6	-0.408903	Down
GO:0048619	embryonic hindgut morphogenesis	0.0822155	0.357929	0.301168	dpp/kkv/Kr/odd/pim/thr/twi/barr/vkg/tnc	10	Development & differentiation	1 > 6	-0.991883	Down
GO:0045229	external encapsulating structure organization	0.082751	0.359796	0.302739	Col4a1/dpp/LanA/ndl/Ppn/spn-D/Pxd/fs(1)M3/Pxn/Orc2/vkg/prc/obst-A/CG5758/Cad99C/CG13998/Pax/nord/nolo/psd/stl/CG42342/mfas/br	24	Gene expression	1 > 6	-0.986268	Down
GO:0016052	carbohydrate catabolic process	0.0838389	0.364057	0.306325	Ald1/Gapdh1/Hex-C/Pfk/GlyP/Pglym78/Sodh-1/Actbeta/CG3597/CG3609/CG32444/tn	12	Metabolic processes	1 > 6	0.118296	Up
GO:0007420	brain development	0.0842118	0.365206	0.307291	Appl/D/Dr/oc/pros/dac/shot/unpg/toy/stan/Actbeta/Dscam1/S-Lap1/CG6083/robo3/bchs/vvl/dati/lncRNA:let7C/Sema2b/PsGEF	21	Development & differentiation	1 > 6	-0.793242	Down
GO:0007469	antennal development	0.0856454	0.370947	0.312122	salr/dac/danr/dan/Dlip3/salm	6	Development & differentiation	1 > 6	-1.0167	Down
GO:0035206	regulation of hemocyte proliferation	0.0862854	0.37324	0.314051	Cat/Kr/RyR/Bgb/CG13559/sls/mfas/cpo	8	Cell cycle & division	1 > 6	-0.708826	Down
GO:0009749	response to glucose	0.0874402	0.374395	0.315023	boss/Actbeta/daw/Pepck2	4	Cell signaling	1 > 6	-0.292753	Down
GO:0016201	synaptic target inhibition	0.0874402	0.374395	0.315023	Lsp2/beat-IIIc/Drl-2/robo3	4	Other	1 > 6	0.0114035	Up
GO:0019226	transmission of nerve impulse	0.0874402	0.374395	0.315023	Ir25a/NaCP60E/Ca-alpha1T/para	4	Other	1 > 6	-1.01566	Down
GO:0042398	cellular modified amino acid biosynthetic process	0.0874402	0.374395	0.315023	Argk1/Pu/CG10814/Mthfs	4	Metabolic processes	1 > 6	0.469332	Up
GO:0045467	R7 cell development	0.0874402	0.374395	0.315023	tutl/CadN/bdl/CadN2	4	Development & differentiation	1 > 6	-1.08474	Down
GO:0046058	cAMP metabolic process	0.0874402	0.374395	0.315023	Ac3/Ac78C/CG43373/Pde1c	4	Metabolic processes	1 > 6	-1.07826	Down
GO:0046835	carbohydrate phosphorylation	0.0874402	0.374395	0.315023	Hex-C/CG11594/CG3534/Galk	4	Cell signaling	1 > 6	0.936808	Up
GO:0090257	regulation of muscle system process	0.0874402	0.374395	0.315023	up/CG3078/CG2121/Nox	4	Other	1 > 6	-1.22944	Down
GO:0006030	chitin metabolic process	0.0883895	0.376548	0.316835	kkv/Cht7/Cht10/serp/Cht6	5	Metabolic processes	1 > 6	-2.96201	Down
GO:0009826	unidimensional cell growth	0.0883895	0.376548	0.316835	FER/alphaTub85E/vg/scaf/pan	5	Development & differentiation	1 > 6	-1.40922	Down
GO:0035287	head segmentation	0.0883895	0.376548	0.316835	gt/h/slp1/oc/Antp	5	Other	1 > 6	-0.793012	Down
GO:0046883	regulation of hormone secretion	0.0883895	0.376548	0.316835	GABA-B-R2/CG9650/PICK1/7B2/unc-104	5	Transport & trafficking	1 > 6	-0.729712	Down
GO:0007443	Malpighian tubule morphogenesis	0.089273	0.379354	0.319196	dpp/kkv/Kr/odd/pim/thr/twi/barr/vkg	9	Development & differentiation	1 > 6	-1.00905	Down
GO:0061333	renal tubule morphogenesis	0.089273	0.379354	0.319196	dpp/kkv/Kr/odd/pim/thr/twi/barr/vkg	9	Development & differentiation	1 > 6	-1.00905	Down
GO:0048608	reproductive structure development	0.0901442	0.382093	0.321501	abd-A/salr/Col4a1/Dr/tj/pim/thr/inaC/scaf/tnc/robo3/salm/otk2/br	14	Development & differentiation	1 > 6	-0.562197	Down
GO:0061458	reproductive system development	0.0901442	0.382093	0.321501	abd-A/salr/Col4a1/Dr/tj/pim/thr/inaC/scaf/tnc/robo3/salm/otk2/br	14	Development & differentiation	1 > 6	-0.562197	Down
GO:0005996	monosaccharide metabolic process	0.0910449	0.385427	0.324306	Gapdh1/Hex-C/Pfk/GlyP/Actbeta/CG3597/CG3609/sNPF/Pepck2/CG11594/CG3534/CG32444/Galk	13	Metabolic processes	1 > 6	0.216193	Up
GO:0035214	eye-antennal disc development	0.09157	0.387164	0.325767	salr/dpp/oc/upd1/dac/toy/danr/dan/Dlip3/rdo/sqa/salm	12	Development & differentiation	1 > 6	-1.03988	Down
GO:0048814	regulation of dendrite morphogenesis	0.0926577	0.390296	0.328402	tutl/CadN/Dscam1/babos/kat-60L1/vvl/unc-104	7	Development & differentiation	1 > 6	-0.808027	Down
GO:0051017	actin filament bundle assembly	0.0926577	0.390296	0.328402	Actn/FER/if/Tm1/CG1674/IRSp53/Fhos	7	Other	1 > 6	-1.17443	Down
GO:0071396	cellular response to lipid	0.0926577	0.390296	0.328402	Pepck2/DOR/Blimp-1/Oatp74D/lncRNA:let7C/Hr4/br	7	Cell signaling	1 > 6	-0.428138	Down
GO:0051606	detection of stimulus	0.0954029	0.401359	0.337711	inaD/ninaB/ninaC/Sh/trp/TkR99D/Gbeta76C/inaC/trpl/Gycalpha99B/Calx/nompC/ppk/Ac78C/Rh50/CG15270/Ir25a/Trpgamma/Dscam1/GNBP-like3/PIP5K59B/PGRP-SD/ATP8B/Amt/GNBP3/Ir31a/pain/shakB/stops/rtp/OtopLa/Snmp1/stj/rdgA/cac/rdgC/Ggamma30A	37	Other	1 > 6	-0.789801	Down
GO:0001738	morphogenesis of a polarized epithelium	0.0987536	0.410035	0.345011	fj/fw/kay/sca/upd1/Pgcl/CadN/stan/sano/tow/kmr/grh/CadN2/d/chas/mwh/ds	17	Development & differentiation	1 > 6	-1.05274	Down
GO:0006026	aminoglycan catabolic process	0.0987996	0.410035	0.345011	PGRP-SC1b/Cht7/PGRP-SC1a/PGRP-SB1/Cht10/Cht6	6	Other	1 > 6	-1.68559	Down
GO:0006096	glycolytic process	0.0987996	0.410035	0.345011	Ald1/Gapdh1/Hex-C/Pfk/Pglym78/tn	6	Metabolic processes	1 > 6	-0.703293	Down
GO:0006835	dicarboxylic acid transport	0.0987996	0.410035	0.345011	Eaat2/Ucp4A/VGlut/KaiR1D/Sol1/Ih	6	Transport & trafficking	1 > 6	-1.00811	Down
GO:0007614	short-term memory	0.0987996	0.410035	0.345011	Appl/mGluR/meng/brp/2mit/Ank2	6	Other	1 > 6	-1.09399	Down
GO:0048812	neuron projection morphogenesis	9.25451e-15	1.26039e-11	1.03876e-11	eya/Dab/E(Pc)/LanA/peb/rut/shg/shn/sm/ct/Ptp99A/Ptp10D/fru/sim/ci/robo1/mirr/drl/CadN/fry/spen/ko/dom/Tor/stan/PlexB/jim/Ulp1/msps/raptor/HUWE1/daw/Toll-7/RhoGEF64C/Pura/Toll-6/sff/RhoGAP100F/LRP1/sif/Snoo/futsch/CG42327/crb/kuz/wb/Dhc64C/mid/Dark/sli/Sema2b/ab/kis/Ten-a/trol/sbb	56	Development & differentiation	6 > 12	-0.726352	Down
GO:0120039	plasma membrane bounded cell projection morphogenesis	1.12488e-14	1.26039e-11	1.03876e-11	eya/Dab/E(Pc)/LanA/peb/rut/shg/shn/sm/ct/Ptp99A/Ptp10D/fru/sim/ci/robo1/mirr/drl/CadN/fry/spen/ko/dom/Tor/stan/PlexB/jim/Ulp1/msps/raptor/HUWE1/daw/Toll-7/RhoGEF64C/Pura/Toll-6/sff/RhoGAP100F/LRP1/sif/Snoo/futsch/CG42327/crb/kuz/wb/Dhc64C/mid/Dark/sli/Sema2b/ab/kis/Ten-a/trol/sbb	56	Development & differentiation	6 > 12	-0.726352	Down
GO:0048858	cell projection morphogenesis	1.36553e-14	1.26039e-11	1.03876e-11	eya/Dab/E(Pc)/LanA/peb/rut/shg/shn/sm/ct/Ptp99A/Ptp10D/fru/sim/ci/robo1/mirr/drl/CadN/fry/spen/ko/dom/Tor/stan/PlexB/jim/Ulp1/msps/raptor/HUWE1/daw/Toll-7/RhoGEF64C/Pura/Toll-6/sff/RhoGAP100F/LRP1/sif/Snoo/futsch/CG42327/crb/kuz/wb/Dhc64C/mid/Dark/sli/Sema2b/ab/kis/Ten-a/trol/sbb	56	Development & differentiation	6 > 12	-0.726352	Down
GO:0048667	cell morphogenesis involved in neuron differentiation	2.40795e-14	1.57935e-11	1.30164e-11	eya/Dab/E(Pc)/LanA/peb/rut/shg/shn/sm/ct/Ptp99A/Ptp10D/fru/sim/ci/robo1/mirr/drl/CadN/fry/spen/ko/dom/Tor/stan/PlexB/jim/Ulp1/msps/raptor/HUWE1/daw/Toll-7/RhoGEF64C/Toll-6/sff/RhoGAP100F/LRP1/sif/Snoo/futsch/CG42327/crb/kuz/wb/Dhc64C/mid/Dark/sli/Sema2b/ab/kis/Ten-a/trol/sbb	55	Development & differentiation	6 > 12	-0.72982	Down
GO:0032990	cell part morphogenesis	2.92837e-14	1.57935e-11	1.30164e-11	eya/Dab/E(Pc)/LanA/peb/rut/shg/shn/sm/ct/Ptp99A/Ptp10D/fru/sim/ci/robo1/mirr/drl/CadN/fry/spen/ko/dom/Tor/stan/PlexB/jim/Ulp1/msps/raptor/HUWE1/daw/Toll-7/RhoGEF64C/Pura/Toll-6/sff/RhoGAP100F/LRP1/sif/Snoo/futsch/CG42327/crb/kuz/wb/Dhc64C/mid/Dark/sli/Sema2b/ab/kis/Ten-a/trol/sbb	56	Development & differentiation	6 > 12	-0.726352	Down
GO:0031175	neuron projection development	3.42221e-14	1.57935e-11	1.30164e-11	eya/Dab/E(Pc)/LanA/peb/rut/shg/shn/sm/ct/Ptp99A/Ptp10D/fru/sim/ci/robo1/mirr/drl/CadN/fry/spen/ko/dom/Tor/stan/PlexB/jim/Ulp1/msps/raptor/HUWE1/daw/Toll-7/RhoGEF64C/Pura/Toll-6/sff/RhoGAP100F/LRP1/sif/Snoo/futsch/CG42327/crb/kuz/wb/Dhc64C/mid/dati/Dark/sli/Sema2b/ab/Kr-h1/kis/Ten-a/trol/sbb	58	Development & differentiation	6 > 12	-0.730804	Down
GO:0007409	axonogenesis	1.13976e-12	4.07835e-10	3.36123e-10	eya/Dab/LanA/peb/rut/shg/sm/Ptp99A/Ptp10D/fru/sim/robo1/mirr/drl/CadN/spen/ko/Tor/stan/PlexB/Ulp1/msps/raptor/HUWE1/daw/Toll-7/RhoGEF64C/Toll-6/sff/RhoGAP100F/LRP1/sif/futsch/CG42327/kuz/wb/mid/sli/Sema2b/ab/kis/Ten-a/trol/sbb	44	Other	6 > 12	-0.7612	Down
GO:0097485	neuron projection guidance	1.17829e-12	4.07835e-10	3.36123e-10	eya/Dab/E(Pc)/LanA/peb/sm/ct/Ptp99A/Ptp10D/fru/robo1/mirr/drl/CadN/spen/ko/dom/Tor/stan/PlexB/msps/raptor/daw/Toll-7/RhoGEF64C/Toll-6/RhoGAP100F/LRP1/CG42327/kuz/wb/mid/sli/Sema2b/ab/kis/Ten-a/trol/sbb	39	Other	6 > 12	-0.715539	Down
GO:0061564	axon development	6.46147e-12	1.98798e-09	1.63842e-09	eya/Dab/LanA/peb/rut/shg/sm/Ptp99A/Ptp10D/fru/sim/robo1/mirr/drl/CadN/spen/ko/Tor/stan/PlexB/Ulp1/msps/raptor/HUWE1/daw/Toll-7/RhoGEF64C/Toll-6/sff/RhoGAP100F/LRP1/sif/futsch/CG42327/kuz/wb/mid/sli/Sema2b/ab/kis/Ten-a/trol/sbb	44	Development & differentiation	6 > 12	-0.7612	Down
GO:0007411	axon guidance	3.87657e-11	1.07342e-08	8.84673e-09	eya/Dab/LanA/peb/sm/Ptp99A/Ptp10D/fru/robo1/mirr/drl/CadN/spen/ko/Tor/stan/PlexB/msps/raptor/daw/Toll-7/RhoGEF64C/Toll-6/RhoGAP100F/LRP1/CG42327/kuz/wb/mid/sli/Sema2b/ab/kis/Ten-a/trol/sbb	36	Other	6 > 12	-0.728627	Down
GO:0007417	central nervous system development	2.40396e-10	6.05143e-08	4.98736e-08	eya/Dab/lab/mam/rib/shg/ct/Ptp10D/Mdr65/fru/sim/cas/Psc/Nrx-IV/drl/Apc/stan/Actbeta/PlexB/Ulp1/Prp8/enok/mop/Nup358/mask/kuz/Dhc64C/mid/dati/lncRNA:let7C/Brr2/Dark/Sema2b/spg/ab/rg/Ten-a/esg	38	Development & differentiation	6 > 12	-0.777941	Down
GO:0045893	positive regulation of DNA-templated transcription	3.90542e-09	8.31855e-07	6.85583e-07	eya/E(bx)/Eip74EF/kto/lab/mam/shn/skd/srp/trx/ush/CrebA/sim/ci/cas/Mtor/mirr/fry/Tor/Sin3A/Hel89B/Ncoa6/CG12769/tou/CG10543/enok/Jarid2/Sox21a/Crtc/Bicra/tai/lilli/mask/Mrtf/Nup153/htk/e(y)3/nej/Asx/osa/mid/CG9932/Tet/sov/esg	45	Gene expression	6 > 12	-0.578684	Down
GO:1902680	positive regulation of RNA biosynthetic process	3.90542e-09	8.31855e-07	6.85583e-07	eya/E(bx)/Eip74EF/kto/lab/mam/shn/skd/srp/trx/ush/CrebA/sim/ci/cas/Mtor/mirr/fry/Tor/Sin3A/Hel89B/Ncoa6/CG12769/tou/CG10543/enok/Jarid2/Sox21a/Crtc/Bicra/tai/lilli/mask/Mrtf/Nup153/htk/e(y)3/nej/Asx/osa/mid/CG9932/Tet/sov/esg	45	Gene expression	6 > 12	-0.578684	Down
GO:0007155	cell adhesion	1.66795e-08	3.09229e-06	2.54855e-06	Ama/bib/tei/ft/LanA/peb/rk/rst/shg/robo1/Nrx-IV/CadN/stan/PlexB/kirre/mop/Cad87A/Cad88C/Cad99C/mesh/rhea/Cad86C/kug/pyd/sli/Sema2b/CG45263/Ten-a/tyn	29	Other	6 > 12	-0.946007	Down
GO:0098609	cell-cell adhesion	1.67513e-08	3.09229e-06	2.54855e-06	Ama/bib/tei/ft/peb/rk/rst/shg/robo1/CadN/stan/kirre/mop/Cad87A/Cad88C/Cad99C/rhea/Cad86C/kug/pyd/sli/CG45263/Ten-a	23	Other	6 > 12	-1.07758	Down
GO:0035220	wing disc development	3.56578e-08	5.99121e-06	4.93773e-06	ck/eyg/ft/mam/peb/sca/shg/shn/skd/ct/ci/ple/Gug/mirr/fry/spen/dom/Sin3A/brk/stan/Actbeta/daw/Wnk/puf/lilli/Mrtf/Nipped-A/crb/Dys/rhea/tay/Asx/osa/f/pyd/ab/Irk1/Smr/kis/nw/sbb/esg	42	Development & differentiation	6 > 12	-0.810994	Down
GO:0001654	eye development	4.11098e-08	5.99121e-06	4.93773e-06	eya/Dab/ec/eyg/ft/kto/peb/rst/sca/shg/skd/trx/ush/ex/ci/faf/Crys/Gug/mirr/Apc/CadN/fry/spen/melt/stan/Actbeta/kirre/daw/Sobp/rno/RhoGAP100F/Atx2/mask/sif/cno/crb/Ziz/nej/pyd/Dark/spg/rg/Kr-h1	43	Development & differentiation	6 > 12	-0.820458	Down
GO:0048880	sensory system development	4.11098e-08	5.99121e-06	4.93773e-06	eya/Dab/ec/eyg/ft/kto/peb/rst/sca/shg/skd/trx/ush/ex/ci/faf/Crys/Gug/mirr/Apc/CadN/fry/spen/melt/stan/Actbeta/kirre/daw/Sobp/rno/RhoGAP100F/Atx2/mask/sif/cno/crb/Ziz/nej/pyd/Dark/spg/rg/Kr-h1	43	Development & differentiation	6 > 12	-0.820458	Down
GO:0150063	visual system development	4.11098e-08	5.99121e-06	4.93773e-06	eya/Dab/ec/eyg/ft/kto/peb/rst/sca/shg/skd/trx/ush/ex/ci/faf/Crys/Gug/mirr/Apc/CadN/fry/spen/melt/stan/Actbeta/kirre/daw/Sobp/rno/RhoGAP100F/Atx2/mask/sif/cno/crb/Ziz/nej/pyd/Dark/spg/rg/Kr-h1	43	Development & differentiation	6 > 12	-0.820458	Down
GO:0030855	epithelial cell differentiation	6.54112e-08	9.05618e-06	7.46376e-06	ck/eya/ft/mam/peb/rk/shg/ex/ci/fs(1)M3/Tie/Apc/fry/spen/lig/Tsp2A/stan/hoka/Sox21a/mop/Ssk/Cad99C/tai/Mrtf/Not1/crb/kuz/rhea/kug/nej/Dhc64C/mid/f/ab/Smr/kis/tyn	37	Development & differentiation	6 > 12	-0.552957	Down
GO:0007424	open tracheal system development	7.1097e-08	9.24619e-06	7.62036e-06	ft/LanA/peb/rib/shg/ct/Ptp10D/ci/ple/robo1/Nrx-IV/stumps/Tor/Rbcn-3A/stan/bark/RhoGEF64C/Cad88C/Mrtf/crb/rhea/serp/rtv/kug/Dhc64C/pyd/sli/btsz/AdamTS-A/esg	30	Development & differentiation	6 > 12	-0.691611	Down
GO:0007431	salivary gland development	7.68011e-08	9.24619e-06	7.62036e-06	eya/Eip74EF/eyg/kto/rib/shg/shn/srp/CrebA/robo1/BRWD3/drl/HUWE1/l(3)psg2/crb/kug/Dark/sli/btsz/AdamTS-A	20	Development & differentiation	6 > 12	-0.846732	Down
GO:0035272	exocrine system development	7.68011e-08	9.24619e-06	7.62036e-06	eya/Eip74EF/eyg/kto/rib/shg/shn/srp/CrebA/robo1/BRWD3/drl/HUWE1/l(3)psg2/crb/kug/Dark/sli/btsz/AdamTS-A	20	Development & differentiation	6 > 12	-0.846732	Down
GO:0045944	positive regulation of transcription by RNA polymerase II	8.93571e-08	9.63038e-06	7.937e-06	eya/Eip74EF/kto/lab/mam/shn/skd/srp/trx/ush/CrebA/sim/ci/cas/Mtor/Hel89B/Ncoa6/CG12769/tou/CG10543/enok/Sox21a/Crtc/tai/lilli/mask/Mrtf/Nup153/htk/nej/Asx/mid/CG9932/Tet/sov/esg	36	Gene expression	6 > 12	-0.566775	Down
GO:0045892	negative regulation of DNA-templated transcription	9.04261e-08	9.63038e-06	7.937e-06	E(bx)/eyg/shn/srp/ush/ct/ci/cas/Gug/Mtor/mirr/Rh6/Sin3A/Hel89B/brk/Oamb/CG8677/CG10631/enok/MEP-1/Kdm4B/e(y)3/rhea/Asx/mid/CG9932/ab/Hr4/Smr/Su(z)2/CG45071/kis/sbb/esg	34	Gene expression	6 > 12	-0.593164	Down
GO:1902679	negative regulation of RNA biosynthetic process	9.04261e-08	9.63038e-06	7.937e-06	E(bx)/eyg/shn/srp/ush/ct/ci/cas/Gug/Mtor/mirr/Rh6/Sin3A/Hel89B/brk/Oamb/CG8677/CG10631/enok/MEP-1/Kdm4B/e(y)3/rhea/Asx/mid/CG9932/ab/Hr4/Smr/Su(z)2/CG45071/kis/sbb/esg	34	Gene expression	6 > 12	-0.593164	Down
GO:0044331	cell-cell adhesion mediated by cadherin	9.92017e-08	1.01737e-05	8.38477e-06	ft/shg/CadN/Cad87A/Cad88C/Cad99C/Cad86C/kug	8	Other	6 > 12	-0.937203	Down
GO:0016339	calcium-dependent cell-cell adhesion via plasma membrane cell adhesion molecules	1.08223e-07	1.07025e-05	8.82056e-06	ft/shg/CadN/stan/Cad87A/Cad88C/Cad99C/Cad86C/kug	9	Other	6 > 12	-0.94251	Down
GO:0051253	negative regulation of RNA metabolic process	1.41274e-07	1.34892e-05	1.11173e-05	E(bx)/eyg/shn/srp/ush/ct/ci/cas/Gug/Mtor/mirr/Rh6/Sin3A/Hel89B/brk/Oamb/CG8677/CG10631/enok/MEP-1/Kdm4B/e(y)3/rhea/Asx/mid/CG9932/ab/Hr4/Smr/Su(z)2/CG45071/kis/sbb/CG46385/esg	35	Gene expression	6 > 12	-0.592653	Down
GO:0060541	respiratory system development	1.55226e-07	1.42931e-05	1.17798e-05	ft/LanA/peb/rib/shg/ct/Ptp10D/ci/ple/robo1/Nrx-IV/stumps/Tor/Rbcn-3A/stan/bark/RhoGEF64C/Cad88C/Mrtf/crb/rhea/serp/rtv/kug/Dhc64C/pyd/sli/btsz/AdamTS-A/esg	30	Development & differentiation	6 > 12	-0.691611	Down
GO:0048749	compound eye development	1.60017e-07	1.42931e-05	1.17798e-05	eya/Dab/ec/eyg/ft/kto/peb/rst/sca/shg/skd/ush/ex/ci/faf/Crys/mirr/Apc/CadN/fry/spen/melt/stan/Actbeta/kirre/daw/Sobp/rno/RhoGAP100F/Atx2/mask/cno/crb/Ziz/nej/pyd/Dark/spg/rg/Kr-h1	40	Development & differentiation	6 > 12	-0.801918	Down
GO:0045934	negative regulation of nucleobase-containing compound metabolic process	2.1084e-07	1.82443e-05	1.50362e-05	E(bx)/eyg/shn/srp/ush/ct/ci/cas/Gug/Mtor/mirr/tim/Rh6/Sin3A/Hel89B/brk/Oamb/CG8677/CG10631/enok/MEP-1/Kdm4B/e(y)3/rhea/Asx/mid/CG9932/ab/Hr4/Smr/Su(z)2/CG45071/kis/sbb/CG46385/esg	36	Metabolic processes	6 > 12	-0.558396	Down
GO:0040012	regulation of locomotion	2.86771e-07	2.40627e-05	1.98316e-05	Ama/LanA/peb/shg/ple/robo1/Tie/Tor/Sin3A/stan/PlexB/raptor/tai/LRP1/kuz/sli/Sema2b/kis/Ten-a	19	Other	6 > 12	-1.02282	Down
GO:0007156	homophilic cell adhesion via plasma membrane adhesion molecules	3.06079e-07	2.49274e-05	2.05442e-05	ft/peb/rst/shg/CadN/stan/kirre/Cad87A/Cad88C/Cad99C/Cad86C/kug	12	Other	6 > 12	-0.905577	Down
GO:0045595	regulation of cell differentiation	3.30884e-07	2.61777e-05	2.15746e-05	Ama/eya/Dab/srp/ush/ex/ci/cas/BRWD3/Apc/CadN/stan/Actbeta/bab2/PlexB/daw/Rchy1/Sidpn/enok/Sox21a/mop/mask/sif/Dhc64C/osa/mid/Sema2b/spg/Kr-h1/trol/esg	31	Development & differentiation	6 > 12	-0.759963	Down
GO:0048729	tissue morphogenesis	4.16377e-07	3.20263e-05	2.63949e-05	Dab/ec/ft/mam/peb/rib/sca/shg/shn/srp/ct/Ptp10D/gol/Nrx-IV/mirr/CadN/spen/lig/stumps/Tor/stan/Tollo/Toll-6/mask/kmr/cno/crb/rhea/kug/nej/Dhc64C/pyd/chas/sli/btsz/esg	36	Development & differentiation	6 > 12	-0.754979	Down
GO:0048813	dendrite morphogenesis	4.40639e-07	3.29765e-05	2.7178e-05	E(Pc)/shn/ct/fru/ci/robo1/drl/CadN/fry/dom/Tor/stan/jim/Ulp1/Toll-6/Snoo/futsch/Dhc64C/Dark/sli/Sema2b/ab	22	Development & differentiation	6 > 12	-0.674033	Down
GO:0048732	gland development	6.7717e-07	4.93443e-05	4.06677e-05	eya/Eip74EF/eyg/kto/rib/shg/shn/srp/ush/CrebA/robo1/BRWD3/drl/Tor/HUWE1/l(3)psg2/crb/kuz/kug/Dark/sli/ocm/btsz/AdamTS-A	24	Development & differentiation	6 > 12	-0.813097	Down
GO:0042063	gliogenesis	7.3152e-07	5.19379e-05	4.28053e-05	Ama/bnb/Mdr65/cas/poe/Nrx-IV/Nf1/spen/stumps/Tsp2A/Rchy1/amn/cno/kuz/nej/sli	16	Other	6 > 12	-1.07154	Down
GO:0016477	cell migration	1.01041e-06	6.99453e-05	5.76463e-05	Ama/LanA/peb/rib/rk/shg/srp/trx/ex/ple/robo1/faf/Tie/Apc/stumps/Sin3A/Tsp2A/PlexB/RhoGAP100F/tai/mask/Mrtf/kuz/rhea/kug/nej/Dhc64C/sli/Sema2b/ab/kis/AdamTS-A/esg	33	Other	6 > 12	-0.879831	Down
GO:0000122	negative regulation of transcription by RNA polymerase II	1.95374e-06	0.000131949	0.000108747	eyg/shn/srp/ush/ct/ci/Gug/Mtor/mirr/Rh6/Sin3A/Hel89B/brk/Oamb/CG10631/MEP-1/mid/CG9932/ab/Smr/Su(z)2/CG45071/kis/sbb/esg	25	Gene expression	6 > 12	-0.533932	Down
GO:0016358	dendrite development	2.00671e-06	0.000132299	0.000109036	E(Pc)/shn/ct/fru/ci/robo1/drl/CadN/fry/dom/Tor/stan/jim/Ulp1/Toll-6/Snoo/futsch/Dhc64C/Dark/sli/Sema2b/ab	22	Development & differentiation	6 > 12	-0.674033	Down
GO:0001745	compound eye morphogenesis	2.22298e-06	0.00014315	0.000117979	eya/Dab/ec/eyg/ft/peb/rst/sca/shg/ex/ci/faf/mirr/Apc/CadN/fry/melt/stan/Actbeta/kirre/daw/rno/RhoGAP100F/Atx2/mask/cno/crb/nej/pyd/Dark/spg/rg/Kr-h1	33	Development & differentiation	6 > 12	-0.861438	Down
GO:0001738	morphogenesis of a polarized epithelium	3.34267e-06	0.000208829	0.000172109	ec/ft/peb/sca/shg/mirr/CadN/spen/stan/kmr/cno/kug/nej/Dhc64C/chas/btsz	16	Development & differentiation	6 > 12	-0.925115	Down
GO:0048737	imaginal disc-derived appendage development	3.39376e-06	0.000208829	0.000172109	ck/eyg/ft/kto/mam/sca/shg/shn/skd/trx/ct/Gug/mirr/drl/fry/spen/brk/stan/Actbeta/daw/sona/RhoGEF64C/l(3)psg2/Pura/Mrtf/Dys/rhea/tay/Asx/osa/f/kis/nw/sbb	34	Development & differentiation	6 > 12	-0.924328	Down
GO:0048736	appendage development	4.06044e-06	0.000242991	0.000200264	ck/eyg/ft/kto/mam/sca/shg/shn/skd/trx/ct/Gug/mirr/drl/fry/spen/brk/stan/Actbeta/daw/sona/RhoGEF64C/l(3)psg2/Pura/Mrtf/Dys/rhea/tay/Asx/osa/f/kis/nw/sbb	34	Development & differentiation	6 > 12	-0.924328	Down
GO:0007420	brain development	4.23805e-06	0.000242991	0.000200264	Dab/lab/shg/sim/cas/drl/Apc/stan/Actbeta/PlexB/enok/Dhc64C/dati/lncRNA:let7C/Sema2b/ab/rg/Ten-a	18	Development & differentiation	6 > 12	-0.908898	Down
GO:0001736	establishment of planar polarity	4.29995e-06	0.000242991	0.000200264	ec/ft/peb/sca/shg/mirr/CadN/spen/stan/kmr/cno/kug/nej/chas/btsz	15	Other	6 > 12	-0.932306	Down
GO:0007164	establishment of tissue polarity	4.29995e-06	0.000242991	0.000200264	ec/ft/peb/sca/shg/mirr/CadN/spen/stan/kmr/cno/kug/nej/chas/btsz	15	Other	6 > 12	-0.932306	Down
GO:0007043	cell-cell junction assembly	4.48875e-06	0.000248587	0.000204876	shg/kst/Nrx-IV/Tsp2A/kirre/bark/hoka/Ssk/mesh/crb/pyd/btsz	12	Other	6 > 12	-0.129679	Down
GO:0002009	morphogenesis of an epithelium	5.05338e-06	0.000274369	0.000226125	Dab/ec/ft/peb/rib/sca/shg/shn/srp/ct/Ptp10D/Nrx-IV/mirr/CadN/spen/lig/Tor/stan/Tollo/Toll-6/mask/kmr/cno/crb/rhea/kug/nej/Dhc64C/pyd/chas/btsz/esg	32	Development & differentiation	6 > 12	-0.814793	Down
GO:0048592	eye morphogenesis	6.30119e-06	0.000329207	0.00027132	eya/Dab/ec/eyg/ft/peb/rst/sca/shg/ex/ci/faf/mirr/Apc/CadN/fry/melt/stan/Actbeta/kirre/daw/rno/RhoGAP100F/Atx2/mask/cno/crb/nej/pyd/Dark/spg/rg/Kr-h1	33	Development & differentiation	6 > 12	-0.861438	Down
GO:0090596	sensory organ morphogenesis	6.30119e-06	0.000329207	0.00027132	eya/Dab/ec/eyg/ft/peb/rst/sca/shg/ex/ci/faf/mirr/Apc/CadN/fry/melt/stan/Actbeta/kirre/daw/rno/RhoGAP100F/Atx2/mask/cno/crb/nej/pyd/Dark/spg/rg/Kr-h1	33	Development & differentiation	6 > 12	-0.861438	Down
GO:0040011	locomotion	6.842e-06	0.000345144	0.000284454	Ama/LanA/peb/shg/sim/ple/robo1/Tie/tim/drl/Rh6/Tor/Sin3A/stan/PlexB/raptor/CG10543/tai/mask/LRP1/kuz/sli/Sema2b/kis/Ten-a/esg	26	Other	6 > 12	-0.767798	Down
GO:0045165	cell fate commitment	6.95906e-06	0.000345144	0.000284454	eya/Dab/lab/mam/nkd/skd/srp/sim/cas/Apc/spen/stumps/melt/Actbeta/Tom/msps/CG9650/daw/clu/mask/kuz/nej/Dhc64C/Asx/osa/mid/pyd/spg/ocm/wake/esg	31	Other	6 > 12	-0.869571	Down
GO:0002064	epithelial cell development	6.98016e-06	0.000345144	0.000284454	eya/mam/peb/rk/shg/ex/fs(1)M3/Tie/Apc/lig/Tsp2A/hoka/mop/Ssk/Cad99C/tai/Mrtf/Not1/crb/kuz/rhea/kug/nej/Dhc64C/mid/ab/Smr/kis/tyn	29	Development & differentiation	6 > 12	-0.522999	Down
GO:0030334	regulation of cell migration	8.18445e-06	0.000397592	0.00032768	Ama/LanA/peb/shg/ple/robo1/Tie/Sin3A/PlexB/tai/kuz/sli/Sema2b/kis	14	Other	6 > 12	-1.14531	Down
GO:0048870	cell motility	9.16605e-06	0.0004376	0.000360653	Ama/LanA/peb/rib/rk/shg/srp/trx/ex/ple/robo1/faf/Dhc36C/Dhc98D/Tie/Apc/stumps/Sin3A/Tsp2A/PlexB/RhoGAP100F/tai/mask/Mrtf/kuz/rhea/kug/nej/Dhc64C/sli/Sema2b/ab/kis/AdamTS-A/esg	35	Other	6 > 12	-0.887292	Down
GO:0010631	epithelial cell migration	1.01764e-05	0.000477602	0.000393622	peb/rib/rk/shg/ex/ple/robo1/Tie/stumps/Sin3A/tai/Mrtf/kuz/rhea/kug/Dhc64C/sli/ab/kis/AdamTS-A/esg	21	Other	6 > 12	-0.736035	Down
GO:2000145	regulation of cell motility	1.06985e-05	0.000493736	0.000406919	Ama/LanA/peb/shg/ple/robo1/Tie/Sin3A/PlexB/tai/kuz/sli/Sema2b/kis	14	Other	6 > 12	-1.14531	Down
GO:0090132	epithelium migration	1.10817e-05	0.000503038	0.000414585	peb/rib/rk/shg/ex/ple/robo1/Tie/stumps/Sin3A/tai/Mrtf/kuz/rhea/kug/Dhc64C/sli/ab/kis/AdamTS-A/esg	21	Other	6 > 12	-0.736035	Down
GO:0098742	cell-cell adhesion via plasma-membrane adhesion molecules	1.35564e-05	0.000600863	0.000495209	Ama/ft/peb/rst/shg/CadN/stan/kirre/Cad87A/Cad88C/Cad99C/Cad86C/kug	13	Other	6 > 12	-1.36613	Down
GO:0051093	negative regulation of developmental process	1.37171e-05	0.000600863	0.000495209	eya/ft/LanA/shn/srp/ush/ex/Nf1/Apc/CadN/fry/lig/raptor/Rchy1/enok/Sox21a/mask/crb/osa/Sema2b/Kr-h1/Bruce/esg	23	Development & differentiation	6 > 12	-0.562335	Down
GO:0008038	neuron recognition	1.38878e-05	0.000600863	0.000495209	Ptp99A/fru/robo1/Nrx-IV/drl/CadN/fry/stan/PlexB/slow/mid/sli/Sema2b/ab/Ten-a/trol	16	Other	6 > 12	-0.66253	Down
GO:0007163	establishment or maintenance of cell polarity	1.46774e-05	0.000625258	0.000515314	ec/ft/peb/rib/sca/shg/mirr/Apc/CadN/lig/stan/htt/msps/sff/cno/crb/Dys/kug/nej/Dhc64C/wake/trol	22	Other	6 > 12	-0.919357	Down
GO:0007435	salivary gland morphogenesis	1.57509e-05	0.00065096	0.000536497	eya/Eip74EF/eyg/kto/rib/shg/srp/BRWD3/drl/l(3)psg2/crb/Dark/btsz/AdamTS-A	14	Development & differentiation	6 > 12	-0.900516	Down
GO:0022612	gland morphogenesis	1.57509e-05	0.00065096	0.000536497	eya/Eip74EF/eyg/kto/rib/shg/srp/BRWD3/drl/l(3)psg2/crb/Dark/btsz/AdamTS-A	14	Development & differentiation	6 > 12	-0.900516	Down
GO:0035295	tube development	1.88739e-05	0.000768555	0.000633414	lab/rib/shg/shn/srp/ct/Ptp10D/robo1/stumps/Tor/Rbcn-3A/brk/Sox21a/Ssk/Cad99C/crb/rhea/wb/kug/Dhc64C/mid/pyd/sli/btsz/esg	25	Development & differentiation	6 > 12	-0.555851	Down
GO:0048707	instar larval or pupal morphogenesis	2.01376e-05	0.00080813	0.00066603	ck/eya/Eip74EF/ft/kto/mam/sca/shg/shn/skd/ct/Gug/BRWD3/mirr/fry/spen/Tor/brk/stan/Actbeta/bab2/raptor/Mec2/daw/RhoGEF64C/l(3)psg2/Pura/Mrtf/Dys/rhea/tay/Asx/osa/f/Dark/kis/nw/sbb/esg	39	Development & differentiation	6 > 12	-0.76573	Down
GO:0090130	tissue migration	2.13808e-05	0.000845762	0.000697045	peb/rib/rk/shg/ex/ple/robo1/Tie/stumps/Sin3A/tai/Mrtf/kuz/rhea/kug/Dhc64C/sli/ab/kis/AdamTS-A/esg	21	Other	6 > 12	-0.736035	Down
GO:0008037	cell recognition	2.36862e-05	0.00092376	0.000761328	Ptp99A/fru/robo1/Nrx-IV/drl/CadN/fry/stan/PlexB/slow/mid/sli/Sema2b/ab/Ten-a/trol	16	Other	6 > 12	-0.66253	Down
GO:0008406	gonad development	2.5011e-05	0.000948705	0.000781887	eya/rib/shg/ct/robo1/Tor/bab2/wb/mid/sli	10	Development & differentiation	6 > 12	-0.85947	Down
GO:0045137	development of primary sexual characteristics	2.5011e-05	0.000948705	0.000781887	eya/rib/shg/ct/robo1/Tor/bab2/wb/mid/sli	10	Development & differentiation	6 > 12	-0.85947	Down
GO:0007498	mesoderm development	2.57009e-05	0.0009617	0.000792597	bib/eya/LanA/mam/shg/shn/srp/blow/gol/stumps/NimB2/CG34417/wb/sli	14	Development & differentiation	6 > 12	-0.489359	Down
GO:0070983	dendrite guidance	2.76481e-05	0.00102077	0.000841278	E(Pc)/ct/robo1/drl/dom/Toll-6/Sema2b	7	Other	6 > 12	-0.721651	Down
GO:0006952	defense response	2.90863e-05	0.00105974	0.000873396	eya/E(bx)/LanA/shg/ush/DptA/LysX/faf/Def/Mtk/spen/Ulp1/spirit/PGRP-SA/TotM/SPH93/CG12780/DptB/Toll-7/Drsl5/mop/Toll-6/Zcchc7/Nazo/AttD/puf/Diedel/vir-1/mask/tefu/CG30098/Ptip/Drsl2/Nox/kug/Dhc64C/CG42825/Dark/Drs	39	Immune defense	6 > 12	0.794772	Up
GO:0010632	regulation of epithelial cell migration	2.98878e-05	0.0010748	0.000885806	peb/shg/ple/robo1/Tie/Sin3A/tai/kuz/sli/kis	10	Other	6 > 12	-0.695602	Down
GO:0046665	amnioserosa maintenance	3.38192e-05	0.00119911	0.000988259	peb/srp/ush/crb	4	Other	6 > 12	-0.79732	Down
GO:0022416	chaeta development	3.42107e-05	0.00119911	0.000988259	ck/kto/rst/sca/skd/ush/fry/spen/kirre/Atx2/f/pyd/Dark	13	Development & differentiation	6 > 12	-0.872507	Down
GO:0001667	ameboidal-type cell migration	3.67356e-05	0.00127151	0.00104793	peb/rib/rk/shg/ex/ple/robo1/Tie/stumps/Sin3A/tai/Mrtf/kuz/rhea/kug/Dhc64C/sli/ab/kis/AdamTS-A/esg	21	Other	6 > 12	-0.736035	Down
GO:0035114	imaginal disc-derived appendage morphogenesis	3.87155e-05	0.0013235	0.00109078	ck/eyg/ft/kto/mam/sca/shg/shn/skd/ct/Gug/mirr/fry/spen/brk/stan/Actbeta/daw/RhoGEF64C/l(3)psg2/Pura/Mrtf/Dys/rhea/tay/Asx/osa/f/kis/nw/sbb	31	Development & differentiation	6 > 12	-0.93124	Down
GO:0060322	head development	3.97744e-05	0.00134311	0.00110694	Dab/lab/shg/sim/cas/drl/Apc/stan/Actbeta/PlexB/enok/Dhc64C/dati/lncRNA:let7C/Sema2b/ab/rg/Ten-a	18	Development & differentiation	6 > 12	-0.908898	Down
GO:0007447	imaginal disc pattern formation	4.07641e-05	0.00135995	0.00112082	ft/peb/shn/skd/ci/Apc/spen/dom/lilli/Ptip/Nipped-A/crb/osa/mid/sbb	15	Other	6 > 12	-0.744376	Down
GO:0035107	appendage morphogenesis	4.30271e-05	0.00141836	0.00116896	ck/eyg/ft/kto/mam/sca/shg/shn/skd/ct/Gug/mirr/fry/spen/brk/stan/Actbeta/daw/RhoGEF64C/l(3)psg2/Pura/Mrtf/Dys/rhea/tay/Asx/osa/f/kis/nw/sbb	31	Development & differentiation	6 > 12	-0.93124	Down
GO:0002376	immune system process	4.53197e-05	0.00147636	0.00121676	eya/E(bx)/LanA/srp/ush/DptA/ci/faf/Def/Mtk/dom/Tor/Sin3A/alpha-Man-IIb/TotA/spirit/PGRP-SA/TotM/DptB/Toll-7/mop/Toll-6/CG11459/puf/Cad99C/mask/TotX/TotC/tefu/Ptip/pxb/kuz/kug/Dhc64C/Dark/ocm/Drs	37	Immune defense	6 > 12	0.207921	Up
GO:0035120	post-embryonic appendage morphogenesis	5.61396e-05	0.00180437	0.00148709	ck/ft/kto/mam/sca/shg/shn/skd/ct/Gug/mirr/fry/spen/brk/stan/Actbeta/daw/RhoGEF64C/l(3)psg2/Pura/Mrtf/Dys/rhea/tay/Asx/osa/f/kis/nw/sbb	30	Development & differentiation	6 > 12	-0.925364	Down
GO:0034329	cell junction assembly	5.66919e-05	0.00180437	0.00148709	LanA/shg/kst/Nrx-IV/Nf1/drl/Tor/Tsp2A/stan/kirre/raptor/bark/hoka/Ssk/RhoGAP100F/mesh/futsch/crb/nej/pyd/kis/btsz/Ten-a	23	Other	6 > 12	-0.408518	Down
GO:0034330	cell junction organization	6.07886e-05	0.00190426	0.00156942	LanA/rut/shg/Sod1/kst/Nrx-IV/Nf1/drl/Tor/Tsp2A/stan/Ulp1/kirre/raptor/bark/hoka/sff/Ssk/RhoGAP100F/dpr6/Atx2/mesh/futsch/crb/Dys/nej/pyd/nonC/rg/kis/btsz/Ten-a	32	Other	6 > 12	-0.468551	Down
GO:0090528	smooth septate junction assembly	6.12059e-05	0.00190426	0.00156942	Tsp2A/hoka/mesh	3	Other	6 > 12	0.854992	Up
GO:0098542	defense response to other organism	6.19867e-05	0.00190712	0.00157178	eya/E(bx)/LanA/shg/ush/DptA/LysX/faf/Def/Mtk/spen/spirit/PGRP-SA/TotM/SPH93/CG12780/DptB/Toll-7/Drsl5/mop/Toll-6/Zcchc7/Nazo/AttD/puf/Diedel/vir-1/mask/tefu/CG30098/Ptip/Drsl2/kug/Dhc64C/CG42825/Dark/Drs	37	Immune defense	6 > 12	0.880628	Up
GO:0014017	neuroblast fate commitment	6.39934e-05	0.00194723	0.00160483	mam/nkd/spen/CG9650/kuz/osa/mid	7	Other	6 > 12	-0.750196	Down
GO:0042067	establishment of ommatidial planar polarity	6.83467e-05	0.00205709	0.00169537	ec/ft/peb/sca/shg/mirr/CadN/stan/cno/nej	10	Other	6 > 12	-1.04553	Down
GO:0007507	heart development	7.0199e-05	0.00206788	0.00170427	LanA/mam/shg/srp/trx/ush/ci/robo1/Nrx-IV/kuz/mid/sli/ocm/kis	14	Development & differentiation	6 > 12	-0.705443	Down
GO:0072359	circulatory system development	7.0199e-05	0.00206788	0.00170427	LanA/mam/shg/srp/trx/ush/ci/robo1/Nrx-IV/kuz/mid/sli/ocm/kis	14	Development & differentiation	6 > 12	-0.705443	Down
GO:0040017	positive regulation of locomotion	7.45527e-05	0.00217302	0.00179092	Ama/peb/shg/robo1/Tie/tai/kuz/sli/Sema2b/kis/Ten-a	11	Other	6 > 12	-1.23746	Down
GO:0043297	apical junction assembly	7.7444e-05	0.00223377	0.00184099	shg/kst/Nrx-IV/Tsp2A/hoka/Ssk/mesh/crb/btsz	9	Other	6 > 12	0.0551571	Up
GO:0046530	photoreceptor cell differentiation	8.35984e-05	0.00238643	0.00196681	eya/Dab/peb/ex/BRWD3/CadN/fry/melt/stan/Actbeta/daw/rno/mop/RhoGAP100F/Atx2/mask/crb/nej/osa/pyd/spg/rg/Kr-h1	23	Development & differentiation	6 > 12	-0.745093	Down
GO:0061351	neural precursor cell proliferation	8.6338e-05	0.00243949	0.00201054	cas/Apc/Actbeta/PlexB/msps/daw/clu/enok/Dhc64C/osa/Sema2b/wake/trol/esg	14	Cell cycle & division	6 > 12	-0.585146	Down
GO:0045216	cell-cell junction organization	9.47917e-05	0.0026513	0.0021851	shg/kst/Nrx-IV/Tsp2A/kirre/bark/hoka/Ssk/mesh/crb/pyd/btsz	12	Other	6 > 12	-0.129679	Down
GO:0071824	protein-DNA complex organization	0.000105407	0.00291872	0.0024055	E(bx)/E(Pc)/mam/rod/trx/snRNA:U1:82Eb/Psc/Taf1/Mtor/lncRNA:roX1/dom/Hmt4-20/Su(var)2-HP2/CG8677/Ulp1/htt/tou/enok/Jarid2/upSET/Spc105R/Bicra/tefu/Kdm4B/Nipped-A/Nup153/e(y)3/nej/Asx/osa/gpp/Su(z)2/ocm/kis/Tlk	35	Other	6 > 12	-0.613603	Down
GO:0009266	response to temperature stimulus	0.000107762	0.00295439	0.00243489	rut/ple/Mtor/Nf1/Rh6/TotA/TotM/CG13133/CG7409/Ncc69/Oga/TotX/TotC/amn/nej/nocte	16	Cell signaling	6 > 12	0.353059	Up
GO:0007623	circadian rhythm	0.000114623	0.00311169	0.00256454	rut/robo1/Dh44/tim/Nf1/Rh6/Oamb/NPF/Pura/Oga/Atx2/Mid1/ctrip/nej/nocte/mld/Irk1/wake	18	Other	6 > 12	-0.390988	Down
GO:0048511	rhythmic process	0.000123701	0.00331874	0.00273518	rut/robo1/Dh44/tim/Nf1/Rh6/Oamb/NPF/Pura/Oga/Atx2/Mid1/ctrip/nej/nocte/mld/Irk1/wake	18	Other	6 > 12	-0.390988	Down
GO:0007560	imaginal disc morphogenesis	0.000125846	0.00331874	0.00273518	ck/eya/ft/kto/mam/sca/shg/shn/skd/ct/Gug/mirr/fry/spen/brk/stan/Actbeta/bab2/Mec2/daw/RhoGEF64C/l(3)psg2/Pura/Mrtf/Dys/rhea/tay/Asx/osa/f/kis/nw/sbb/esg	34	Development & differentiation	6 > 12	-0.779795	Down
GO:0048563	post-embryonic animal organ morphogenesis	0.000125846	0.00331874	0.00273518	ck/eya/ft/kto/mam/sca/shg/shn/skd/ct/Gug/mirr/fry/spen/brk/stan/Actbeta/bab2/Mec2/daw/RhoGEF64C/l(3)psg2/Pura/Mrtf/Dys/rhea/tay/Asx/osa/f/kis/nw/sbb/esg	34	Development & differentiation	6 > 12	-0.779795	Down
GO:0050830	defense response to Gram-positive bacterium	0.000128172	0.00334819	0.00275945	Def/Mtk/spirit/PGRP-SA/TotM/SPH93/DptB/AttD/CG30098	9	Immune defense	6 > 12	2.86141	Up
GO:0030707	follicle cell of egg chamber development	0.000133705	0.00346009	0.00285167	eya/mam/peb/rk/shg/ex/fs(1)M3/Tie/Apc/lig/mop/Cad99C/tai/Mrtf/Not1/kuz/rhea/kug/nej/Dhc64C/mid/ab/Smr/kis	24	Development & differentiation	6 > 12	-0.687084	Down
GO:0030335	positive regulation of cell migration	0.000142604	0.00365622	0.00301332	Ama/peb/shg/robo1/Tie/tai/kuz/sli/Sema2b/kis	10	Other	6 > 12	-1.30346	Down
GO:0006338	chromatin remodeling	0.000153568	0.00390118	0.00321521	E(bx)/mam/Psc/Mtor/lncRNA:roX1/dom/Hmt4-20/Su(var)2-HP2/CG8677/Ulp1/htt/tou/enok/Jarid2/upSET/Bicra/tefu/Kdm4B/Nipped-A/Nup153/e(y)3/Asx/osa/gpp/Su(z)2/ocm/kis	27	Gene expression	6 > 12	-0.674341	Down
GO:0016318	ommatidial rotation	0.000165214	0.00415888	0.00342759	ec/peb/sca/shg/CadN/stan/cno	7	Other	6 > 12	-0.938091	Down
GO:2000147	positive regulation of cell motility	0.000187205	0.00467001	0.00384885	Ama/peb/shg/robo1/Tie/tai/kuz/sli/Sema2b/kis	10	Other	6 > 12	-1.30346	Down
GO:0006325	chromatin organization	0.000195717	0.00483875	0.00398791	E(bx)/E(Pc)/mam/trx/snRNA:U1:82Eb/Psc/Mtor/lncRNA:roX1/dom/Hmt4-20/Su(var)2-HP2/CG8677/Ulp1/htt/tou/enok/Jarid2/upSET/Bicra/tefu/Kdm4B/Nipped-A/Nup153/e(y)3/nej/Asx/osa/gpp/Su(z)2/ocm/kis/Tlk	32	Gene expression	6 > 12	-0.621361	Down
GO:0051049	regulation of transport	0.00019827	0.00485849	0.00400418	srp/Nup214/Mtor/tim/Apc/Ant2/Rab27/CG4928/CG9650/CG14275/CG2121/Tom7/sona/mop/Wnk/Nup358/Cad99C/lilli/LRP1/crb/Dys/mgl/rtv/tweek/pyd/Irk1/mv	27	Transport & trafficking	6 > 12	-0.389379	Down
GO:0003151	outflow tract morphogenesis	0.000237615	0.00572136	0.00471533	shg/robo1/sli	3	Development & differentiation	6 > 12	-0.69015	Down
GO:0014018	neuroblast fate specification	0.000237615	0.00572136	0.00471533	nkd/CG9650/mid	3	Other	6 > 12	-0.849895	Down
GO:0035152	regulation of tube architecture, open tracheal system	0.000285261	0.00680937	0.00561203	ft/peb/shg/Nrx-IV/Rbcn-3A/stan/bark/rhea/serp/rtv/Dhc64C/btsz	12	Other	6 > 12	-0.643089	Down
GO:0048871	multicellular organismal-level homeostasis	0.000305239	0.00722399	0.00595374	Ama/peb/rk/shg/srp/ush/ex/Mtor/tim/tai/tefu/crb/rhea/wb/esg	15	Other	6 > 12	-0.921823	Down
GO:0032879	regulation of localization	0.000309904	0.00727223	0.0059935	ft/peb/srp/Nup214/Mtor/tim/Apc/Ant2/Rab27/CG4928/CG9650/CG14275/CG2121/Tom7/sona/mop/Wnk/Nup358/Cad99C/lilli/LRP1/cno/crb/Dys/mgl/rtv/tweek/east/pyd/Irk1/kis/p38c/mv	33	Transport & trafficking	6 > 12	-0.437284	Down
GO:0030155	regulation of cell adhesion	0.000314144	0.00730979	0.00602445	LanA/peb/rk/robo1/PlexB/pyd/sli/Sema2b/Ten-a	9	Other	6 > 12	-0.701139	Down
GO:0042127	regulation of cell population proliferation	0.000317019	0.00731521	0.00602892	Ama/ft/ex/ci/cas/robo1/CadN/fry/dom/Tor/Sin3A/stan/Actbeta/PlexB/raptor/HUWE1/daw/Nup358/Cad99C/LRP1/pxb/sif/crb/kug/osa/Sema2b/Kr-h1/trol/esg	29	Cell cycle & division	6 > 12	-0.973923	Down
GO:0014016	neuroblast differentiation	0.000331627	0.00758904	0.0062546	mam/nkd/cas/spen/CG9650/kuz/osa/mid	8	Development & differentiation	6 > 12	-0.787627	Down
GO:0090066	regulation of anatomical structure size	0.000369483	0.00838604	0.00691146	ft/rib/Nrx-IV/CadN/Tor/stan/Actbeta/raptor/CG6891/daw/bark/Ncc69/Cad99C/Atx2/kuz/serp/rtv/Sema2b/btsz/nw/mv	21	Other	6 > 12	-0.909172	Down
GO:0035222	wing disc pattern formation	0.000401288	0.00903388	0.00744538	peb/shn/skd/ci/spen/dom/lilli/Nipped-A/crb/osa/sbb	11	Other	6 > 12	-0.630171	Down
GO:0050890	cognition	0.000429954	0.00958803	0.00790209	rut/Ptp10D/Nf1/drl/Oamb/lilli/Atx2/Gba1a/be/pxb/amn/futsch/dikar/Ptr/mld/rg/kis	17	Other	6 > 12	-0.744439	Down
GO:0007476	imaginal disc-derived wing morphogenesis	0.000432829	0.00958803	0.00790209	ck/ft/mam/sca/shg/shn/ct/Gug/mirr/fry/spen/brk/stan/Actbeta/daw/Mrtf/Dys/rhea/tay/Asx/osa/f/kis/nw/sbb	25	Development & differentiation	6 > 12	-0.965271	Down
GO:0016319	mushroom body development	0.000445677	0.00979429	0.00807209	Dab/cas/drl/stan/Actbeta/enok/Dhc64C/dati/lncRNA:let7C/ab/rg	11	Development & differentiation	6 > 12	-0.985161	Down
GO:0034333	adherens junction assembly	0.000525625	0.0114603	0.00944513	shg/kst/kirre/crb/pyd	5	Other	6 > 12	-0.640631	Down
GO:0007469	antennal development	0.000536013	0.0115955	0.00955654	ck/eyg/ct/fry/Asx/f	6	Development & differentiation	6 > 12	-0.75923	Down
GO:0045596	negative regulation of cell differentiation	0.000560485	0.0120309	0.00991539	eya/srp/ush/CadN/Rchy1/enok/Sox21a/mask/osa/Sema2b/Kr-h1/esg	12	Development & differentiation	6 > 12	-0.363529	Down
GO:0035385	Roundabout signaling pathway	0.000576582	0.0121874	0.0100444	robo1/kuz/sli	3	Cell signaling	6 > 12	-0.655905	Down
GO:0042066	perineurial glial growth	0.000576582	0.0121874	0.0100444	poe/Nf1/amn	3	Development & differentiation	6 > 12	-1.1089	Down
GO:0040029	epigenetic regulation of gene expression	0.000631172	0.0132403	0.0109121	Psc/Mtor/lncRNA:roX1/dom/Hmt4-20/Su(var)2-HP2/CG8677/Ulp1/htt/upSET/tefu/Nup153/Asx/gpp/Su(z)2/ocm	16	Gene expression	6 > 12	-0.685743	Down
GO:0002164	larval development	0.000636603	0.0132538	0.0109233	ck/eya/ft/skd/srp/ush/CrebA/Gug/Apc/Tor/Sin3A/kirre/rhea/serp/Nna1/ocm/btsz/AdamTS-A	18	Development & differentiation	6 > 12	-0.770529	Down
GO:0033157	regulation of intracellular protein transport	0.000659713	0.0136324	0.0112353	Nup214/Mtor/tim/Apc/Tom7/crb	6	Transport & trafficking	6 > 12	-0.182036	Down
GO:0060249	anatomical structure homeostasis	0.000666534	0.0136714	0.0112674	Ama/peb/shg/srp/ush/Mtor/tai/tefu/crb/rhea/wb	11	Other	6 > 12	-1.24112	Down
GO:0008355	olfactory learning	0.000694884	0.0140549	0.0115835	rut/Nf1/drl/Oamb/Atx2/amn/futsch/rg	8	Other	6 > 12	-0.985207	Down
GO:0045475	locomotor rhythm	0.000695384	0.0140549	0.0115835	Dh44/tim/Nf1/NPF/Pura/Oga/Atx2/Mid1/nej/Irk1	10	Other	6 > 12	-0.263145	Down
GO:0009967	positive regulation of signal transduction	0.000718433	0.0144155	0.0118807	Ama/Dab/ft/kto/nkd/shg/skd/ex/faf/BRWD3/Mtor/spen/lig/Tor/melt/sona/RhoGEF64C/Pura/mop/Wnk/CG11459/mask/Nox/Snoo/htk/cno/crb/nej/pyd/spg/trol	31	Cell signaling	6 > 12	-0.891652	Down
GO:0051240	positive regulation of multicellular organismal process	0.000742365	0.0147885	0.0121882	Ama/peb/Nf1/Tor/stan/Actbeta/Oamb/PlexB/daw/mop/Nox/sif/mld/Hr4/wake/kis/btsz/trol/esg	19	Other	6 > 12	-1.04364	Down
GO:0007472	wing disc morphogenesis	0.000799008	0.0158032	0.0130244	ck/ft/mam/sca/shg/shn/ct/Gug/mirr/fry/spen/brk/stan/Actbeta/daw/Mrtf/Dys/rhea/tay/Asx/osa/f/kis/nw/sbb	25	Development & differentiation	6 > 12	-0.965271	Down
GO:0003007	heart morphogenesis	0.000861455	0.0169175	0.0139428	mam/shg/ci/robo1/Nrx-IV/kuz/sli	7	Development & differentiation	6 > 12	-0.60381	Down
GO:0001708	cell fate specification	0.000948594	0.0183682	0.0151384	eya/nkd/Apc/melt/Actbeta/Tom/CG9650/daw/mid/pyd/ocm/esg	12	Other	6 > 12	-1.05291	Down
GO:0042462	eye photoreceptor cell development	0.000948594	0.0183682	0.0151384	eya/Dab/CadN/fry/stan/rno/RhoGAP100F/Atx2/crb/pyd/rg/Kr-h1	12	Development & differentiation	6 > 12	-0.75265	Down
GO:0048512	circadian behavior	0.000969597	0.0186445	0.0153661	Dh44/tim/Nf1/Oamb/NPF/Pura/Oga/Atx2/Mid1/nej/mld/Irk1/wake	13	Other	6 > 12	-0.361838	Down
GO:0001754	eye photoreceptor cell differentiation	0.000983169	0.0186523	0.0153725	eya/Dab/ex/CadN/fry/melt/stan/Actbeta/daw/rno/RhoGAP100F/Atx2/mask/crb/nej/pyd/spg/rg/Kr-h1	19	Development & differentiation	6 > 12	-0.778419	Down
GO:2000026	regulation of multicellular organismal development	0.000983473	0.0186523	0.0153725	Ama/LanA/rk/ci/Nf1/CadN/Tor/stan/Actbeta/PlexB/raptor/daw/Rchy1/Sidpn/sif/osa/mid/pyd/Sema2b/Hr4/trol/tyn/esg	23	Development & differentiation	6 > 12	-0.866457	Down
GO:0007613	memory	0.00104717	0.0194606	0.0160387	rut/Ptp10D/Nf1/drl/Atx2/Gba1a/be/pxb/amn/dikar/mld/rg/kis	13	Other	6 > 12	-0.732979	Down
GO:0007622	rhythmic behavior	0.00104717	0.0194606	0.0160387	Dh44/tim/Nf1/Oamb/NPF/Pura/Oga/Atx2/Mid1/nej/mld/Irk1/wake	13	Other	6 > 12	-0.361838	Down
GO:0042461	photoreceptor cell development	0.00104717	0.0194606	0.0160387	eya/Dab/peb/CadN/fry/stan/rno/RhoGAP100F/Atx2/crb/pyd/rg/Kr-h1	13	Development & differentiation	6 > 12	-0.734819	Down
GO:0009617	response to bacterium	0.00108967	0.0201154	0.0165783	ush/DptA/LysX/faf/Def/Mtk/TotA/spirit/PGRP-SA/IM33/TotM/SPH93/DptB/AttD/puf/Sid/Diedel/TotX/TotC/CG30098/Ptip/kug/p38c/Drs	24	Cell signaling	6 > 12	1.85693	Up
GO:0048104	establishment of body hair or bristle planar orientation	0.00111934	0.0205262	0.016917	ft/spen/chas	3	Other	6 > 12	-1.2711	Down
GO:0007611	learning or memory	0.00113588	0.0206925	0.017054	rut/Ptp10D/Nf1/drl/Oamb/lilli/Atx2/Gba1a/be/pxb/amn/futsch/dikar/mld/rg/kis	16	Other	6 > 12	-0.736677	Down
GO:0046425	regulation of receptor signaling pathway via JAK-STAT	0.00116616	0.0208329	0.0171697	E(bx)/peb/shg/BRWD3/lig/mask	6	Cell signaling	6 > 12	-0.661481	Down
GO:0050920	regulation of chemotaxis	0.00116616	0.0208329	0.0171697	Tor/stan/raptor/LRP1/sli/Sema2b	6	Other	6 > 12	-0.690598	Down
GO:1904892	regulation of receptor signaling pathway via STAT	0.00116616	0.0208329	0.0171697	E(bx)/peb/shg/BRWD3/lig/mask	6	Cell signaling	6 > 12	-0.661481	Down
GO:0001894	tissue homeostasis	0.00120801	0.0214422	0.0176718	Ama/peb/shg/srp/ush/tefu/crb/rhea/wb	9	Other	6 > 12	-1.40499	Down
GO:0040007	growth	0.00126248	0.0222662	0.018351	ft/LanA/rut/shg/ex/poe/mirr/Nf1/CadN/lig/Tor/brk/stan/Actbeta/Tollo/raptor/mop/Toll-6/puf/RhoGAP100F/tai/amn/futsch/crb/kuz/kug/Sema2b/Hr4/kis/btsz/Ten-a/sbb	32	Development & differentiation	6 > 12	-0.817662	Down
GO:0007427	epithelial cell migration, open tracheal system	0.00134452	0.0235631	0.0194198	rib/ple/robo1/stumps/sli/AdamTS-A/esg	7	Other	6 > 12	-0.780562	Down
GO:0009628	response to abiotic stimulus	0.00140354	0.0240301	0.0198047	eya/inaD/Rh4/rut/DptA/ple/Mtor/Tie/tim/Nf1/Rh6/Ulp1/TotA/Sur/TotM/CG13133/MESR4/CG10543/CG7409/Ncc69/Oga/TotX/TotC/Mrtf/amn/tay/nej/nocte/Dark/Hr4/Piezo/esg	32	Cell signaling	6 > 12	0.0827717	Up
GO:0048608	reproductive structure development	0.00140361	0.0240301	0.0198047	eya/rib/shg/ct/robo1/Tor/bab2/wb/mid/sli	10	Development & differentiation	6 > 12	-0.85947	Down
GO:0061458	reproductive system development	0.00140361	0.0240301	0.0198047	eya/rib/shg/ct/robo1/Tor/bab2/wb/mid/sli	10	Development & differentiation	6 > 12	-0.85947	Down
GO:0034331	cell junction maintenance	0.00141762	0.0240301	0.0198047	bark/RhoGAP100F/crb/Dys/Ten-a	5	Other	6 > 12	-0.642446	Down
GO:0043266	regulation of potassium ion transport	0.00141762	0.0240301	0.0198047	CG4928/CG14275/CG2121/Wnk/rtv	5	Transport & trafficking	6 > 12	0.385463	Up
GO:0032880	regulation of protein localization	0.00142323	0.0240301	0.0198047	ft/peb/Nup214/Mtor/tim/Apc/Tom7/sona/mop/Nup358/cno/crb	12	Transport & trafficking	6 > 12	-0.550374	Down
GO:0006935	chemotaxis	0.00149508	0.025027	0.0206263	drl/Tor/stan/raptor/LRP1/sli/Sema2b/Ten-a	8	Other	6 > 12	-0.67952	Down
GO:0007405	neuroblast proliferation	0.00150712	0.025027	0.0206263	Apc/Actbeta/msps/daw/clu/enok/Dhc64C/osa/wake/trol/esg	11	Cell cycle & division	6 > 12	-0.509644	Down
GO:0065009	regulation of molecular function	0.00150939	0.025027	0.0206263	rk/ush/BRWD3/Tie/Nf1/drl/fry/melt/Oamb/PlexB/raptor/CG14275/ASPP/Crtc/CG11459/CG5521/RhoGAP100F/Atx2/sif/CG34423/Ziz/rtv/CG42795/spg/gpp/Trs33	26	Other	6 > 12	-0.443258	Down
GO:0035239	tube morphogenesis	0.00163514	0.0269507	0.0222117	rib/shg/shn/ct/Ptp10D/stumps/Tor/Rbcn-3A/Cad99C/crb/rhea/kug/Dhc64C/pyd/btsz/esg	16	Development & differentiation	6 > 12	-0.67538	Down
GO:0008045	motor neuron axon guidance	0.00165535	0.0271222	0.0223531	Dab/Ptp99A/Ptp10D/robo1/ko/PlexB/CG42327/Ten-a/trol	9	Other	6 > 12	-0.63639	Down
GO:0001751	compound eye photoreceptor cell differentiation	0.00168178	0.0273486	0.0225397	eya/Dab/ex/CadN/fry/melt/stan/Actbeta/daw/rno/RhoGAP100F/Atx2/mask/crb/nej/pyd/spg/Kr-h1	18	Development & differentiation	6 > 12	-0.721133	Down
GO:0009408	response to heat	0.00168892	0.0273486	0.0225397	rut/Mtor/Nf1/TotA/TotM/CG13133/CG7409/TotX/TotC/amn	10	Cell signaling	6 > 12	0.909652	Up
GO:0042330	taxis	0.00174877	0.0281531	0.0232027	ple/tim/drl/Rh6/Tor/stan/raptor/CG10543/LRP1/sli/Sema2b/Ten-a/esg	13	Other	6 > 12	-0.342434	Down
GO:0044093	positive regulation of molecular function	0.00186891	0.0299134	0.0246535	rk/Tie/drl/fry/Oamb/raptor/CG14275/ASPP/Crtc/CG11459/CG5521/RhoGAP100F/Atx2/sif/Ziz/rtv/CG42795/spg	18	Other	6 > 12	-0.472742	Down
GO:0035176	social behavior	0.00190152	0.0300875	0.0247969	Oamb/NPF/Mid1	3	Other	6 > 12	-0.349479	Down
GO:0051703	biological process involved in intraspecies interaction between organisms	0.00190152	0.0300875	0.0247969	Oamb/NPF/Mid1	3	Other	6 > 12	-0.349479	Down
GO:0048585	negative regulation of response to stimulus	0.00193258	0.0304051	0.0250588	eya/E(bx)/nkd/peb/ush/Ptp10D/ex/ci/faf/Gug/poe/Tie/Apc/lig/Sin3A/brk/Ant2/Tom/Ulp1/HUWE1/Ufd4/puf/tefu/Snoo/crb/tay/nej/Dark/Sema2b/Hr4/trol	31	Cell signaling	6 > 12	-0.903076	Down
GO:0060284	regulation of cell development	0.00194695	0.0304582	0.0251025	Ama/CadN/stan/Actbeta/PlexB/daw/Rchy1/Sidpn/mask/sif/Dhc64C/osa/Sema2b/Kr-h1/trol/esg	16	Development & differentiation	6 > 12	-0.946794	Down
GO:0008407	chaeta morphogenesis	0.00201701	0.031377	0.0258598	ck/rst/sca/fry/spen/kirre/f	7	Development & differentiation	6 > 12	-1.01473	Down
GO:0048565	digestive tract development	0.00207888	0.0319802	0.0263569	lab/rib/shg/shn/srp/ct/Sox21a/Ssk/crb/wb/kug/sli	12	Development & differentiation	6 > 12	-0.556894	Down
GO:0055123	digestive system development	0.00207888	0.0319802	0.0263569	lab/rib/shg/shn/srp/ct/Sox21a/Ssk/crb/wb/kug/sli	12	Development & differentiation	6 > 12	-0.556894	Down
GO:0007548	sex differentiation	0.00209142	0.0319953	0.0263693	eya/rib/shg/ct/fru/robo1/Tor/bab2/wb/mid/sli	11	Development & differentiation	6 > 12	-0.833673	Down
GO:0043954	cellular component maintenance	0.00214379	0.0325366	0.0268154	bark/RhoGAP100F/crb/Dys/Ten-a	5	Other	6 > 12	-0.642446	Down
GO:0198738	cell-cell signaling by wnt	0.00215031	0.0325366	0.0268154	kto/nkd/skd/drl/Apc/spen/Sin3A/HUWE1/sona/mop/Wnk/nej/osa	13	Cell signaling	6 > 12	-0.756201	Down
GO:0007379	segment specification	0.00224962	0.0336907	0.0277666	shg/Gug/spen/lilli/osa/kis	6	Other	6 > 12	-0.713396	Down
GO:0040008	regulation of growth	0.00225239	0.0336907	0.0277666	ft/LanA/shg/ex/mirr/Nf1/CadN/lig/Tor/brk/stan/Actbeta/raptor/mop/puf/tai/futsch/crb/kuz/Sema2b/Hr4/kis/btsz/sbb	24	Development & differentiation	6 > 12	-0.788342	Down
GO:0010623	programmed cell death involved in cell development	0.00226308	0.0336907	0.0277666	ec/Eip74EF/kto/rst/BRWD3/Apc/Tor/raptor/l(3)psg2/Dark/Bruce	11	Development & differentiation	6 > 12	-0.777624	Down
GO:0022409	positive regulation of cell-cell adhesion	0.00231591	0.0342928	0.0282628	peb/robo1/sli/Ten-a	4	Other	6 > 12	-0.630957	Down
GO:0009968	negative regulation of signal transduction	0.00234086	0.0344779	0.0284153	eya/E(bx)/nkd/peb/ush/Ptp10D/ex/ci/Gug/poe/Tie/Apc/lig/Sin3A/brk/Ant2/Tom/Ulp1/HUWE1/Ufd4/puf/tefu/Snoo/crb/tay/nej/Hr4/trol	28	Cell signaling	6 > 12	-0.926551	Down
GO:0010975	regulation of neuron projection development	0.00240233	0.035196	0.0290072	robo1/CadN/fry/Tor/stan/PlexB/raptor/HUWE1/LRP1/sif/Sema2b/Kr-h1	12	Development & differentiation	6 > 12	-0.833956	Down
GO:0042051	compound eye photoreceptor development	0.00244599	0.0354969	0.0292552	eya/Dab/CadN/fry/stan/rno/RhoGAP100F/Atx2/crb/pyd/Kr-h1	11	Development & differentiation	6 > 12	-0.656566	Down
GO:0007419	ventral cord development	0.00244851	0.0354969	0.0292552	eya/sim/cas/Psc/Prp8/mop/Nup358/kuz/Brr2	9	Development & differentiation	6 > 12	-0.704353	Down
GO:0007167	enzyme-linked receptor protein signaling pathway	0.00248435	0.0358289	0.0295289	Ama/Dab/shn/ush/Ptp10D/fs(1)M3/faf/Gug/Tie/drl/stumps/Tor/melt/brk/Actbeta/raptor/daw/mop/mask/Snoo/tay/spg/trol	23	Cell signaling	6 > 12	-0.951494	Down
GO:0023056	positive regulation of signaling	0.00253128	0.0363166	0.0299308	Ama/Dab/ft/kto/nkd/shg/skd/ex/faf/BRWD3/Mtor/spen/lig/Tor/melt/sona/RhoGEF64C/Pura/mop/Wnk/CG11459/mask/Nox/Snoo/htk/cno/crb/nej/pyd/spg/trol	31	Cell signaling	6 > 12	-0.891652	Down
GO:0050953	sensory perception of light stimulus	0.002594	0.0370246	0.0305143	inaD/Rh4/Crys/Rh6/sif	5	Other	6 > 12	0.00991585	Up
GO:0008306	associative learning	0.00261014	0.037064	0.0305467	rut/Nf1/drl/Oamb/Atx2/amn/futsch/rg	8	Other	6 > 12	-0.985207	Down
GO:0023057	negative regulation of signaling	0.0026809	0.0378746	0.0312148	eya/E(bx)/nkd/peb/ush/Ptp10D/ex/ci/Gug/poe/Tie/Apc/lig/Sin3A/brk/Ant2/Tom/Ulp1/CG9650/HUWE1/Ufd4/puf/tefu/Snoo/crb/tay/nej/Hr4/trol	29	Cell signaling	6 > 12	-0.931746	Down
GO:0010647	positive regulation of cell communication	0.0027037	0.0380028	0.0313205	Ama/Dab/ft/kto/nkd/shg/skd/ex/faf/BRWD3/Mtor/spen/lig/Tor/melt/sona/RhoGEF64C/Pura/mop/Wnk/CG11459/mask/Nox/Snoo/htk/cno/crb/nej/pyd/spg/trol	31	Cell signaling	6 > 12	-0.891652	Down
GO:0050767	regulation of neurogenesis	0.00280081	0.0389962	0.0321392	Ama/CadN/stan/Actbeta/PlexB/daw/Rchy1/Sidpn/sif/osa/Sema2b/trol/esg	13	Other	6 > 12	-0.971236	Down
GO:0051960	regulation of nervous system development	0.00280254	0.0389962	0.0321392	Ama/LanA/Nf1/CadN/Tor/stan/Actbeta/PlexB/raptor/daw/Rchy1/Sidpn/sif/osa/mid/Sema2b/trol/esg	18	Development & differentiation	6 > 12	-0.876494	Down
GO:0010648	negative regulation of cell communication	0.00287096	0.0397484	0.0327592	eya/E(bx)/nkd/peb/ush/Ptp10D/ex/ci/Gug/poe/Tie/Apc/lig/Sin3A/brk/Ant2/Tom/Ulp1/CG9650/HUWE1/Ufd4/puf/tefu/Snoo/crb/tay/nej/Hr4/trol	29	Cell signaling	6 > 12	-0.931746	Down
GO:0045874	positive regulation of sevenless signaling pathway	0.00295356	0.0406886	0.033534	Dab/mask/spg	3	Cell signaling	6 > 12	-0.699087	Down
GO:0072529	pyrimidine-containing compound catabolic process	0.00299251	0.0409177	0.0337228	CG12177/CG8360/CG8353/Tet	4	Other	6 > 12	0.285052	Up
GO:0007259	receptor signaling pathway via JAK-STAT	0.00301452	0.0409177	0.0337228	E(bx)/peb/shg/BRWD3/lig/mask	6	Cell signaling	6 > 12	-0.661481	Down
GO:0097696	receptor signaling pathway via STAT	0.00301452	0.0409177	0.0337228	E(bx)/peb/shg/BRWD3/lig/mask	6	Cell signaling	6 > 12	-0.661481	Down
GO:0001707	mesoderm formation	0.00310897	0.0417793	0.0344329	mam/srp/gol/stumps/sli	5	Other	6 > 12	-0.451167	Down
GO:0006955	immune response	0.00311945	0.0417793	0.0344329	eya/E(bx)/LanA/ush/DptA/ci/faf/Def/Mtk/spirit/PGRP-SA/DptB/Toll-7/mop/Toll-6/CG11459/puf/Cad99C/mask/tefu/Ptip/kug/Dhc64C/Dark/Drs	25	Immune defense	6 > 12	0.0490455	Up
GO:0048589	developmental growth	0.00312326	0.0417793	0.0344329	ft/LanA/rut/shg/ex/poe/Nf1/CadN/lig/Tor/stan/Actbeta/Tollo/raptor/Toll-6/RhoGAP100F/amn/futsch/crb/kuz/kug/Sema2b/Hr4/kis/btsz/Ten-a/sbb	27	Development & differentiation	6 > 12	-0.836099	Down
GO:0051223	regulation of protein transport	0.00320516	0.0426687	0.035166	Nup214/Mtor/tim/Apc/Tom7/sona/mop/crb	8	Transport & trafficking	6 > 12	-0.327818	Down
GO:0008586	imaginal disc-derived wing vein morphogenesis	0.00328712	0.0433431	0.0357217	ck/shn/Gug/spen/Dys/tay/osa	7	Development & differentiation	6 > 12	-0.639349	Down
GO:0090263	positive regulation of canonical Wnt signaling pathway	0.00328712	0.0433431	0.0357217	kto/nkd/skd/spen/sona/Wnk/nej	7	Cell signaling	6 > 12	-0.84268	Down
GO:0060828	regulation of canonical Wnt signaling pathway	0.00389884	0.0511653	0.0421685	kto/nkd/skd/Apc/spen/Sin3A/HUWE1/sona/Wnk/nej	10	Cell signaling	6 > 12	-0.807983	Down
GO:0051129	negative regulation of cellular component organization	0.00416637	0.0526656	0.043405	LanA/rod/Mtor/Nf1/Apc/CadN/fry/Ant2/raptor/mask/pyd/Sema2b/Kr-h1/mv	14	Other	6 > 12	-0.676573	Down
GO:0048588	developmental cell growth	0.0041735	0.0526656	0.043405	rut/poe/Nf1/CadN/stan/RhoGAP100F/amn/kuz/Sema2b	9	Development & differentiation	6 > 12	-0.842643	Down
GO:0070201	regulation of establishment of protein localization	0.0042892	0.0526656	0.043405	Nup214/Mtor/tim/Apc/Tom7/sona/mop/crb	8	Transport & trafficking	6 > 12	-0.327818	Down
GO:0006213	pyrimidine nucleoside metabolic process	0.0043012	0.0526656	0.043405	CG12177/CG8360/CG8353	3	Metabolic processes	6 > 12	0.592917	Up
GO:0042065	glial cell growth	0.0043012	0.0526656	0.043405	poe/Nf1/amn	3	Development & differentiation	6 > 12	-1.1089	Down
GO:0045186	zonula adherens assembly	0.0043012	0.0526656	0.043405	shg/kst/crb	3	Other	6 > 12	-0.617204	Down
GO:0045498	sex comb development	0.0043012	0.0526656	0.043405	kto/skd/Asx	3	Development & differentiation	6 > 12	-0.679878	Down
GO:0046135	pyrimidine nucleoside catabolic process	0.0043012	0.0526656	0.043405	CG12177/CG8360/CG8353	3	Other	6 > 12	0.592917	Up
GO:0071526	semaphorin-plexin signaling pathway	0.0043012	0.0526656	0.043405	PlexB/Sema2b/trol	3	Cell signaling	6 > 12	-0.703729	Down
GO:0016198	axon choice point recognition	0.0043533	0.0526656	0.043405	fru/robo1/drl/sli/ab	5	Other	6 > 12	-0.695156	Down
GO:0035071	salivary gland cell autophagic cell death	0.0043533	0.0526656	0.043405	Eip74EF/kto/BRWD3/l(3)psg2/Dark	5	Cell death & apoptosis	6 > 12	-0.714757	Down
GO:0120035	regulation of plasma membrane bounded cell projection organization	0.004406	0.0526656	0.043405	robo1/CadN/fry/Tor/stan/PlexB/raptor/HUWE1/Cad99C/LRP1/sif/kug/Sema2b/Kr-h1	14	Other	6 > 12	-0.826011	Down
GO:0120192	tight junction assembly	0.00450514	0.0526656	0.043405	Nrx-IV/Tsp2A/bark/hoka/Ssk/mesh	6	Other	6 > 12	0.379773	Up
GO:0120193	tight junction organization	0.00450514	0.0526656	0.043405	Nrx-IV/Tsp2A/bark/hoka/Ssk/mesh	6	Other	6 > 12	0.379773	Up
GO:1903688	positive regulation of border follicle cell migration	0.00450514	0.0526656	0.043405	peb/shg/Tie/tai/kuz/kis	6	Other	6 > 12	-0.663796	Down
GO:0001885	endothelial cell development	0.00454583	0.0526656	0.043405	Tsp2A/hoka	2	Development & differentiation	6 > 12	0.872715	Up
GO:0003158	endothelium development	0.00454583	0.0526656	0.043405	Tsp2A/hoka	2	Development & differentiation	6 > 12	0.872715	Up
GO:0006216	cytidine catabolic process	0.00454583	0.0526656	0.043405	CG8360/CG8353	2	Other	6 > 12	1.15246	Up
GO:0009972	cytidine deamination	0.00454583	0.0526656	0.043405	CG8360/CG8353	2	Other	6 > 12	1.15246	Up
GO:0010968	regulation of microtubule nucleation	0.00454583	0.0526656	0.043405	msps/mv	2	Other	6 > 12	-0.67973	Down
GO:0021846	cell proliferation in forebrain	0.00454583	0.0526656	0.043405	PlexB/Sema2b	2	Cell cycle & division	6 > 12	-0.76816	Down
GO:0030900	forebrain development	0.00454583	0.0526656	0.043405	PlexB/Sema2b	2	Development & differentiation	6 > 12	-0.76816	Down
GO:0032529	follicle cell microvillus organization	0.00454583	0.0526656	0.043405	ck/Cad99C	2	Other	6 > 12	-0.704325	Down
GO:0045446	endothelial cell differentiation	0.00454583	0.0526656	0.043405	Tsp2A/hoka	2	Development & differentiation	6 > 12	0.872715	Up
GO:0046087	cytidine metabolic process	0.00454583	0.0526656	0.043405	CG8360/CG8353	2	Metabolic processes	6 > 12	1.15246	Up
GO:0071678	olfactory bulb axon guidance	0.00454583	0.0526656	0.043405	PlexB/Sema2b	2	Other	6 > 12	-0.76816	Down
GO:0090063	positive regulation of microtubule nucleation	0.00454583	0.0526656	0.043405	msps/mv	2	Other	6 > 12	-0.67973	Down
GO:0035075	response to ecdysone	0.00458376	0.0526656	0.043405	E(bx)/kto/BRWD3/l(3)psg2/lncRNA:let7C/Hr4/Kr-h1	7	Cell signaling	6 > 12	-0.964508	Down
GO:0036314	response to sterol	0.00458376	0.0526656	0.043405	E(bx)/kto/BRWD3/l(3)psg2/lncRNA:let7C/Hr4/Kr-h1	7	Cell signaling	6 > 12	-0.964508	Down
GO:0048859	formation of anatomical boundary	0.00458376	0.0526656	0.043405	ft/shn/ct/robo1/mirr/Tom/sli	7	Other	6 > 12	-1.7183	Down
GO:0045176	apical protein localization	0.004726	0.0540756	0.0445671	shg/Tor/Cad99C/crb	4	Transport & trafficking	6 > 12	-0.665964	Down
GO:0097305	response to alcohol	0.0049927	0.0568921	0.0468883	E(bx)/kto/rut/sca/BRWD3/geko/l(3)psg2/pxb/amn/lncRNA:let7C/Hr4/Kr-h1	12	Cell signaling	6 > 12	-1.04889	Down
GO:0035150	regulation of tube size	0.00509172	0.0570026	0.0469794	ft/rib/Nrx-IV/stan/bark/serp/rtv	7	Other	6 > 12	-0.972799	Down
GO:0040001	establishment of mitotic spindle localization	0.00509265	0.0570026	0.0469794	htt/msps/cno/Dhc64C/wake	5	Transport & trafficking	6 > 12	-0.643699	Down
GO:0048102	autophagic cell death	0.00509265	0.0570026	0.0469794	Eip74EF/kto/BRWD3/l(3)psg2/Dark	5	Cell death & apoptosis	6 > 12	-0.714757	Down
GO:0048332	mesoderm morphogenesis	0.00509265	0.0570026	0.0469794	mam/srp/gol/stumps/sli	5	Development & differentiation	6 > 12	-0.451167	Down
GO:0010634	positive regulation of epithelial cell migration	0.00510532	0.0570026	0.0469794	peb/shg/Tie/tai/kuz/kis	6	Other	6 > 12	-0.663796	Down
GO:0035214	eye-antennal disc development	0.0051553	0.0571001	0.0470597	ck/eya/eyg/ct/fry/bab2/Asx/f	8	Development & differentiation	6 > 12	-0.718588	Down
GO:2000243	positive regulation of reproductive process	0.0051553	0.0571001	0.0470597	peb/shg/Tie/Tor/Oamb/tai/kuz/kis	8	Reproduction	6 > 12	-0.672336	Down
GO:0007626	locomotory behavior	0.00528976	0.058356	0.0480948	sim/ple/Dh44/tim/Nf1/NPF/Pura/Oga/Atx2/Gba1a/Mid1/tay/nej/dati/Irk1/sbb	16	Other	6 > 12	-0.328235	Down
GO:0007297	follicle cell of egg chamber migration	0.00545251	0.0599127	0.0493778	peb/rk/shg/ex/Tie/tai/Mrtf/kuz/rhea/kug/Dhc64C/ab/kis	13	Other	6 > 12	-0.725426	Down
GO:0031344	regulation of cell projection organization	0.00547876	0.0599631	0.0494194	robo1/CadN/fry/Tor/stan/PlexB/raptor/HUWE1/Cad99C/LRP1/sif/kug/Sema2b/Kr-h1	14	Other	6 > 12	-0.826011	Down
GO:0012501	programmed cell death	0.00553007	0.0602864	0.0496858	eya/ec/Eip74EF/ft/kto/rst/ex/BRWD3/Tie/Apc/Tor/Ant2/Decay/raptor/HUWE1/Damm/ASPP/l(3)psg2/CG14118/CG11459/Sid/tefu/futsch/Dark/Bruce	25	Cell death & apoptosis	6 > 12	-0.556999	Down
GO:0007605	sensory perception of sound	0.00563553	0.0610135	0.050285	ck/inaD/ct/Dhc36C/Rh6/INPP5E/Cad99C/f	8	Other	6 > 12	-0.584117	Down
GO:0048190	wing disc dorsal/ventral pattern formation	0.00564083	0.0610135	0.050285	peb/shn/skd/lilli/crb/osa/sbb	7	Other	6 > 12	-0.5914	Down
GO:0032101	regulation of response to external stimulus	0.00575907	0.0615563	0.0507324	E(bx)/inaD/ush/DptA/faf/Tor/stan/NPF/Ulp1/raptor/PGRP-SA/Toll-7/mop/Toll-6/puf/tefu/Ptip/LRP1/kug/sli/Sema2b	21	Gene expression	6 > 12	-0.403447	Down
GO:0045570	regulation of imaginal disc growth	0.00576211	0.0615563	0.0507324	ft/ex/lig/Actbeta/crb/sbb	6	Development & differentiation	6 > 12	-0.976624	Down
GO:1903684	regulation of border follicle cell migration	0.00576211	0.0615563	0.0507324	peb/shg/Tie/tai/kuz/kis	6	Other	6 > 12	-0.663796	Down
GO:0007593	chitin-based cuticle sclerotization	0.00580216	0.0615563	0.0507324	rk/ple/mgl/p38c	4	Other	6 > 12	-0.553215	Down
GO:0035019	somatic stem cell population maintenance	0.00580216	0.0615563	0.0507324	mam/shg/dom/esg	4	Other	6 > 12	-0.176239	Down
GO:0010507	negative regulation of autophagy	0.0059167	0.0625318	0.0515364	Tor/daw/mask/nonC/Bruce	5	Cell death & apoptosis	6 > 12	-0.673898	Down
GO:0048311	mitochondrion distribution	0.00596581	0.0625733	0.0515705	clu/larp/Dhc64C	3	Other	6 > 12	-0.617107	Down
GO:2000274	regulation of epithelial cell migration, open tracheal system	0.00596581	0.0625733	0.0515705	ple/robo1/sli	3	Other	6 > 12	-0.80366	Down
GO:0050769	positive regulation of neurogenesis	0.0061491	0.0642523	0.0529543	Ama/stan/Actbeta/PlexB/daw/sif/trol/esg	8	Other	6 > 12	-1.46645	Down
GO:0030177	positive regulation of Wnt signaling pathway	0.00623308	0.064885	0.0534757	kto/nkd/skd/spen/sona/Wnk/nej	7	Cell signaling	6 > 12	-0.84268	Down
GO:0043085	positive regulation of catalytic activity	0.00641378	0.0665159	0.0548199	rk/Tie/drl/fry/Oamb/raptor/ASPP/CG11459/CG5521/RhoGAP100F/sif/Ziz/CG42795/spg	14	Other	6 > 12	-0.694119	Down
GO:0031330	negative regulation of cellular catabolic process	0.00647848	0.0668288	0.0550778	Tor/daw/mask/nonC/Bruce/CG46385	6	Other	6 > 12	-0.657461	Down
GO:0060560	developmental growth involved in morphogenesis	0.00649222	0.0668288	0.0550778	LanA/rut/shg/CadN/stan/Tollo/Toll-6/RhoGAP100F/kuz/Sema2b	10	Development & differentiation	6 > 12	-0.738157	Down
GO:0007298	border follicle cell migration	0.0067416	0.0691388	0.0569816	peb/rk/shg/ex/Tie/tai/Mrtf/kuz/rhea/Dhc64C/ab/kis	12	Other	6 > 12	-0.727938	Down
GO:0001704	formation of primary germ layer	0.00683026	0.0696861	0.0574327	mam/srp/gol/stumps/sli	5	Other	6 > 12	-0.451167	Down
GO:0030010	establishment of cell polarity	0.00687046	0.0696861	0.0574327	htt/msps/sff/cno/Dys/Dhc64C/wake	7	Other	6 > 12	-0.638738	Down
GO:1901654	response to ketone	0.00687046	0.0696861	0.0574327	E(bx)/kto/BRWD3/l(3)psg2/lncRNA:let7C/Hr4/Kr-h1	7	Cell signaling	6 > 12	-0.964508	Down
GO:0001700	embryonic development via the syncytial blastoderm	0.00693202	0.0700539	0.0577358	Dab/peb/rib/shg/shn/srp/ush/faf/Nrx-IV/mirr/kirre/cno/crb/rhea/pyd	15	Development & differentiation	6 > 12	-0.836157	Down
GO:0007390	germ-band shortening	0.00702998	0.0702744	0.0579175	peb/srp/ush/rhea	4	Other	6 > 12	-0.807695	Down
GO:0008078	mesodermal cell migration	0.00702998	0.0702744	0.0579175	stumps/Mrtf/sli/AdamTS-A	4	Other	6 > 12	-0.614107	Down
GO:0070593	dendrite self-avoidance	0.00702998	0.0702744	0.0579175	fry/stan/PlexB/Sema2b	4	Other	6 > 12	-0.765314	Down
GO:0010720	positive regulation of cell development	0.00724941	0.0722073	0.0595105	Ama/stan/Actbeta/PlexB/daw/sif/Dhc64C/trol/esg	9	Development & differentiation	6 > 12	-1.39432	Down
GO:0045597	positive regulation of cell differentiation	0.00737267	0.0731718	0.0603054	Ama/ci/stan/Actbeta/PlexB/daw/mop/sif/Dhc64C/trol/esg	11	Development & differentiation	6 > 12	-1.23428	Down
GO:0051094	positive regulation of developmental process	0.00753194	0.0739212	0.0609231	Ama/ec/ci/Nf1/Tor/stan/Actbeta/PlexB/daw/mop/sif/Dhc64C/Dark/Hr4/kis/btsz/trol/esg	18	Development & differentiation	6 > 12	-1.10142	Down
GO:0009895	negative regulation of catabolic process	0.00755497	0.0739212	0.0609231	Tor/daw/mask/crb/nonC/Bruce/CG46385	7	Other	6 > 12	-0.647781	Down
GO:0051607	defense response to virus	0.00755497	0.0739212	0.0609231	CG12780/Toll-7/Zcchc7/Nazo/Diedel/vir-1/CG42825	7	Immune defense	6 > 12	0.889463	Up
GO:0140546	defense response to symbiont	0.00755497	0.0739212	0.0609231	CG12780/Toll-7/Zcchc7/Nazo/Diedel/vir-1/CG42825	7	Immune defense	6 > 12	0.889463	Up
GO:0022603	regulation of anatomical structure morphogenesis	0.0076259	0.0743525	0.0612785	ft/rib/BRWD3/CadN/fry/stan/PlexB/HUWE1/kmr/sif/cno/Cad86C/pyd/Sema2b/tyn	15	Development & differentiation	6 > 12	-1.03589	Down
GO:0007612	learning	0.00790419	0.0765788	0.0631134	rut/Nf1/drl/Oamb/Atx2/amn/futsch/rg	8	Other	6 > 12	-0.985207	Down
GO:0016242	negative regulation of macroautophagy	0.00796486	0.0765788	0.0631134	Tor/nonC/Bruce	3	Cell death & apoptosis	6 > 12	-0.59816	Down
GO:0034508	centromere complex assembly	0.00796486	0.0765788	0.0631134	mam/rod/Spc105R	3	Other	6 > 12	-0.544287	Down
GO:0048790	maintenance of presynaptic active zone structure	0.00796486	0.0765788	0.0631134	RhoGAP100F/Dys/Ten-a	3	Other	6 > 12	-0.640506	Down
GO:0046532	regulation of photoreceptor cell differentiation	0.00810173	0.0776252	0.0639758	Dab/BRWD3/mop/mask/spg/Kr-h1	6	Development & differentiation	6 > 12	-0.719838	Down
GO:0007450	dorsal/ventral pattern formation, imaginal disc	0.0082886	0.0788698	0.0650015	peb/shn/skd/lilli/crb/osa/sbb	7	Other	6 > 12	-0.5914	Down
GO:0060033	anatomical structure regression	0.0082886	0.0788698	0.0650015	Eip74EF/kto/BRWD3/Tor/raptor/l(3)psg2/Dark	7	Other	6 > 12	-0.675943	Down
GO:0007601	visual perception	0.00841779	0.0793672	0.0654115	Rh4/Crys/Rh6/sif	4	Other	6 > 12	0.204892	Up
GO:0009649	entrainment of circadian clock	0.00841779	0.0793672	0.0654115	robo1/tim/Rh6/nocte	4	Other	6 > 12	-0.0504365	Down
GO:0006959	humoral immune response	0.00846203	0.0793672	0.0654115	ush/DptA/Def/Mtk/PGRP-SA/DptB/Toll-7/mop/puf/Ptip/Dark/Drs	12	Immune defense	6 > 12	0.581769	Up
GO:0030111	regulation of Wnt signaling pathway	0.00848332	0.0793672	0.0654115	kto/nkd/skd/Apc/spen/Sin3A/HUWE1/sona/Wnk/nej	10	Cell signaling	6 > 12	-0.807983	Down
GO:0008219	cell death	0.00848418	0.0793672	0.0654115	eya/ec/Eip74EF/ft/kto/rst/ex/BRWD3/Tie/Apc/Tor/Ant2/Decay/raptor/HUWE1/Damm/ASPP/l(3)psg2/CG14118/CG11459/Sid/tefu/futsch/Dark/Bruce	25	Cell death & apoptosis	6 > 12	-0.556999	Down
GO:0001837	epithelial to mesenchymal transition	0.00885404	0.0813055	0.067009	rk/esg	2	Other	6 > 12	0.0438858	Up
GO:0034349	glial cell apoptotic process	0.00885404	0.0813055	0.067009	tefu/Dark	2	Other	6 > 12	-0.679308	Down
GO:0036059	nephrocyte diaphragm assembly	0.00885404	0.0813055	0.067009	kirre/pyd	2	Other	6 > 12	-0.675773	Down
GO:0048762	mesenchymal cell differentiation	0.00885404	0.0813055	0.067009	rk/esg	2	Development & differentiation	6 > 12	0.0438858	Up
GO:0060575	intestinal epithelial cell differentiation	0.00885404	0.0813055	0.067009	Sox21a/Ssk	2	Development & differentiation	6 > 12	1.41738	Up
GO:0016049	cell growth	0.00886756	0.0813055	0.067009	rut/shg/poe/Nf1/CadN/Tor/stan/raptor/puf/RhoGAP100F/amn/kuz/Sema2b	13	Development & differentiation	6 > 12	-0.783075	Down
GO:0009755	hormone-mediated signaling pathway	0.00894471	0.0814733	0.0671472	E(bx)/rk/Dh44/Nup358/Hr4	5	Cell signaling	6 > 12	-0.563248	Down
GO:0022407	regulation of cell-cell adhesion	0.00894471	0.0814733	0.0671472	peb/rk/robo1/sli/Ten-a	5	Other	6 > 12	-0.717643	Down
GO:0042752	regulation of circadian rhythm	0.00904746	0.0821391	0.0676959	robo1/tim/Nf1/Rh6/Oamb/Pura/ctrip/nocte/mld/wake	10	Other	6 > 12	-0.416893	Down
GO:0048638	regulation of developmental growth	0.00921477	0.0833157	0.0686656	ft/LanA/ex/Nf1/CadN/lig/Tor/stan/Actbeta/raptor/futsch/crb/kuz/Sema2b/Hr4/kis/btsz/sbb	18	Development & differentiation	6 > 12	-0.81582	Down
GO:0007478	leg disc morphogenesis	0.00926733	0.0833157	0.0686656	kto/skd/Gug/bab2/RhoGEF64C/l(3)psg2/Pura/osa	8	Development & differentiation	6 > 12	-0.655401	Down
GO:0007616	long-term memory	0.00926733	0.0833157	0.0686656	Ptp10D/Nf1/Atx2/be/pxb/amn/dikar/mld	8	Other	6 > 12	-0.826155	Down
GO:0007169	transmembrane receptor protein tyrosine kinase signaling pathway	0.00941843	0.0844001	0.0695594	Ama/Dab/ush/Ptp10D/fs(1)M3/Gug/Tie/drl/stumps/Tor/melt/raptor/mop/mask/tay/spg/trol	17	Cell signaling	6 > 12	-1.03089	Down
GO:0006979	response to oxidative stress	0.00996382	0.0885138	0.0729498	rut/Sod1/ple/Nf1/Oamb/TotA/Karl/Crtc/Sid/TotX/TotC/p38c	12	Cell signaling	6 > 12	0.828174	Up
GO:0000132	establishment of mitotic spindle orientation	0.00997339	0.0885138	0.0729498	htt/msps/cno/wake	4	Other	6 > 12	-0.600313	Down
GO:1902667	regulation of axon guidance	0.00997339	0.0885138	0.0729498	Tor/stan/raptor/LRP1	4	Other	6 > 12	-0.705452	Down
GO:0032924	activin receptor signaling pathway	0.0103122	0.0903619	0.0744729	Actbeta/daw/Snoo	3	Cell signaling	6 > 12	-0.771009	Down
GO:0048082	regulation of adult chitin-containing cuticle pigmentation	0.0103122	0.0903619	0.0744729	ple/mgl/p38c	3	Other	6 > 12	-0.382823	Down
GO:0060485	mesenchyme development	0.0103122	0.0903619	0.0744729	rk/shg/esg	3	Development & differentiation	6 > 12	-0.185719	Down
GO:0140719	constitutive heterochromatin formation	0.0103122	0.0903619	0.0744729	Hmt4-20/tefu/gpp	3	Gene expression	6 > 12	-0.573871	Down
GO:0048598	embryonic morphogenesis	0.0107676	0.0937816	0.0772913	Dab/mam/peb/rib/shg/shn/srp/ush/ct/gol/Nrx-IV/stumps/cno/crb/rhea/pyd/sli/btsz	18	Development & differentiation	6 > 12	-0.691663	Down
GO:0032386	regulation of intracellular transport	0.010804	0.0937816	0.0772913	Nup214/Mtor/tim/Apc/Tom7/Nup358/crb	7	Transport & trafficking	6 > 12	-0.244439	Down
GO:0050832	defense response to fungus	0.010804	0.0937816	0.0772913	shg/Mtk/spen/spirit/Drsl5/Drsl2/Drs	7	Immune defense	6 > 12	1.22183	Up
GO:0035317	imaginal disc-derived wing hair organization	0.0110563	0.0953956	0.0786215	ck/ft/fry/spen/stan/f	6	Other	6 > 12	-1.11283	Down
GO:0043087	regulation of GTPase activity	0.0110589	0.0953956	0.0786215	Nf1/PlexB/CG5521/RhoGAP100F/sif/Ziz/CG42795/spg/Trs33	9	Other	6 > 12	-0.724091	Down
GO:0051050	positive regulation of transport	0.0113854	0.0977275	0.0805433	srp/Nup214/Mtor/tim/Rab27/CG14275/Tom7/sona/mop/Wnk/Nup358/Cad99C/rtv	13	Transport & trafficking	6 > 12	-0.133673	Down
GO:0035070	salivary gland histolysis	0.0114721	0.0977275	0.0805433	Eip74EF/kto/BRWD3/l(3)psg2/Dark	5	Other	6 > 12	-0.714757	Down
GO:0048167	regulation of synaptic plasticity	0.0114721	0.0977275	0.0805433	Sod1/Arc1/Toll-6/kek6/Dys	5	Other	6 > 12	-0.205593	Down
GO:0051656	establishment of organelle localization	0.0115002	0.0977275	0.0805433	ck/faf/Mtor/Rab27/htt/msps/CG13185/Spc105R/cmet/cno/Dhc64C/east/nonC/wake	14	Transport & trafficking	6 > 12	-0.496475	Down
GO:1902531	regulation of intracellular signal transduction	0.0115057	0.0977275	0.0805433	ft/peb/rut/ex/ci/poe/Mtor/Nf1/lig/Tor/melt/HUWE1/Ufd4/RhoGEF64C/Pura/CG5521/RhoGAP100F/tefu/Nox/cno/crb/Ziz/pyd/spg	24	Cell signaling	6 > 12	-0.74823	Down
GO:0001709	cell fate determination	0.0117615	0.0992916	0.0818324	lab/mam/cas/spen/stumps/Tom/kuz/Dhc64C/Asx/mid/esg	11	Other	6 > 12	-1.1137	Down
GO:0016055	Wnt signaling pathway	0.0117615	0.0992916	0.0818324	kto/nkd/skd/Apc/spen/Sin3A/HUWE1/sona/Wnk/nej/osa	11	Cell signaling	6 > 12	-0.782232	Down
GO:0042048	olfactory behavior	0.011817	0.0994566	0.0819684	rut/Nf1/drl/Oamb/NPF/Atx2/amn/futsch/rg	9	Other	6 > 12	-0.80561	Down
GO:0035315	hair cell differentiation	0.012191	0.101677	0.0837986	ck/ft/fry/spen/stan/f	6	Development & differentiation	6 > 12	-1.11283	Down
GO:0035316	non-sensory hair organization	0.012191	0.101677	0.0837986	ck/ft/fry/spen/stan/f	6	Other	6 > 12	-1.11283	Down
GO:0071482	cellular response to light stimulus	0.012191	0.101677	0.0837986	inaD/Rh4/tim/Rh6/TotA/TotC	6	Cell signaling	6 > 12	1.27037	Up
GO:0060070	canonical Wnt signaling pathway	0.01231	0.102055	0.0841101	kto/nkd/skd/Apc/spen/Sin3A/HUWE1/sona/Wnk/nej	10	Cell signaling	6 > 12	-0.807983	Down
GO:0060562	epithelial tube morphogenesis	0.01231	0.102055	0.0841101	rib/shg/shn/ct/Ptp10D/Tor/crb/rhea/pyd/esg	10	Development & differentiation	6 > 12	-0.655929	Down
GO:0009792	embryo development ending in birth or egg hatching	0.0124929	0.103262	0.0851049	Dab/peb/rib/shg/shn/srp/ush/faf/Nrx-IV/mirr/kirre/cno/crb/rhea/pyd	15	Development & differentiation	6 > 12	-0.836157	Down
GO:0033993	response to lipid	0.0127626	0.104184	0.0858642	E(bx)/kto/BRWD3/l(3)psg2/lncRNA:let7C/Hr4/Kr-h1	7	Cell signaling	6 > 12	-0.964508	Down
GO:0034332	adherens junction organization	0.0129013	0.104184	0.0858642	shg/kst/kirre/crb/pyd	5	Other	6 > 12	-0.640631	Down
GO:0006937	regulation of muscle contraction	0.0130183	0.104184	0.0858642	CG4928/CG2121/Nox	3	Other	6 > 12	-0.171218	Down
GO:0035160	maintenance of epithelial integrity, open tracheal system	0.0130183	0.104184	0.0858642	peb/shg/rhea	3	Other	6 > 12	-0.598994	Down
GO:0044719	regulation of imaginal disc-derived wing size	0.0130183	0.104184	0.0858642	Actbeta/daw/nw	3	Other	6 > 12	-2.03084	Down
GO:0045501	regulation of sevenless signaling pathway	0.0130183	0.104184	0.0858642	Dab/mask/spg	3	Cell signaling	6 > 12	-0.699087	Down
GO:0046427	positive regulation of receptor signaling pathway via JAK-STAT	0.0130183	0.104184	0.0858642	shg/BRWD3/mask	3	Cell signaling	6 > 12	-0.740268	Down
GO:0090328	regulation of olfactory learning	0.0130183	0.104184	0.0858642	rut/Oamb/Atx2	3	Other	6 > 12	-0.716191	Down
GO:0099558	maintenance of synapse structure	0.0130183	0.104184	0.0858642	RhoGAP100F/Dys/Ten-a	3	Other	6 > 12	-0.640506	Down
GO:1902669	positive regulation of axon guidance	0.0130183	0.104184	0.0858642	Tor/stan/raptor	3	Other	6 > 12	-0.714263	Down
GO:1904894	positive regulation of receptor signaling pathway via STAT	0.0130183	0.104184	0.0858642	shg/BRWD3/mask	3	Cell signaling	6 > 12	-0.740268	Down
GO:0008284	positive regulation of cell population proliferation	0.0131426	0.104755	0.0863352	Ama/Tor/stan/Actbeta/PlexB/raptor/daw/Nup358/sif/crb/kug/trol/esg	13	Cell cycle & division	6 > 12	-1.13794	Down
GO:0007617	mating behavior	0.0131653	0.104755	0.0863352	rut/fru/ple/Esp/tim/lig/Oamb/NPF/Nep2/Gr98a/Gr32a/amn/dati/IBIN	14	Reproduction	6 > 12	-0.608435	Down
GO:0008039	synaptic target recognition	0.0134052	0.105495	0.0869448	Nrx-IV/slow/sli/Sema2b/ab/Ten-a	6	Other	6 > 12	-0.636465	Down
GO:0010721	negative regulation of cell development	0.0134052	0.105495	0.0869448	CadN/Rchy1/mask/osa/Sema2b/Kr-h1	6	Development & differentiation	6 > 12	-0.670213	Down
GO:0035151	regulation of tube size, open tracheal system	0.0134052	0.105495	0.0869448	ft/Nrx-IV/stan/bark/serp/rtv	6	Other	6 > 12	-0.649305	Down
GO:0007591	molting cycle, chitin-based cuticle	0.0134488	0.105495	0.0869448	ck/rk/rut/CrebA/ple/Apc/serp/mgl/p38c	9	Other	6 > 12	-0.635943	Down
GO:0042303	molting cycle	0.0134488	0.105495	0.0869448	ck/rk/rut/CrebA/ple/Apc/serp/mgl/p38c	9	Other	6 > 12	-0.635943	Down
GO:0035050	embryonic heart tube development	0.013616	0.106204	0.0875297	srp/robo1/mid/sli	4	Development & differentiation	6 > 12	-0.814282	Down
GO:0090329	regulation of DNA-templated DNA replication	0.013616	0.106204	0.0875297	tim/CG31612/larp/esg	4	Cell cycle & division	6 > 12	0.173497	Up
GO:0008544	epidermis development	0.0138322	0.107287	0.0884217	ck/ft/fry/spen/stan/cno/f	7	Development & differentiation	6 > 12	-1.04291	Down
GO:0019731	antibacterial humoral response	0.0138322	0.107287	0.0884217	ush/DptA/Def/Mtk/PGRP-SA/Ptip/Drs	7	Immune defense	6 > 12	1.15488	Up
GO:0050808	synapse organization	0.0139632	0.107531	0.0886226	LanA/rut/Sod1/Nrx-IV/Nf1/drl/Tor/stan/Ulp1/raptor/sff/RhoGAP100F/dpr6/Atx2/futsch/Dys/nej/nonC/rg/kis/Ten-a	21	Other	6 > 12	-0.664559	Down
GO:0035218	leg disc development	0.0143246	0.107531	0.0886226	kto/skd/Gug/bab2/RhoGEF64C/l(3)psg2/Pura/osa/mid	9	Development & differentiation	6 > 12	-0.658319	Down
GO:0003401	axis elongation	0.0143723	0.107531	0.0886226	Tollo/Toll-6	2	Other	6 > 12	-0.915156	Down
GO:0007502	digestive tract mesoderm development	0.0143723	0.107531	0.0886226	wb/sli	2	Development & differentiation	6 > 12	-0.626816	Down
GO:0016200	synaptic target attraction	0.0143723	0.107531	0.0886226	Sema2b/Ten-a	2	Other	6 > 12	-0.655499	Down
GO:0032241	positive regulation of nucleobase-containing compound transport	0.0143723	0.107531	0.0886226	Nup214/Nup358	2	Transport & trafficking	6 > 12	-0.571267	Down
GO:0036058	filtration diaphragm assembly	0.0143723	0.107531	0.0886226	kirre/pyd	2	Other	6 > 12	-0.675773	Down
GO:0046833	positive regulation of RNA export from nucleus	0.0143723	0.107531	0.0886226	Nup214/Nup358	2	Gene expression	6 > 12	-0.571267	Down
GO:0097374	sensory neuron axon guidance	0.0143723	0.107531	0.0886226	mirr/PlexB	2	Other	6 > 12	-0.869428	Down
GO:0140961	cellular detoxification of metal ion	0.0143723	0.107531	0.0886226	MtnA/MtnC	2	Other	6 > 12	1.397	Up
GO:0008347	glial cell migration	0.0144461	0.107531	0.0886226	Ama/Tsp2A/kuz/nej/sli	5	Other	6 > 12	-1.57721	Down
GO:0019991	septate junction assembly	0.0144461	0.107531	0.0886226	Nrx-IV/Tsp2A/hoka/Ssk/mesh	5	Other	6 > 12	0.59593	Up
GO:0035017	cuticle pattern formation	0.0144461	0.107531	0.0886226	ck/CrebA/ci/Apc/f	5	Other	6 > 12	-0.718663	Down
GO:0051293	establishment of spindle localization	0.0144461	0.107531	0.0886226	htt/msps/cno/Dhc64C/wake	5	Transport & trafficking	6 > 12	-0.643699	Down
GO:0051653	spindle localization	0.0144461	0.107531	0.0886226	htt/msps/cno/Dhc64C/wake	5	Transport & trafficking	6 > 12	-0.643699	Down
GO:0090255	cell proliferation involved in imaginal disc-derived wing morphogenesis	0.0147014	0.109137	0.0899468	ck/ft/fry/spen/stan/f	6	Cell cycle & division	6 > 12	-1.11283	Down
GO:0051640	organelle localization	0.0150627	0.111521	0.0919111	ck/faf/Mtor/Rab27/htt/msps/CG13185/clu/Spc105R/RhoGAP100F/cmet/cno/larp/Dhc64C/east/nonC/wake	17	Transport & trafficking	6 > 12	-0.509853	Down
GO:0007517	muscle organ development	0.0152419	0.112247	0.0925099	rst/fru/drl/kirre/raptor/slow/Dys/rhea/ab	9	Development & differentiation	6 > 12	-0.715341	Down
GO:0008285	negative regulation of cell population proliferation	0.0152419	0.112247	0.0925099	ft/ex/CadN/fry/dom/pxb/osa/Sema2b/Kr-h1	9	Cell cycle & division	6 > 12	-0.882013	Down
GO:0071214	cellular response to abiotic stimulus	0.0154363	0.113077	0.0931938	inaD/Rh4/Tie/tim/Rh6/TotA/TotC/Piezo	8	Cell signaling	6 > 12	0.774531	Up
GO:0104004	cellular response to environmental stimulus	0.0154363	0.113077	0.0931938	inaD/Rh4/Tie/tim/Rh6/TotA/TotC/Piezo	8	Cell signaling	6 > 12	0.774531	Up
GO:0043067	regulation of programmed cell death	0.015569	0.113748	0.0937471	eya/ec/ft/kto/ex/BRWD3/Tie/Apc/Tor/Ant2/HUWE1/ASPP/l(3)psg2/CG11459/tefu/futsch/Dark/Bruce	18	Cell death & apoptosis	6 > 12	-0.778565	Down
GO:0007549	dosage compensation	0.0157154	0.114215	0.0941316	Mtor/lncRNA:roX1/Nup153/ocm	4	Other	6 > 12	-0.891857	Down
GO:0045785	positive regulation of cell adhesion	0.0157154	0.114215	0.0941316	peb/robo1/sli/Ten-a	4	Other	6 > 12	-0.630957	Down
GO:0001710	mesodermal cell fate commitment	0.0160907	0.114383	0.0942703	mam/srp/stumps	3	Other	6 > 12	-0.79809	Down
GO:0012502	induction of programmed cell death	0.0160907	0.114383	0.0942703	kto/BRWD3/l(3)psg2	3	Cell death & apoptosis	6 > 12	-0.723938	Down
GO:0035072	ecdysone-mediated induction of salivary gland cell autophagic cell death	0.0160907	0.114383	0.0942703	kto/BRWD3/l(3)psg2	3	Cell death & apoptosis	6 > 12	-0.723938	Down
GO:0035078	induction of programmed cell death by ecdysone	0.0160907	0.114383	0.0942703	kto/BRWD3/l(3)psg2	3	Cell death & apoptosis	6 > 12	-0.723938	Down
GO:0035081	induction of programmed cell death by hormones	0.0160907	0.114383	0.0942703	kto/BRWD3/l(3)psg2	3	Cell death & apoptosis	6 > 12	-0.723938	Down
GO:0045571	negative regulation of imaginal disc growth	0.0160907	0.114383	0.0942703	ft/ex/lig	3	Development & differentiation	6 > 12	-1.21936	Down
GO:0048085	adult chitin-containing cuticle pigmentation	0.0160907	0.114383	0.0942703	ple/mgl/p38c	3	Other	6 > 12	-0.382823	Down
GO:0048333	mesodermal cell differentiation	0.0160907	0.114383	0.0942703	mam/srp/stumps	3	Development & differentiation	6 > 12	-0.79809	Down
GO:0051302	regulation of cell division	0.0161103	0.114383	0.0942703	Mtor/CG5270/Mrtf/Arv1/Bruce	5	Cell cycle & division	6 > 12	-0.344111	Down
GO:0009615	response to virus	0.0161611	0.114451	0.0943258	CG12780/Toll-7/Zcchc7/Nazo/Diedel/vir-1/CG42825	7	Immune defense	6 > 12	0.889463	Up
GO:0045664	regulation of neuron differentiation	0.016514	0.116651	0.0961394	Dab/cas/BRWD3/mop/mask/Dhc64C/spg/Kr-h1	8	Development & differentiation	6 > 12	-0.773239	Down
GO:0071495	cellular response to endogenous stimulus	0.0167042	0.117694	0.0969992	E(bx)/rk/shn/ush/Ptp10D/faf/Dh44/stumps/Tor/melt/brk/raptor/Crtc/Nup358/tai/Snoo/Hr4/trol	18	Cell signaling	6 > 12	-0.620974	Down
GO:0010001	glial cell differentiation	0.0178973	0.124346	0.102481	Mdr65/cas/Nrx-IV/spen/stumps	5	Development & differentiation	6 > 12	-0.795571	Down
GO:0035332	positive regulation of hippo signaling	0.0178973	0.124346	0.102481	ft/ex/lig/crb/pyd	5	Cell signaling	6 > 12	-0.956848	Down
GO:1901700	response to oxygen-containing compound	0.0179048	0.124346	0.102481	E(bx)/kto/rut/sca/Sod1/ush/ple/BRWD3/geko/Tor/melt/Actbeta/TotA/raptor/PGRP-SA/Karl/daw/l(3)psg2/Crtc/pxb/amn/lncRNA:let7C/Hr4/Kr-h1	24	Cell signaling	6 > 12	-0.509095	Down
GO:0007635	chemosensory behavior	0.0179095	0.124346	0.102481	rut/Nf1/drl/Oamb/NPF/Gr98a/Atx2/Gr32a/amn/futsch/rg	11	Other	6 > 12	-1.07044	Down
GO:0016199	axon midline choice point recognition	0.0180075	0.124346	0.102481	fru/robo1/drl/sli	4	Other	6 > 12	-0.679086	Down
GO:0046667	compound eye retinal cell programmed cell death	0.0180075	0.124346	0.102481	ec/rst/Apc/Dark	4	Cell death & apoptosis	6 > 12	-0.976493	Down
GO:0048070	regulation of developmental pigmentation	0.0180075	0.124346	0.102481	ple/mgl/p38c/esg	4	Development & differentiation	6 > 12	0.000922391	Up
GO:0120305	regulation of pigmentation	0.0180075	0.124346	0.102481	ple/mgl/p38c/esg	4	Other	6 > 12	0.000922391	Up
GO:0014070	response to organic cyclic compound	0.0182746	0.125564	0.103485	Cyp6a2/E(bx)/kto/BRWD3/Cyp6w1/l(3)psg2/Crtc/lncRNA:let7C/Hr4/Kr-h1	10	Cell signaling	6 > 12	-0.949629	Down
GO:0019730	antimicrobial humoral response	0.0182746	0.125564	0.103485	ush/DptA/Def/Mtk/PGRP-SA/Toll-7/mop/puf/Ptip/Drs	10	Immune defense	6 > 12	0.513726	Up
GO:0044057	regulation of system process	0.0187551	0.128229	0.105682	rut/tim/Oamb/CG4928/CG2121/Atx2/Nox	7	Other	6 > 12	-0.288801	Down
GO:0071478	cellular response to radiation	0.0187551	0.128229	0.105682	inaD/Rh4/Tie/tim/Rh6/TotA/TotC	7	Cell signaling	6 > 12	0.960353	Up
GO:0050954	sensory perception of mechanical stimulus	0.0188304	0.128427	0.105845	ck/inaD/ct/Dhc36C/Rh6/INPP5E/Cad99C/f	8	Other	6 > 12	-0.584117	Down
GO:0009953	dorsal/ventral pattern formation	0.0189781	0.129116	0.106413	ndl/peb/shn/skd/CrebA/faf/lig/lilli/crb/Dhc64C/osa/sbb	12	Other	6 > 12	-0.66361	Down
GO:0009913	epidermal cell differentiation	0.0191074	0.129361	0.106614	ck/ft/fry/spen/stan/f	6	Development & differentiation	6 > 12	-1.11283	Down
GO:0048675	axon extension	0.0191074	0.129361	0.106614	rut/CadN/stan/RhoGAP100F/kuz/Sema2b	6	Other	6 > 12	-0.709513	Down
GO:0070887	cellular response to chemical stimulus	0.0192698	0.130142	0.107258	E(bx)/MtnA/rk/Sod1/ush/Dh44/drl/Tor/melt/Ulp1/TotA/raptor/HUWE1/daw/Cyp6w1/MESR4/Crtc/MtnC/Nup358/tai/TotX/Gba1a/Mrtf/lncRNA:let7C/Hr4	25	Cell signaling	6 > 12	-0.124605	Down
GO:0006491	N-glycan processing	0.0195344	0.130339	0.107421	alpha-Man-IIb/CG12910/Oga	3	Other	6 > 12	-0.228366	Down
GO:0034644	cellular response to UV	0.0195344	0.130339	0.107421	Rh4/TotA/TotC	3	Cell signaling	6 > 12	2.32571	Up
GO:0048079	regulation of cuticle pigmentation	0.0195344	0.130339	0.107421	ple/mgl/p38c	3	Other	6 > 12	-0.382823	Down
GO:0048800	antennal morphogenesis	0.0195344	0.130339	0.107421	ck/fry/f	3	Development & differentiation	6 > 12	-0.805621	Down
GO:0090257	regulation of muscle system process	0.0195344	0.130339	0.107421	CG4928/CG2121/Nox	3	Other	6 > 12	-0.171218	Down
GO:0007455	eye-antennal disc morphogenesis	0.0198105	0.131864	0.108677	ck/eya/fry/bab2/f	5	Development & differentiation	6 > 12	-0.722038	Down
GO:0006813	potassium ion transport	0.0201557	0.133362	0.109912	CG4928/CG14275/CG2121/Ncc69/Wnk/rtv/Irk1	7	Transport & trafficking	6 > 12	0.0339682	Up
GO:0032388	positive regulation of intracellular transport	0.0204968	0.133362	0.109912	Nup214/Mtor/Tom7/Nup358	4	Transport & trafficking	6 > 12	-0.287167	Down
GO:0042753	positive regulation of circadian rhythm	0.0204968	0.133362	0.109912	Oamb/ctrip/mld/wake	4	Other	6 > 12	-0.692359	Down
GO:0051054	positive regulation of DNA metabolic process	0.0204968	0.133362	0.109912	eya/puf/CG31612/larp	4	Metabolic processes	6 > 12	-0.636892	Down
GO:0051303	establishment of chromosome localization	0.0204968	0.133362	0.109912	Mtor/Spc105R/cmet/east	4	Transport & trafficking	6 > 12	-0.559721	Down
GO:0051310	metaphase chromosome alignment	0.0204968	0.133362	0.109912	Mtor/Spc105R/cmet/east	4	Cell cycle & division	6 > 12	-0.559721	Down
GO:0001562	response to protozoan	0.0209988	0.133362	0.109912	Drsl2/Drs	2	Cell signaling	6 > 12	2.11512	Up
GO:0016202	regulation of striated muscle tissue development	0.0209988	0.133362	0.109912	rst/kirre	2	Development & differentiation	6 > 12	-0.931735	Down
GO:0031509	subtelomeric heterochromatin formation	0.0209988	0.133362	0.109912	tefu/gpp	2	Gene expression	6 > 12	-0.583234	Down
GO:0034109	homotypic cell-cell adhesion	0.0209988	0.133362	0.109912	rhea/Ten-a	2	Other	6 > 12	-0.604324	Down
GO:0040037	negative regulation of fibroblast growth factor receptor signaling pathway	0.0209988	0.133362	0.109912	Ptp10D/trol	2	Development & differentiation	6 > 12	-0.642419	Down
GO:0042832	defense response to protozoan	0.0209988	0.133362	0.109912	Drsl2/Drs	2	Immune defense	6 > 12	2.11512	Up
GO:0042908	xenobiotic transport	0.0209988	0.133362	0.109912	Mdr65/CG10226	2	Transport & trafficking	6 > 12	-0.680316	Down
GO:0045317	equator specification	0.0209988	0.133362	0.109912	ft/mirr	2	Other	6 > 12	-1.57746	Down
GO:0045739	positive regulation of DNA repair	0.0209988	0.133362	0.109912	eya/puf	2	Other	6 > 12	-0.72439	Down
GO:0046131	pyrimidine ribonucleoside metabolic process	0.0209988	0.133362	0.109912	CG8360/CG8353	2	Metabolic processes	6 > 12	1.15246	Up
GO:0046133	pyrimidine ribonucleoside catabolic process	0.0209988	0.133362	0.109912	CG8360/CG8353	2	Other	6 > 12	1.15246	Up
GO:0046831	regulation of RNA export from nucleus	0.0209988	0.133362	0.109912	Nup214/Nup358	2	Gene expression	6 > 12	-0.571267	Down
GO:0051382	kinetochore assembly	0.0209988	0.133362	0.109912	rod/Spc105R	2	Other	6 > 12	-0.527195	Down
GO:1901861	regulation of muscle tissue development	0.0209988	0.133362	0.109912	rst/kirre	2	Development & differentiation	6 > 12	-0.931735	Down
GO:0009719	response to endogenous stimulus	0.021191	0.134274	0.110664	E(bx)/rk/shn/ush/Ptp10D/faf/Dh44/stumps/Tor/melt/brk/raptor/Crtc/Nup358/tai/Snoo/Hr4/trol	18	Cell signaling	6 > 12	-0.620974	Down
GO:0007480	imaginal disc-derived leg morphogenesis	0.0216277	0.136729	0.112687	kto/skd/Gug/RhoGEF64C/l(3)psg2/Pura/osa	7	Development & differentiation	6 > 12	-0.672175	Down
GO:0019098	reproductive behavior	0.0217546	0.137218	0.11309	rut/fru/ple/Esp/tim/lig/Oamb/NPF/Nep2/Gr98a/Gr32a/amn/dati/IBIN	14	Reproduction	6 > 12	-0.608435	Down
GO:0045465	R8 cell differentiation	0.0218529	0.137524	0.113342	CadN/melt/Actbeta/daw/pyd	5	Development & differentiation	6 > 12	-0.723379	Down
GO:0030431	sleep	0.022727	0.142701	0.117609	rut/tim/Nf1/GABA-B-R3/CG14275/rtv/mld/wake	8	Other	6 > 12	-0.0514946	Down
GO:0002052	positive regulation of neuroblast proliferation	0.0231874	0.143637	0.11838	Actbeta/daw/trol/esg	4	Cell cycle & division	6 > 12	-0.305924	Down
GO:0003014	renal system process	0.0231874	0.143637	0.11838	Mdr65/kirre/Mec2/CG10226	4	Other	6 > 12	-0.221665	Down
GO:0007614	short-term memory	0.0231874	0.143637	0.11838	rut/Nf1/rg/kis	4	Other	6 > 12	-1.03525	Down
GO:0031345	negative regulation of cell projection organization	0.0231874	0.143637	0.11838	CadN/fry/Sema2b/Kr-h1	4	Other	6 > 12	-0.678187	Down
GO:0046666	retinal cell programmed cell death	0.0231874	0.143637	0.11838	ec/rst/Apc/Dark	4	Cell death & apoptosis	6 > 12	-0.976493	Down
GO:0051294	establishment of spindle orientation	0.0231874	0.143637	0.11838	htt/msps/cno/wake	4	Other	6 > 12	-0.600313	Down
GO:0033674	positive regulation of kinase activity	0.0240273	0.148508	0.122395	Tie/drl/fry/raptor/ASPP	5	Cell signaling	6 > 12	-0.691616	Down
GO:0008356	asymmetric cell division	0.0241983	0.149096	0.12288	mam/shg/Mtor/Tor/msps/clu/Dhc64C/wake/esg	9	Cell cycle & division	6 > 12	-0.414406	Down
GO:0006606	protein import into nucleus	0.0243379	0.149096	0.12288	Nup214/Mtor/tim/Ntf-2r/Nup358/Nup153	6	Other	6 > 12	0.0748667	Up
GO:0007446	imaginal disc growth	0.0243379	0.149096	0.12288	ft/ex/lig/Actbeta/crb/sbb	6	Development & differentiation	6 > 12	-0.976624	Down
GO:1990138	neuron projection extension	0.0243379	0.149096	0.12288	rut/CadN/stan/RhoGAP100F/kuz/Sema2b	6	Other	6 > 12	-0.709513	Down
GO:0030097	hemopoiesis	0.0256206	0.156608	0.12907	E(bx)/shg/srp/ush/dom/Tor/nej/ocm	8	Other	6 > 12	-0.736391	Down
GO:0030516	regulation of axon extension	0.0260825	0.15801	0.130226	CadN/stan/kuz/Sema2b	4	Other	6 > 12	-0.694945	Down
GO:0035159	regulation of tube length, open tracheal system	0.0260825	0.15801	0.130226	ft/stan/bark/serp	4	Other	6 > 12	-1.21863	Down
GO:0061387	regulation of extent of cell growth	0.0260825	0.15801	0.130226	CadN/stan/kuz/Sema2b	4	Development & differentiation	6 > 12	-0.694945	Down
GO:2000179	positive regulation of neural precursor cell proliferation	0.0260825	0.15801	0.130226	Actbeta/daw/trol/esg	4	Cell cycle & division	6 > 12	-0.305924	Down
GO:0016331	morphogenesis of embryonic epithelium	0.0261352	0.15801	0.130226	Dab/peb/rib/shn/srp/Nrx-IV/cno/crb/pyd/btsz	10	Development & differentiation	6 > 12	-0.863688	Down
GO:0009620	response to fungus	0.0264873	0.15979	0.131693	shg/Mtk/spen/spirit/Drsl5/Drsl2/Drs	7	Cell signaling	6 > 12	1.22183	Up
GO:0007391	dorsal closure	0.0269239	0.161718	0.133282	Dab/peb/rib/shn/srp/Nrx-IV/cno/crb/pyd	9	Other	6 > 12	-0.889473	Down
GO:0008361	regulation of cell size	0.0269239	0.161718	0.133282	CadN/Tor/stan/raptor/Ncc69/Cad99C/kuz/Sema2b/btsz	9	Other	6 > 12	-0.714089	Down
GO:0032870	cellular response to hormone stimulus	0.0274293	0.162616	0.134022	E(bx)/rk/ush/Dh44/Tor/melt/raptor/Nup358/tai/Hr4	10	Cell signaling	6 > 12	-0.616347	Down
GO:0034968	histone lysine methylation	0.0275431	0.162616	0.134022	trx/Hmt4-20/gpp	3	Other	6 > 12	-0.641519	Down
GO:0043268	positive regulation of potassium ion transport	0.0275431	0.162616	0.134022	CG14275/Wnk/rtv	3	Transport & trafficking	6 > 12	0.483941	Up
GO:0048846	axon extension involved in axon guidance	0.0275431	0.162616	0.134022	CadN/RhoGAP100F/Sema2b	3	Other	6 > 12	-0.64513	Down
GO:0060795	cell fate commitment involved in formation of primary germ layer	0.0275431	0.162616	0.134022	mam/srp/stumps	3	Other	6 > 12	-0.79809	Down
GO:1901381	positive regulation of potassium ion transmembrane transport	0.0275431	0.162616	0.134022	CG14275/Wnk/rtv	3	Transport & trafficking	6 > 12	0.483941	Up
GO:1902284	neuron projection extension involved in neuron projection guidance	0.0275431	0.162616	0.134022	CadN/RhoGAP100F/Sema2b	3	Other	6 > 12	-0.64513	Down
GO:1990573	potassium ion import across plasma membrane	0.0275431	0.162616	0.134022	Ncc69/Wnk/Irk1	3	Other	6 > 12	-0.825728	Down
GO:0042592	homeostatic process	0.0278478	0.164065	0.135216	Ama/peb/rk/shg/srp/ush/ex/robo1/Mtor/tim/Rbcn-3A/Actbeta/Oamb/daw/CG11825/Ncc69/Wnk/CG1090/tai/tefu/Gba1a/crb/Dys/rhea/wb/Dark/esg	27	Other	6 > 12	-0.730044	Down
GO:0000075	cell cycle checkpoint signaling	0.0283105	0.164861	0.135872	rod/Mtor/tim/tefu/nej/gpp	6	Cell cycle & division	6 > 12	-0.382529	Down
GO:0051170	import into nucleus	0.0283105	0.164861	0.135872	Nup214/Mtor/tim/Ntf-2r/Nup358/Nup153	6	Other	6 > 12	0.0748667	Up
GO:0007402	ganglion mother cell fate determination	0.0286378	0.164861	0.135872	cas/mid	2	Other	6 > 12	-0.865651	Down
GO:0032239	regulation of nucleobase-containing compound transport	0.0286378	0.164861	0.135872	Nup214/Nup358	2	Transport & trafficking	6 > 12	-0.571267	Down
GO:0032368	regulation of lipid transport	0.0286378	0.164861	0.135872	lilli/LRP1	2	Transport & trafficking	6 > 12	-0.653637	Down
GO:0035207	negative regulation of hemocyte proliferation	0.0286378	0.164861	0.135872	dom/pxb	2	Cell cycle & division	6 > 12	-0.789227	Down
GO:0035262	gonad morphogenesis	0.0286378	0.164861	0.135872	shg/bab2	2	Development & differentiation	6 > 12	-0.591456	Down
GO:0050918	positive chemotaxis	0.0286378	0.164861	0.135872	Sema2b/Ten-a	2	Other	6 > 12	-0.655499	Down
GO:0061357	positive regulation of Wnt protein secretion	0.0286378	0.164861	0.135872	sona/mop	2	Transport & trafficking	6 > 12	-0.765165	Down
GO:0097205	renal filtration	0.0286378	0.164861	0.135872	kirre/Mec2	2	Other	6 > 12	0.236986	Up
GO:0097206	nephrocyte filtration	0.0286378	0.164861	0.135872	kirre/Mec2	2	Other	6 > 12	0.236986	Up
GO:0009611	response to wounding	0.0287684	0.165269	0.136208	shg/kst/ple/Mtk/Tor/DptB/AttD/mask/CG43175/Drs	10	Cell signaling	6 > 12	0.967035	Up
GO:0010669	epithelial structure maintenance	0.029185	0.166625	0.137326	peb/shg/rhea/wb	4	Other	6 > 12	-0.615596	Down
GO:0048665	neuron fate specification	0.029185	0.166625	0.137326	melt/Actbeta/daw/mid	4	Other	6 > 12	-0.810757	Down
GO:0090630	activation of GTPase activity	0.029185	0.166625	0.137326	RhoGAP100F/sif/CG42795/spg	4	Other	6 > 12	-1.13297	Down
GO:0048663	neuron fate commitment	0.0298591	0.170123	0.140209	Dab/mam/melt/Actbeta/daw/mask/nej/mid/spg	9	Other	6 > 12	-0.739163	Down
GO:0002168	instar larval development	0.0301113	0.171208	0.141103	ck/ft/CrebA/Apc/serp/btsz/AdamTS-A	7	Development & differentiation	6 > 12	-0.884579	Down
GO:0043269	regulation of monoatomic ion transport	0.030448	0.172062	0.141807	CG4928/CG14275/CG2121/Wnk/rtv/Irk1	6	Transport & trafficking	6 > 12	0.20566	Up
GO:0048754	branching morphogenesis of an epithelial tube	0.030448	0.172062	0.141807	shg/Ptp10D/Tor/rhea/pyd/esg	6	Development & differentiation	6 > 12	-0.323039	Down
GO:0060446	branching involved in open tracheal system development	0.030448	0.172062	0.141807	shg/Ptp10D/Tor/rhea/pyd/esg	6	Development & differentiation	6 > 12	-0.323039	Down
GO:0035148	tube formation	0.0313675	0.175351	0.144517	ct/Rbcn-3A/rhea/Dhc64C/btsz	5	Other	6 > 12	-0.631543	Down
GO:0038202	TORC1 signaling	0.0313675	0.175351	0.144517	ex/Tor/melt/raptor/tefu	5	Cell signaling	6 > 12	-0.688568	Down
GO:0051051	negative regulation of transport	0.0313675	0.175351	0.144517	Nup214/CG9650/Wnk/pyd/mv	5	Transport & trafficking	6 > 12	-0.72998	Down
GO:0090090	negative regulation of canonical Wnt signaling pathway	0.0313675	0.175351	0.144517	nkd/Apc/Sin3A/HUWE1/nej	5	Cell signaling	6 > 12	-0.74112	Down
GO:0002683	negative regulation of immune system process	0.0314076	0.175351	0.144517	E(bx)/srp/ush/faf/dom/puf/tefu/pxb/Dark	9	Immune defense	6 > 12	-0.786845	Down
GO:0045814	negative regulation of gene expression, epigenetic	0.0315847	0.175351	0.144517	Psc/Hmt4-20/Su(var)2-HP2/CG8677/Ulp1/htt/upSET/tefu/gpp/Su(z)2	10	Gene expression	6 > 12	-0.6242	Down
GO:0072001	renal system development	0.0320426	0.175351	0.144517	rib/shn/ct/brk/kirre/crb/kuz	7	Development & differentiation	6 > 12	-0.975446	Down
GO:0007432	salivary gland boundary specification	0.0321065	0.175351	0.144517	shn/robo1/sli	3	Other	6 > 12	-0.680284	Down
GO:0009164	nucleoside catabolic process	0.0321065	0.175351	0.144517	CG12177/CG8360/CG8353	3	Other	6 > 12	0.592917	Up
GO:0016571	histone methylation	0.0321065	0.175351	0.144517	trx/Hmt4-20/gpp	3	Other	6 > 12	-0.641519	Down
GO:0034656	nucleobase-containing small molecule catabolic process	0.0321065	0.175351	0.144517	CG12177/CG8360/CG8353	3	Other	6 > 12	0.592917	Up
GO:0040040	thermosensory behavior	0.0321065	0.175351	0.144517	ple/amn/nej	3	Other	6 > 12	-1.15456	Down
GO:0046426	negative regulation of receptor signaling pathway via JAK-STAT	0.0321065	0.175351	0.144517	E(bx)/peb/lig	3	Cell signaling	6 > 12	-0.582694	Down
GO:0046668	regulation of retinal cell programmed cell death	0.0321065	0.175351	0.144517	ec/Apc/Dark	3	Cell death & apoptosis	6 > 12	-0.952527	Down
GO:0046669	regulation of compound eye retinal cell programmed cell death	0.0321065	0.175351	0.144517	ec/Apc/Dark	3	Cell death & apoptosis	6 > 12	-0.952527	Down
GO:1904893	negative regulation of receptor signaling pathway via STAT	0.0321065	0.175351	0.144517	E(bx)/peb/lig	3	Cell signaling	6 > 12	-0.582694	Down
GO:1990709	presynaptic active zone organization	0.0321065	0.175351	0.144517	RhoGAP100F/Dys/Ten-a	3	Other	6 > 12	-0.640506	Down
GO:0072527	pyrimidine-containing compound metabolic process	0.0324968	0.177133	0.145986	CG12177/CG8360/CG8353/Tet	4	Metabolic processes	6 > 12	0.285052	Up
GO:0061138	morphogenesis of a branching epithelium	0.0326883	0.177827	0.146558	shg/Ptp10D/Tor/rhea/pyd/esg	6	Development & differentiation	6 > 12	-0.323039	Down
GO:0060341	regulation of cellular localization	0.0330332	0.179351	0.147814	ft/peb/Nup214/Mtor/tim/Apc/Tom7/sona/mop/Nup358/cno/crb	12	Transport & trafficking	6 > 12	-0.550374	Down
GO:0043068	positive regulation of programmed cell death	0.0339565	0.184003	0.151648	ec/ft/kto/ex/BRWD3/l(3)psg2/CG11459/Dark	8	Cell death & apoptosis	6 > 12	-0.790009	Down
GO:0008354	germ cell migration	0.0340934	0.184384	0.151963	shg/srp/trx/faf/AdamTS-A	5	Other	6 > 12	-0.765124	Down
GO:0051962	positive regulation of nervous system development	0.0346702	0.187138	0.154232	Ama/Tor/stan/Actbeta/PlexB/daw/sif/trol/esg	9	Development & differentiation	6 > 12	-1.3666	Down
GO:0042327	positive regulation of phosphorylation	0.0350331	0.188729	0.155543	Tie/drl/fry/Tor/raptor/ASPP	6	Cell signaling	6 > 12	-0.670986	Down
GO:0048640	negative regulation of developmental growth	0.0358208	0.191853	0.158118	ft/LanA/ex/Nf1/lig/raptor/crb/Sema2b	8	Development & differentiation	6 > 12	-0.860331	Down
GO:0050657	nucleic acid transport	0.0358208	0.191853	0.158118	Nup214/Mtor/HUWE1/Arc1/Nup358/Nup153/Dhc64C/Nxf3	8	Transport & trafficking	6 > 12	-0.494098	Down
GO:0050658	RNA transport	0.0358208	0.191853	0.158118	Nup214/Mtor/HUWE1/Arc1/Nup358/Nup153/Dhc64C/Nxf3	8	Transport & trafficking	6 > 12	-0.494098	Down
GO:0031589	cell-substrate adhesion	0.0360195	0.192544	0.158688	LanA/mesh/Sema2b/tyn	4	Other	6 > 12	-0.332218	Down
GO:0045927	positive regulation of growth	0.0361649	0.192892	0.158975	Nf1/Tor/stan/Actbeta/raptor/puf/tai/Hr4/kis/btsz	10	Development & differentiation	6 > 12	-0.788409	Down
GO:0010628	positive regulation of gene expression	0.0364408	0.192892	0.158975	eya/ush/dom/CG9650/PGRP-SA/Toll-7/MED23/mop/Nup358/Atx2/Ptip/larp/gpp/CG46385	14	Gene expression	6 > 12	-0.572581	Down
GO:0051336	regulation of hydrolase activity	0.0369162	0.192892	0.158975	Nf1/Oamb/PlexB/CG11459/CG5521/RhoGAP100F/sif/Ziz/CG42795/spg/Trs33	11	Other	6 > 12	-0.556973	Down
GO:0030178	negative regulation of Wnt signaling pathway	0.0369619	0.192892	0.158975	nkd/Apc/Sin3A/HUWE1/nej	5	Cell signaling	6 > 12	-0.74112	Down
GO:0046621	negative regulation of organ growth	0.0370385	0.192892	0.158975	ft/ex/crb	3	Development & differentiation	6 > 12	-1.2373	Down
GO:1901379	regulation of potassium ion transmembrane transport	0.0370385	0.192892	0.158975	CG14275/Wnk/rtv	3	Transport & trafficking	6 > 12	0.483941	Up
GO:0032535	regulation of cellular component size	0.0371226	0.192892	0.158975	CadN/Tor/stan/raptor/CG6891/Ncc69/Cad99C/Atx2/kuz/Sema2b/btsz/mv	12	Other	6 > 12	-0.597955	Down
GO:0007415	defasciculation of motor neuron axon	0.0371992	0.192892	0.158975	Ptp99A/trol	2	Other	6 > 12	-0.562569	Down
GO:0021953	central nervous system neuron differentiation	0.0371992	0.192892	0.158975	fru/Ulp1	2	Development & differentiation	6 > 12	-0.586853	Down
GO:0021954	central nervous system neuron development	0.0371992	0.192892	0.158975	fru/Ulp1	2	Development & differentiation	6 > 12	-0.586853	Down
GO:0030728	ovulation	0.0371992	0.192892	0.158975	Oamb/Nox	2	Other	6 > 12	-0.908612	Down
GO:0032528	microvillus organization	0.0371992	0.192892	0.158975	ck/Cad99C	2	Other	6 > 12	-0.704325	Down
GO:0061356	regulation of Wnt protein secretion	0.0371992	0.192892	0.158975	sona/mop	2	Transport & trafficking	6 > 12	-0.765165	Down
GO:0061687	detoxification of inorganic compound	0.0371992	0.192892	0.158975	MtnA/MtnC	2	Other	6 > 12	1.397	Up
GO:0071260	cellular response to mechanical stimulus	0.0371992	0.192892	0.158975	TotA/Piezo	2	Cell signaling	6 > 12	1.38553	Up
GO:2000104	negative regulation of DNA-templated DNA replication	0.0371992	0.192892	0.158975	tim/esg	2	Cell cycle & division	6 > 12	0.896388	Up
GO:0001763	morphogenesis of a branching structure	0.0374835	0.193281	0.159295	shg/Ptp10D/Tor/rhea/pyd/esg	6	Development & differentiation	6 > 12	-0.323039	Down
GO:0008360	regulation of cell shape	0.0374835	0.193281	0.159295	rib/BRWD3/PlexB/Cad86C/pyd/tyn	6	Other	6 > 12	-1.07963	Down
GO:2000177	regulation of neural precursor cell proliferation	0.0374835	0.193281	0.159295	cas/Actbeta/daw/osa/trol/esg	6	Cell cycle & division	6 > 12	-0.466343	Down
GO:0009725	response to hormone	0.0377891	0.194494	0.160295	E(bx)/rk/ush/Dh44/Tor/melt/raptor/Nup358/tai/Hr4	10	Cell signaling	6 > 12	-0.616347	Down
GO:0045926	negative regulation of growth	0.0381591	0.196035	0.161564	ft/LanA/ex/mirr/Nf1/lig/raptor/crb/Sema2b	9	Development & differentiation	6 > 12	-0.868748	Down
GO:0021782	glial cell development	0.0397539	0.200874	0.165553	Mdr65/cas/Nrx-IV/stumps	4	Development & differentiation	6 > 12	-0.730389	Down
GO:0035088	establishment or maintenance of apical/basal cell polarity	0.0397539	0.200874	0.165553	rib/crb/Dhc64C/trol	4	Other	6 > 12	-1.22389	Down
GO:0050000	chromosome localization	0.0397539	0.200874	0.165553	Mtor/Spc105R/cmet/east	4	Transport & trafficking	6 > 12	-0.559721	Down
GO:0061245	establishment or maintenance of bipolar cell polarity	0.0397539	0.200874	0.165553	rib/crb/Dhc64C/trol	4	Other	6 > 12	-1.22389	Down
GO:0071456	cellular response to hypoxia	0.0397539	0.200874	0.165553	Ulp1/MESR4/Mrtf/Hr4	4	Cell signaling	6 > 12	-0.760756	Down
GO:0098659	inorganic cation import across plasma membrane	0.0397539	0.200874	0.165553	Ncc69/Wnk/Mid1/Irk1	4	Other	6 > 12	-0.832177	Down
GO:0099587	inorganic ion import across plasma membrane	0.0397539	0.200874	0.165553	Ncc69/Wnk/Mid1/Irk1	4	Other	6 > 12	-0.832177	Down
GO:2001233	regulation of apoptotic signaling pathway	0.0397539	0.200874	0.165553	eya/Tie/Ant2/CG11459	4	Cell signaling	6 > 12	-0.374824	Down
GO:0051236	establishment of RNA localization	0.039754	0.200874	0.165553	Nup214/Mtor/HUWE1/Arc1/Nup358/Nup153/Dhc64C/Nxf3	8	Transport & trafficking	6 > 12	-0.494098	Down
GO:0007365	periodic partitioning	0.0399742	0.201587	0.166141	nkd/ci/Apc/stan/lilli	5	Other	6 > 12	-0.706932	Down
GO:0051052	regulation of DNA metabolic process	0.0400409	0.201587	0.166141	eya/tim/puf/CG31612/larp/esg	6	Metabolic processes	6 > 12	-0.125799	Down
GO:0061844	antimicrobial humoral immune response mediated by antimicrobial peptide	0.0405904	0.203614	0.167811	ush/PGRP-SA/Toll-7/mop/puf/Ptip/Drs	7	Immune defense	6 > 12	-0.288154	Down
GO:1901136	carbohydrate derivative catabolic process	0.0405904	0.203614	0.167811	Cht4/PGRP-SA/CG12177/CG8360/CG8353/Gba1a/Cht10	7	Metabolic processes	6 > 12	0.938395	Up
GO:0045786	negative regulation of cell cycle	0.0418246	0.208947	0.172206	rod/Mtor/tim/Tor/tefu/nej/gpp/esg	8	Cell cycle & division	6 > 12	-0.213856	Down
GO:0051345	positive regulation of hydrolase activity	0.0418246	0.208947	0.172206	Oamb/CG11459/CG5521/RhoGAP100F/sif/Ziz/CG42795/spg	8	Other	6 > 12	-0.6494	Down
GO:0015931	nucleobase-containing compound transport	0.04188	0.208947	0.172206	Nup214/Mtor/Ant2/HUWE1/Arc1/Nup358/Nup153/Dhc64C/Nxf3	9	Transport & trafficking	6 > 12	-0.568355	Down
GO:0009894	regulation of catabolic process	0.0419816	0.209077	0.172314	Sod1/ex/poe/Apc/Tor/Actbeta/raptor/daw/Ufd4/Toll-7/CG5111/mask/Dora/Not1/crb/ctrip/nonC/Bruce/CG46385	19	Other	6 > 12	-0.69964	Down
GO:0007400	neuroblast fate determination	0.0423341	0.209327	0.17252	mam/spen/kuz	3	Other	6 > 12	-0.725656	Down
GO:0035293	chitin-based larval cuticle pattern formation	0.0423341	0.209327	0.17252	ck/CrebA/Apc	3	Development & differentiation	6 > 12	-0.582129	Down
GO:0045464	R8 cell fate specification	0.0423341	0.209327	0.17252	melt/Actbeta/daw	3	Other	6 > 12	-0.853789	Down
GO:0050772	positive regulation of axonogenesis	0.0423341	0.209327	0.17252	stan/PlexB/sif	3	Other	6 > 12	-1.20504	Down
GO:0045466	R7 cell differentiation	0.0427061	0.210716	0.173664	Dab/CadN/RhoGAP100F/mask/nej/spg	6	Development & differentiation	6 > 12	-0.672135	Down
GO:0009636	response to toxic substance	0.0429381	0.210716	0.173664	Cyp6a2/MtnA/Sod1/Mdr65/Cyp6w1/CG10226/MtnC	7	Cell signaling	6 > 12	-0.042891	Down
GO:0022604	regulation of cell morphogenesis	0.0429381	0.210716	0.173664	rib/BRWD3/fry/PlexB/Cad86C/pyd/tyn	7	Development & differentiation	6 > 12	-1.00254	Down
GO:0042742	defense response to bacterium	0.0429955	0.210716	0.173664	ush/DptA/LysX/faf/Def/Mtk/spirit/PGRP-SA/TotM/SPH93/DptB/AttD/puf/CG30098/Ptip/kug/Drs	17	Immune defense	6 > 12	1.67147	Up
GO:0050790	regulation of catalytic activity	0.0429955	0.210716	0.173664	rk/Tie/Nf1/drl/fry/Oamb/PlexB/raptor/ASPP/CG11459/CG5521/RhoGAP100F/sif/Ziz/CG42795/spg/Trs33	17	Other	6 > 12	-0.626422	Down
GO:0008363	larval chitin-based cuticle development	0.0437005	0.213416	0.175889	ck/CrebA/Apc/serp	4	Development & differentiation	6 > 12	-0.679026	Down
GO:0035149	lumen formation, open tracheal system	0.0437005	0.213416	0.175889	Rbcn-3A/rhea/Dhc64C/btsz	4	Other	6 > 12	-0.663863	Down
GO:0016570	histone modification	0.0453719	0.22019	0.181472	trx/Hmt4-20/enok/Spt20/HDAC11/nej/gpp	7	Other	6 > 12	-0.442593	Down
GO:0031929	TOR signaling	0.0454803	0.22019	0.181472	ex/Tor/melt/raptor/tefu/nonC	6	Cell signaling	6 > 12	-0.66931	Down
GO:0043547	positive regulation of GTPase activity	0.0454803	0.22019	0.181472	CG5521/RhoGAP100F/sif/Ziz/CG42795/spg	6	Other	6 > 12	-0.930885	Down
GO:0002682	regulation of immune system process	0.0455157	0.22019	0.181472	E(bx)/srp/ush/DptA/faf/dom/Sin3A/PGRP-SA/Toll-7/mop/Toll-6/puf/tefu/Ptip/pxb/kug/Dark	17	Immune defense	6 > 12	-0.448234	Down
GO:0006749	glutathione metabolic process	0.0464343	0.22019	0.181472	GstD2/GstD5/CG4829/GstE9/se	5	Metabolic processes	6 > 12	-0.284606	Down
GO:0070507	regulation of microtubule cytoskeleton organization	0.0464343	0.22019	0.181472	Mtor/Apc/msps/futsch/mv	5	Other	6 > 12	-0.656358	Down
GO:0007418	ventral midline development	0.0465986	0.22019	0.181472	mam/sim	2	Development & differentiation	6 > 12	-0.788601	Down
GO:0031116	positive regulation of microtubule polymerization	0.0465986	0.22019	0.181472	msps/mv	2	Other	6 > 12	-0.67973	Down
GO:0034063	stress granule assembly	0.0465986	0.22019	0.181472	Atx2/Dhc64C	2	Other	6 > 12	-0.671607	Down
GO:0034501	protein localization to kinetochore	0.0465986	0.22019	0.181472	rod/Dhc64C	2	Transport & trafficking	6 > 12	-0.672814	Down
GO:0035090	maintenance of apical/basal cell polarity	0.0465986	0.22019	0.181472	crb/trol	2	Other	6 > 12	-0.582283	Down
GO:0045217	cell-cell junction maintenance	0.0465986	0.22019	0.181472	bark/crb	2	Other	6 > 12	-0.645355	Down
GO:0046670	positive regulation of retinal cell programmed cell death	0.0465986	0.22019	0.181472	ec/Dark	2	Cell death & apoptosis	6 > 12	-1.12213	Down
GO:0046672	positive regulation of compound eye retinal cell programmed cell death	0.0465986	0.22019	0.181472	ec/Dark	2	Cell death & apoptosis	6 > 12	-1.12213	Down
GO:0060026	convergent extension	0.0465986	0.22019	0.181472	Tollo/Toll-6	2	Other	6 > 12	-0.915156	Down
GO:0061355	Wnt protein secretion	0.0465986	0.22019	0.181472	sona/mop	2	Transport & trafficking	6 > 12	-0.765165	Down
GO:0071459	protein localization to chromosome, centromeric region	0.0465986	0.22019	0.181472	rod/Dhc64C	2	Transport & trafficking	6 > 12	-0.672814	Down
GO:1903083	protein localization to condensed chromosome	0.0465986	0.22019	0.181472	rod/Dhc64C	2	Transport & trafficking	6 > 12	-0.672814	Down
GO:1903146	regulation of autophagy of mitochondrion	0.0465986	0.22019	0.181472	Sod1/mask	2	Cell death & apoptosis	6 > 12	-0.139638	Down
GO:0016203	muscle attachment	0.047859	0.222394	0.183288	drl/slow/rhea/ab	4	Other	6 > 12	-0.686905	Down
GO:0031110	regulation of microtubule polymerization or depolymerization	0.047859	0.222394	0.183288	Apc/msps/futsch/mv	4	Other	6 > 12	-0.69364	Down
GO:0036294	cellular response to decreased oxygen levels	0.047859	0.222394	0.183288	Ulp1/MESR4/Mrtf/Hr4	4	Cell signaling	6 > 12	-0.760756	Down
GO:0042337	cuticle development involved in chitin-based cuticle molting cycle	0.047859	0.222394	0.183288	ck/CrebA/Apc/serp	4	Development & differentiation	6 > 12	-0.679026	Down
GO:0060538	skeletal muscle organ development	0.047859	0.222394	0.183288	drl/slow/rhea/ab	4	Development & differentiation	6 > 12	-0.686905	Down
GO:0006030	chitin metabolic process	0.0479869	0.222394	0.183288	Cht4/Cht10/serp	3	Metabolic processes	6 > 12	0.312764	Up
GO:0035146	tube fusion	0.0479869	0.222394	0.183288	shg/pyd/esg	3	Other	6 > 12	-0.00974455	Down
GO:0035147	branch fusion, open tracheal system	0.0479869	0.222394	0.183288	shg/pyd/esg	3	Other	6 > 12	-0.00974455	Down
GO:0045860	positive regulation of protein kinase activity	0.0479869	0.222394	0.183288	fry/raptor/ASPP	3	Cell signaling	6 > 12	-0.61441	Down
GO:0048067	cuticle pigmentation	0.0479869	0.222394	0.183288	ple/mgl/p38c	3	Other	6 > 12	-0.382823	Down
GO:0090175	regulation of establishment of planar polarity	0.0479869	0.222394	0.183288	ft/kmr/cno	3	Other	6 > 12	-1.15006	Down
GO:0051241	negative regulation of multicellular organismal process	0.0480287	0.222394	0.183288	ft/LanA/shn/ex/Nf1/CadN/Sin3A/raptor/Rchy1/crb/osa/Sema2b	12	Other	6 > 12	-0.758891	Down
GO:0043687	post-translational protein modification	0.0491015	0.226982	0.18707	ec/trx/gol/faf/Hmt4-20/Ulp1/CG12725/HUWE1/HERC2/Rchy1/Ufd4/enok/Spt20/puf/CG5111/tefu/HDAC11/ctrip/nej/CG42784/gpp/Bruce/Tlk	23	Gene expression	6 > 12	-0.706348	Down
GO:0050770	regulation of axonogenesis	0.0498835	0.229829	0.189417	stan/PlexB/HUWE1/sif/Sema2b	5	Other	6 > 12	-1.07083	Down
GO:0051347	positive regulation of transferase activity	0.0498835	0.229829	0.189417	Tie/drl/fry/raptor/ASPP	5	Other	6 > 12	-0.691616	Down
GO:0001752	compound eye photoreceptor fate commitment	0.0505007	0.231517	0.190808	Dab/melt/Actbeta/daw/mask/nej/spg	7	Cell signaling	6 > 12	-0.770334	Down
GO:0042706	eye photoreceptor cell fate commitment	0.0505007	0.231517	0.190808	Dab/melt/Actbeta/daw/mask/nej/spg	7	Cell signaling	6 > 12	-0.770334	Down
GO:0048066	developmental pigmentation	0.0505007	0.231517	0.190808	eya/ple/alpha-Man-IIb/se/mgl/p38c/esg	7	Development & differentiation	6 > 12	-0.351731	Down
GO:0060179	male mating behavior	0.0508163	0.232579	0.191683	fru/ple/lig/Oamb/NPF/Gr98a/Gr32a/amn	8	Reproduction	6 > 12	-1.07035	Down
GO:0034504	protein localization to nucleus	0.0513584	0.234645	0.193385	Nup214/Mtor/tim/Ntf-2r/Nup358/Nup153	6	Transport & trafficking	6 > 12	0.0748667	Up
GO:0007416	synapse assembly	0.0515104	0.234645	0.193385	LanA/Nrx-IV/Nf1/drl/Tor/stan/raptor/RhoGAP100F/futsch/nej/kis/Ten-a	12	Other	6 > 12	-0.696503	Down
GO:0035282	segmentation	0.0515218	0.234645	0.193385	kto/lab/nkd/shg/skd/tud/ci/fs(1)M3/Gug/Apc/spen/stan/msps/lilli/osa/kis	16	Other	6 > 12	-0.726121	Down
GO:0007620	copulation	0.0522287	0.236696	0.195076	fru/tim/lig/Nep2	4	Other	6 > 12	-0.306665	Down
GO:0034605	cellular response to heat	0.0522287	0.236696	0.195076	TotA/TotM/TotX/TotC	4	Cell signaling	6 > 12	3.02617	Up
GO:0071453	cellular response to oxygen levels	0.0522287	0.236696	0.195076	Ulp1/MESR4/Mrtf/Hr4	4	Cell signaling	6 > 12	-0.760756	Down
GO:0010959	regulation of metal ion transport	0.0534794	0.241511	0.199045	CG4928/CG14275/CG2121/Wnk/rtv	5	Transport & trafficking	6 > 12	0.385463	Up
GO:0018022	peptidyl-lysine methylation	0.053989	0.241511	0.199045	trx/Hmt4-20/gpp	3	Other	6 > 12	-0.641519	Down
GO:0043704	photoreceptor cell fate specification	0.053989	0.241511	0.199045	melt/Actbeta/daw	3	Cell signaling	6 > 12	-0.853789	Down
GO:0050919	negative chemotaxis	0.053989	0.241511	0.199045	drl/sli/Sema2b	3	Other	6 > 12	-0.678967	Down
GO:0051098	regulation of binding	0.053989	0.241511	0.199045	BRWD3/Atx2/gpp	3	Other	6 > 12	-0.620605	Down
GO:0060856	establishment of blood-brain barrier	0.053989	0.241511	0.199045	Mdr65/Nrx-IV/mask	3	Other	6 > 12	-0.663761	Down
GO:0097237	cellular response to toxic substance	0.053989	0.241511	0.199045	MtnA/Sod1/MtnC	3	Cell signaling	6 > 12	1.09998	Up
GO:1990748	cellular detoxification	0.053989	0.241511	0.199045	MtnA/Sod1/MtnC	3	Other	6 > 12	1.09998	Up
GO:2000241	regulation of reproductive process	0.054484	0.243333	0.200545	peb/shg/Tie/Tor/Oamb/tai/kuz/kis/Bruce	9	Reproduction	6 > 12	-0.670257	Down
GO:0001748	insect visual primordium development	0.0567568	0.248896	0.205131	eya/shg	2	Development & differentiation	6 > 12	-0.650135	Down
GO:0043433	negative regulation of DNA-binding transcription factor activity	0.0567568	0.248896	0.205131	ush/melt	2	Gene expression	6 > 12	-0.844576	Down
GO:0051383	kinetochore organization	0.0567568	0.248896	0.205131	rod/Spc105R	2	Other	6 > 12	-0.527195	Down
GO:0071902	positive regulation of protein serine/threonine kinase activity	0.0567568	0.248896	0.205131	fry/raptor	2	Cell signaling	6 > 12	-0.564974	Down
GO:0090136	epithelial cell-cell adhesion	0.0567568	0.248896	0.205131	peb/mop	2	Other	6 > 12	-0.5159	Down
GO:0097090	presynaptic membrane organization	0.0567568	0.248896	0.205131	Nrx-IV/Ten-a	2	Other	6 > 12	-0.547858	Down
GO:0097254	renal tubular secretion	0.0567568	0.248896	0.205131	Mdr65/CG10226	2	Transport & trafficking	6 > 12	-0.680316	Down
GO:0002252	immune effector process	0.0568004	0.248896	0.205131	LanA/ush/alpha-Man-IIb/PGRP-SA/Toll-7/mop/puf/Ptip/Dhc64C	9	Immune defense	6 > 12	-0.572319	Down
GO:0003012	muscle system process	0.0568084	0.248896	0.205131	CG4928/CG2121/Arc1/Nox	4	Other	6 > 12	0.0693873	Up
GO:0006275	regulation of DNA replication	0.0568084	0.248896	0.205131	tim/CG31612/larp/esg	4	Cell cycle & division	6 > 12	0.173497	Up
GO:0007494	midgut development	0.0568084	0.248896	0.205131	lab/shn/srp/Ssk	4	Development & differentiation	6 > 12	-0.496244	Down
GO:0051222	positive regulation of protein transport	0.0568084	0.248896	0.205131	Mtor/Tom7/sona/mop	4	Transport & trafficking	6 > 12	-0.384116	Down
GO:0048645	animal organ formation	0.057222	0.249918	0.205973	shn/ci/robo1/Tom/sli	5	Other	6 > 12	-1.77764	Down
GO:1902692	regulation of neuroblast proliferation	0.057222	0.249918	0.205973	Actbeta/daw/osa/trol/esg	5	Cell cycle & division	6 > 12	-0.349684	Down
GO:0007178	transmembrane receptor protein serine/threonine kinase signaling pathway	0.0576798	0.251125	0.206968	shn/faf/brk/Actbeta/daw/Snoo	6	Cell signaling	6 > 12	-0.726529	Down
GO:0032886	regulation of microtubule-based process	0.0576798	0.251125	0.206968	Mtor/Apc/msps/CG13436/futsch/mv	6	Other	6 > 12	-0.802172	Down
GO:0001558	regulation of cell growth	0.0588556	0.255842	0.210855	CadN/Tor/stan/raptor/puf/kuz/Sema2b	7	Development & differentiation	6 > 12	-0.675862	Down
GO:0031667	response to nutrient levels	0.0589801	0.255981	0.21097	Tor/melt/Oamb/NPF/raptor/daw/Arc1/Crtc/Dark/Slob/Kr-h1/Bruce	12	Cell signaling	6 > 12	-0.328331	Down
GO:0031507	heterochromatin formation	0.0591796	0.256445	0.211352	Psc/Hmt4-20/Su(var)2-HP2/CG8677/Ulp1/htt/tefu/gpp/Su(z)2	9	Gene expression	6 > 12	-0.604321	Down
GO:0007160	cell-matrix adhesion	0.0603318	0.258319	0.212897	mesh/Sema2b/tyn	3	Other	6 > 12	-0.22654	Down
GO:0017085	response to insecticide	0.0603318	0.258319	0.212897	Cyp6a2/Mdr65/Cyp6w1	3	Cell signaling	6 > 12	-0.975782	Down
GO:0035023	regulation of Rho protein signal transduction	0.0603318	0.258319	0.212897	RhoGEF64C/Pura/Ziz	3	Cell signaling	6 > 12	-0.69904	Down
GO:0035277	spiracle morphogenesis, open tracheal system	0.0603318	0.258319	0.212897	ct/ci/RhoGEF64C	3	Development & differentiation	6 > 12	-0.690565	Down
GO:0051646	mitochondrion localization	0.0603318	0.258319	0.212897	clu/larp/Dhc64C	3	Transport & trafficking	6 > 12	-0.617107	Down
GO:0060537	muscle tissue development	0.0603318	0.258319	0.212897	rst/kirre/kuz	3	Development & differentiation	6 > 12	-0.801888	Down
GO:0072666	establishment of protein localization to vacuole	0.0603318	0.258319	0.212897	mop/Vps13B/Vps13D	3	Transport & trafficking	6 > 12	-0.659084	Down
GO:0030534	adult behavior	0.0603584	0.258319	0.212897	rut/sm/sim/ple/Nf1/geko/Gba1a/pxb/amn/tay/dati	11	Other	6 > 12	-0.678709	Down
GO:0008587	imaginal disc-derived wing margin morphogenesis	0.0610077	0.260147	0.214403	mam/sca/ct/rhea/Asx/osa	6	Development & differentiation	6 > 12	-0.755316	Down
GO:0042058	regulation of epidermal growth factor receptor signaling pathway	0.0611112	0.260147	0.214403	Ama/Ptp10D/Gug/mop/tay	5	Development & differentiation	6 > 12	-1.83685	Down
GO:1901184	regulation of ERBB signaling pathway	0.0611112	0.260147	0.214403	Ama/Ptp10D/Gug/mop/tay	5	Cell signaling	6 > 12	-1.83685	Down
GO:0045824	negative regulation of innate immune response	0.0615964	0.260147	0.214403	E(bx)/faf/puf/tefu	4	Immune defense	6 > 12	-0.671773	Down
GO:0046620	regulation of organ growth	0.0615964	0.260147	0.214403	ft/ex/crb/kis	4	Development & differentiation	6 > 12	-1.14668	Down
GO:0072553	terminal button organization	0.0615964	0.260147	0.214403	Sod1/Nrx-IV/Tor/Ten-a	4	Other	6 > 12	-0.289401	Down
GO:1904951	positive regulation of establishment of protein localization	0.0615964	0.260147	0.214403	Mtor/Tom7/sona/mop	4	Transport & trafficking	6 > 12	-0.384116	Down
GO:1901987	regulation of cell cycle phase transition	0.0616219	0.260147	0.214403	rod/ex/ci/Mtor/tim/tefu/nej/Dhc64C/gpp	9	Cell cycle & division	6 > 12	-0.503674	Down
GO:0002920	regulation of humoral immune response	0.0618189	0.260147	0.214403	ush/PGRP-SA/Toll-7/mop/puf/Ptip/Dark	7	Immune defense	6 > 12	-0.532218	Down
GO:0010948	negative regulation of cell cycle process	0.0618189	0.260147	0.214403	rod/Mtor/tim/tefu/nej/gpp/esg	7	Cell cycle & division	6 > 12	-0.163288	Down
GO:0051961	negative regulation of nervous system development	0.0618189	0.260147	0.214403	LanA/Nf1/CadN/raptor/Rchy1/osa/Sema2b	7	Development & differentiation	6 > 12	-0.602458	Down
GO:0050803	regulation of synapse structure or activity	0.0629319	0.264199	0.217743	LanA/Sod1/Nf1/Tor/stan/Actbeta/raptor/daw/Atx2/sif/futsch/kis/Ten-a	13	Other	6 > 12	-0.719735	Down
GO:0009991	response to extracellular stimulus	0.0629728	0.264199	0.217743	Tor/melt/Oamb/NPF/raptor/daw/Arc1/Crtc/Dark/Slob/Kr-h1/Bruce	12	Cell signaling	6 > 12	-0.328331	Down
GO:0061061	muscle structure development	0.0635185	0.266086	0.219298	eya/rst/skd/blow/fru/Gug/drl/Sin3A/kirre/raptor/slow/mask/Dys/rhea/ab	15	Development & differentiation	6 > 12	-0.686892	Down
GO:0006405	RNA export from nucleus	0.0651467	0.272494	0.22458	Nup214/Mtor/Nup358/Nup153/Nxf3	5	Gene expression	6 > 12	-0.584253	Down
GO:0001934	positive regulation of protein phosphorylation	0.0665906	0.275674	0.2272	fry/Tor/raptor/ASPP	4	Cell signaling	6 > 12	-0.602766	Down
GO:0007367	segment polarity determination	0.0665906	0.275674	0.2272	nkd/ci/Apc/stan	4	Other	6 > 12	-0.726602	Down
[truncated: 1,164 more rows]

## Sheet: Fig 1C_x
FlyBase_ID	Gene_Symbol	Log2_Fold_Change	Adjusted_P_Value	Pathway_Category	Comparison	Analysis_Type	Virus	Day	Stage
[truncated: 2,939 more rows]

[truncated: 10 more sheets: Fig 1C_y, Fig 2, Fig 3, Fig 4, Fig 5, Fig 5_survival, Fig 6, SupFig3, SupFig5, SupFig 6]
