# Supplementary material for: Enteric viral infections promote systemic accelerated aging in Drosophila
Source: Sci Adv. 2026 Jun 5;12(23):eaec1735. doi: 10.1126/sciadv.aec1735 (PMC13240232; doi:10.1126/sciadv.aec1735)
Supplement: Supplementary file 2 — Files S1 to S5 [file sciadv.aec1735_files_s1_to_s5.zip › aec1735_file_s4.R]

library(DESeq2)
library(RAPToR)
library(wormRef)
library(dplyr)
library(tidyverse)
library(tibble)
library(ggplot2)
library(biomaRt)
library(GGally)

############################
## GENERAL AGE ESTIMATION ##
############################

data_M_ <-read.csv(file="/count_reads.csv", header=TRUE, sep=",", stringsAsFactors = FALSE)

str(data_M_)
data_M_ <- data_M_[, -( (ncol(data_M_) - 4):ncol(data_M_) )]
info_M <- data_M_ [,c(1,2)]
all_M <- data_M_

Healthy_data <- subset(data_M_, data_M_$Treatment == "Heal")
str(Healthy_data)
t_healthy <- t(Healthy_data)

no_names_healthy <- t_healthy [-c(1,2),]
column_names <- (c("s13", "s14", "s15", "s16", "s17", "s18", "s19", "s20", "s37", "s38", "s39", "s40", "s41", "s42", "s43", "s44", "s45", "s46", "s47", "s48", "s49", "s50", "s51", "s52", "s73", "s74", "s75", "s76", "s77", "s78", "s79", "s80"))
colnames (no_names_healthy) <- column_names
GOOD_data <- no_names_healthy

info_data <- read.csv(file="data_reads.csv", header=TRUE, sep=",")
info <-info_data


GOOD_data_num <- as.data.frame(GOOD_data)
str(GOOD_data_num)

GOOD_data_num[] <- lapply(GOOD_data_num, as.numeric)
str(GOOD_data_num)


## Normalize data
dds <- DESeqDataSetFromMatrix(countData = GOOD_data_num, colData = info, design = ~ age_days)

# Perform variance stabilizing transformation
vsd <- vst(dds, blind = FALSE)

# Get the normalized data
normalized_counts <- assay(vsd)

### calculate number of components
pca_data <- stats::prcomp(t(normalized_counts),
                          center = TRUE, scale = FALSE,
                          rank = 25)

nc <- sum(summary(pca_data)$importance[3,] < .99) + 1
nc #result is 29


### create reference
reference <- ge_im(X = normalized_counts,
                   p = info,
                   formula = "X ~ s(age_days, bs = 'cr', k=8)", nc = 29)

adult_fly__reference <- make_ref(
  m = reference,
  n.inter = 1000, # interpolation resolution
  t.unit = "adult days", # time unit
  #cov.levels = list("strain" = "N2"), # covariate lvls to use for interpolation NONE IN OUR CASE
  metadata = list("organism" = "D. melanogaster", "profiling" = "whole-organism, bulk",
                  "technology" = "RNA-seq"))

row_names <- all_M  [,1]
all_M <- all_M  [,-1]
all_M <- all_M  [,-1]
all_M <- t(all_M)
colnames(all_M) <- row_names

ae_test_all_M <- ae(all_M, adult_fly__reference)
ae_test_all_M

par(mfrow = c(2,4))
#fit_vals <- plot(reference, adult_fly__reference, ncs=1:29)
fit_vals <- plot(reference, adult_fly__reference, ncs=1:10)

pdf("/reference_components.pdf",height= 14, width = 14)
#plot(reference, adult_fly__reference, ncs=1:29)
par(mfrow = c(5, 6),
    mar   = c(4.2, 4.2, 2, 1),
    cex.lab  = 1.2,  # Increase axis-label text
    cex.axis = 1.2,  # Increase tick-label text
    cex.main = 1.2   # Increase main title
)
#for(i in 1:29) {
for(i in 1:10) {
  plot(reference, adult_fly__reference,
       ncs = i,
       # You can also add cex settings here, e.g.:
       # cex.lab = 1.5, cex.axis = 1.2, etc.
  )
}
dev.off()


head(fit_vals)

ae_test <- ae(GOOD_data_num, adult_fly__reference)
ae_test 

ae_test_n <- ae(normalized_counts, adult_fly__reference)
ae_test_n 

# same output normalized or not


#########################################
## HALLMARKS AND TISSUE AGE ESTIMATION ##
########################################


data_M_ <-read.csv(file="/count_reads.csv", header=TRUE, sep=",", stringsAsFactors = FALSE)

str(data_M_)
data_M_ <- data_M_[, -( (ncol(data_M_) - 4):ncol(data_M_) )]
info_M <- data_M_ [,c(1,2)]
all_M <- data_M_

# Read the hallmarks/pathways file
hallmarks_data <- read.csv(file="/pathways_hallmarks.csv", 
                           header=TRUE, sep=",", stringsAsFactors = FALSE)

# Get pathway names (column names)
pathway_names <- colnames(hallmarks_data)

# Initialize lists to store results
age_estimates_only <- list()
age_estimates_excluding <- list()
references_only <- list()
references_excluding <- list()

# Define color palette for conditions
custom_colors <- c(
  "Nora" = "#9D9AD7",
  "Heal" = "#91C687",
  "DAV" = "#A13651",
  "DCV" = "#FEA411",
  "Bloomfield" = "#234058"
)

# Loop through each pathway
for(pathway in pathway_names) {
  
  cat("Processing pathway:", pathway, "\n")
  
  # Extract genes for this pathway (remove empty cells)
  pathway_genes <- hallmarks_data[[pathway]]
  pathway_genes <- pathway_genes[pathway_genes != "" & !is.na(pathway_genes)]
  
  if(length(pathway_genes) == 0) {
    cat("No genes found for pathway:", pathway, "\n")
    next
  }
  
  # Find common genes between pathway and normalized_counts
  common_genes <- intersect(rownames(normalized_counts), pathway_genes)
  
  if(length(common_genes) == 0) {
    cat("No common genes found for pathway:", pathway, "\n")
    next
  }
  
  cat("Found", length(common_genes), "common genes for", pathway, "\n")
  
  # ===== ANALYSIS 1: Using ONLY genes from this pathway =====
  try({
    # Include only genes from this pathway
    normalized_counts_only <- normalized_counts[(rownames(normalized_counts) %in% common_genes), , drop = FALSE]
    
    # Calculate PCA components
    pca_data_only <- stats::prcomp(t(normalized_counts_only),
                                   center = TRUE, scale = FALSE,
                                   rank = min(25, nrow(normalized_counts_only)-1))
    
    nc_only <- min(sum(summary(pca_data_only)$importance[3,] < .99) + 1, 
                   nrow(normalized_counts_only)-1)
    
    # Create reference using only these genes
    reference_only <- ge_im(X = normalized_counts_only,
                            p = info,
                            formula = "X ~ s(age_days, bs = 'cr', k=8)", 
                            nc = min(nc_only, 10))
    
    # Make reference
    fly_reference_only <- make_ref(
      m = reference_only,
      n.inter = 1000,
      t.unit = "adult days",
      metadata = list("organism" = "D. melanogaster", 
                      "profiling" = paste("whole-organism, bulk -", pathway, "genes only"),
                      "technology" = "RNA-seq"))
    
    # Store reference
    references_only[[pathway]] <- fly_reference_only
    
    # Estimate ages for healthy data
    age_estimates_only[[pathway]] <- ae(GOOD_data_num, fly_reference_only)
    
    cat("Successfully created reference using only", pathway, "genes\n")
    
  }, silent = TRUE)
  
  # ===== ANALYSIS 2: Using ALL genes EXCEPT those from this pathway =====
  try({
    # Exclude genes from this pathway
    normalized_counts_excluding <- normalized_counts[!(rownames(normalized_counts) %in% common_genes), , drop = FALSE]
    
    # Calculate PCA components
    pca_data_excluding <- stats::prcomp(t(normalized_counts_excluding),
                                        center = TRUE, scale = FALSE,
                                        rank = 25)
    
    nc_excluding <- sum(summary(pca_data_excluding)$importance[3,] < .99) + 1
    
    # Create reference excluding these genes
    reference_excluding <- ge_im(X = normalized_counts_excluding,
                                 p = info,
                                 formula = "X ~ s(age_days, bs = 'cr', k=8)", 
                                 nc = min(nc_excluding, 10))
    
    # Make reference
    fly_reference_excluding <- make_ref(
      m = reference_excluding,
      n.inter = 1000,
      t.unit = "adult days",
      metadata = list("organism" = "D. melanogaster", 
                      "profiling" = paste("whole-organism, bulk - excluding", pathway, "genes"),
                      "technology" = "RNA-seq"))
    
    # Store reference
    references_excluding[[pathway]] <- fly_reference_excluding
    
    # Estimate ages for healthy data
    age_estimates_excluding[[pathway]] <- ae(GOOD_data_num, fly_reference_excluding)
    
    cat("Successfully created reference excluding", pathway, "genes\n")
    
  }, silent = TRUE)
}

# ===== PREPARE VIRUS INFECTION DATA =====
row_names <- all_M[,1]
all_M_clean <- all_M[,-1]
all_M_clean <- all_M_clean[,-1]
all_M_clean <- t(all_M_clean)
colnames(all_M_clean) <- row_names

# Get all genes age estimates for virus data
ae_test_all_M <- ae(all_M_clean, adult_fly__reference)

# ===== APPLY PATHWAY REFERENCES TO VIRUS DATA =====
virus_results_only <- list()
virus_results_excluding <- list()

for(pathway in pathway_names) {
  
  cat("Testing pathway", pathway, "on virus data\n")
  
  # Test with ONLY pathway genes
  if(pathway %in% names(references_only)) {
    try({
      # Check gene overlap
      ref_genes <- rownames(references_only[[pathway]]$interpGE)
      common_genes_virus <- intersect(rownames(all_M_clean), ref_genes)
      
      if(length(common_genes_virus) > 0) {
        all_M_subset <- all_M_clean[rownames(all_M_clean) %in% common_genes_virus, , drop = FALSE]
        virus_results_only[[pathway]] <- ae(all_M_subset, references_only[[pathway]])
        cat("Successfully tested", pathway, "ONLY genes on virus data\n")
      }
    }, silent = TRUE)
  }
  
  # Test with EXCLUDING pathway genes
  if(pathway %in% names(references_excluding)) {
    try({
      # Check gene overlap
      ref_genes <- rownames(references_excluding[[pathway]]$interpGE)
      common_genes_virus <- intersect(rownames(all_M_clean), ref_genes)
      
      if(length(common_genes_virus) > 0) {
        all_M_subset <- all_M_clean[rownames(all_M_clean) %in% common_genes_virus, , drop = FALSE]
        virus_results_excluding[[pathway]] <- ae(all_M_subset, references_excluding[[pathway]])
        cat("Successfully tested", pathway, "EXCLUDING genes on virus data\n")
      }
    }, silent = TRUE)
  }
}


# ===== COMPREHENSIVE SUMMARY TABLES =====
# Summary for healthy data
summary_healthy <- data.frame(
  Pathway = character(),
  N_genes = numeric(),
  Healthy_R_Only = numeric(),
  Healthy_P_Only = numeric(),
  Healthy_R_Excluding = numeric(),
  Healthy_P_Excluding = numeric(),
  stringsAsFactors = FALSE
)

for(pathway in pathway_names) {
  
  pathway_genes <- hallmarks_data[[pathway]]
  pathway_genes <- pathway_genes[pathway_genes != "" & !is.na(pathway_genes)]
  common_genes <- intersect(rownames(normalized_counts), pathway_genes)
  
  if(length(common_genes) == 0) next
  
  row_data <- data.frame(
    Pathway = pathway,
    N_genes = length(common_genes),
    Healthy_R_Only = NA,
    Healthy_P_Only = NA,
    Healthy_R_Excluding = NA,
    Healthy_P_Excluding = NA
  )
  
  # Only genes analysis
  if(pathway %in% names(age_estimates_only)) {
    ages_only <- age_estimates_only[[pathway]]$age.estimates[,1]
    cor_test_only <- cor.test(info$age_days, ages_only, method = "pearson")
    row_data$Healthy_R_Only <- cor_test_only$estimate
    row_data$Healthy_P_Only <- cor_test_only$p.value
  }
  
  # Excluding genes analysis
  if(pathway %in% names(age_estimates_excluding)) {
    ages_excluding <- age_estimates_excluding[[pathway]]$age.estimates[,1]
    cor_test_excluding <- cor.test(info$age_days, ages_excluding, method = "pearson")
    row_data$Healthy_R_Excluding <- cor_test_excluding$estimate
    row_data$Healthy_P_Excluding <- cor_test_excluding$p.value
  }
  
  summary_healthy <- rbind(summary_healthy, row_data)
}

# Summary for virus data by condition
summary_virus <- data.frame(
  Pathway = character(),
  Analysis_Type = character(),
  N_genes = numeric(),
  Heal_R = numeric(),
  Heal_P = numeric(),
  DAV_R = numeric(),
  DAV_P = numeric(),
  DCV_R = numeric(),
  DCV_P = numeric(),
  Bloomfield_R = numeric(),
  Bloomfield_P = numeric(),
  Nora_R = numeric(),
  Nora_P = numeric(),
  stringsAsFactors = FALSE
)

for(analysis_name in names(all_correlations)) {
  corr_data <- all_correlations[[analysis_name]]
  
  # Parse pathway and analysis type
  if(grepl("_only$", analysis_name)) {
    pathway <- sub("_only$", "", analysis_name)
    analysis_type <- "only_genes"
  } else if(grepl("_excluding$", analysis_name)) {
    pathway <- sub("_excluding$", "", analysis_name)
    analysis_type <- "excluding_genes"
  }
  
  # Get gene count
  pathway_genes <- hallmarks_data[[pathway]]
  pathway_genes <- pathway_genes[pathway_genes != "" & !is.na(pathway_genes)]
  n_genes <- length(intersect(rownames(normalized_counts), pathway_genes))
  
  # Initialize row
  row_data <- data.frame(
    Pathway = pathway,
    Analysis_Type = analysis_type,
    N_genes = n_genes,
    Heal_R = NA, Heal_P = NA,
    DAV_R = NA, DAV_P = NA,
    DCV_R = NA, DCV_P = NA,
    Bloomfield_R = NA, Bloomfield_P = NA,
    Nora_R = NA, Nora_P = NA
  )
  
  # Fill in correlation data
  for(i in 1:nrow(corr_data)) {
    condition <- as.character(corr_data$Sample[i])
    if(condition %in% c("Heal", "DAV", "DCV", "Bloomfield", "Nora")) {
      row_data[[paste0(condition, "_R")]] <- corr_data$correlation[i]
      row_data[[paste0(condition, "_P")]] <- corr_data$p_value[i]
    }
  }
  
  summary_virus <- rbind(summary_virus, row_data)
}

# Save summary tables
write.csv(summary_healthy, "/pathway_analysis_healthy_summary.csv", row.names = FALSE)
write.csv(summary_virus, "/pathway_analysis_virus_by_condition_summary.csv", row.names = FALSE)

# Print summaries
print("Healthy data summary:")
print(summary_healthy)
print("\nVirus data by condition summary:")
print(summary_virus)
