# Supplementary material for: Enteric viral infections promote systemic accelerated aging in Drosophila
Source: Sci Adv. 2026 Jun 5;12(23):eaec1735. doi: 10.1126/sciadv.aec1735 (PMC13240232; doi:10.1126/sciadv.aec1735)
Supplement: Supplementary file 2 — Files S1 to S5 [file sciadv.aec1735_files_s1_to_s5.zip › aec1735_file_s5.csv]

Treatment	Day	FBgn0000003	FBgn0000008	FBgn0000014	FBgn0000015	FBgn0000017	FBgn0000018	FBgn0000022	FBgn0000024	FBgn0000028	FBgn0000032	FBgn0000036	FBgn0000037	FBgn0000038	FBgn0000039	FBgn0000042	FBgn0000043	FBgn0000044	FBgn0000045	FBgn0000046	FBgn0000047	FBgn0000052	FBgn0000053	FBgn0000055	FBgn0000056	FBgn0000057	FBgn0000061	FBgn0000063	FBgn0000064	FBgn0000071	FBgn0000075	FBgn0000077	FBgn0000078	FBgn0000079	FBgn0000083	FBgn0000084	FBgn0000092	FBgn0000094	FBgn0000097	FBgn0000100	FBgn0000108	FBgn0000109	FBgn0000114	FBgn0000115	FBgn0000116	FBgn0000117	FBgn0000119	FBgn0000120	FBgn0000121
Bloomfield	12	0	466	92	30	1473	286	0	235	14	1312	48	39	147	15	34443	4311	2287	474	691	346	2790	2708	223	0	646	1	394	9772	1	218	368	2919	5268	3117	923	1	1	979	20202	370	453	11860	587	6275	5093	362	3183	4538
Bloomfield	12	0	375	98	29	1303	226	0	155	20	1184	44	50	174	19	31859	3955	2101	497	573	232	2209	2490	197	0	549	3	339	8605	2	163	275	2034	4108	2898	873	3	0	950	17087	325	441	10062	553	5690	4543	300	2797	3864
Bloomfield	12	0	408	85	23	1500	250	0	195	5	1180	30	49	153	20	30752	3685	2401	350	531	519	2514	2672	213	0	566	3	373	9228	0	149	279	2493	4436	2950	768	4	0	936	17955	346	460	10456	617	5756	4741	307	2825	3844
Bloomfield	12	0	329	77	17	1243	206	0	178	15	1045	35	26	101	10	26423	2889	2057	481	554	283	1996	1751	183	0	511	2	330	7643	0	111	247	2406	4390	2686	753	2	0	824	15400	309	397	9347	523	5418	4093	279	2673	3534
DAV	12	0	364	163	56	1170	240	0	429	22	1054	67	91	289	29	40952	6865	4765	529	1057	1233	5399	5429	231	0	572	2	274	14659	8	95	293	3155	5255	4629	1330	5	0	921	23459	674	508	8944	530	7088	4652	458	3980	6689
DAV	12	0	163	61	20	577	137	0	163	9	638	18	19	126	7	18761	2947	1609	284	454	272	1876	1902	91	0	353	1	184	6719	3	18	137	1155	2305	1915	582	3	0	469	11216	231	269	5638	306	3787	2392	198	1711	2597
DAV	12	0	191	80	23	552	123	0	151	14	576	33	25	118	12	16706	2430	1402	348	408	162	1630	1592	95	0	317	0	159	6167	0	26	142	1720	2900	1688	522	1	0	469	11034	267	263	5184	291	3649	2229	190	1847	2542
DAV	12	1	2083	620	208	6859	1411	1	1601	79	6405	207	236	857	88	176053	23410	23401	3458	4866	5481	17498	18548	1001	0	3326	11	1861	62465	14	704	1760	16665	28308	14551	4645	16	0	4894	120368	2156	2730	59085	3022	37598	24539	2149	12704	18580
DCV	12	0	334	68	21	1274	183	0	76	8	956	26	27	60	11	20079	2316	1049	261	361	28	1339	1448	78	0	426	0	329	4437	0	78	249	1775	3123	1442	473	0	0	801	11021	161	306	9181	424	3999	3354	234	1546	1868
DCV	12	0	265	44	11	989	153	0	80	6	685	21	16	65	10	16082	1885	978	224	311	19	1149	1323	97	0	354	0	253	4009	0	77	208	1614	2827	1178	387	2	0	661	9283	174	270	7389	335	3303	3099	192	1466	1806
DCV	12	0	272	58	16	1193	182	2	113	9	846	15	24	72	8	21493	2474	1165	227	345	102	1505	2029	67	0	454	0	323	4910	9	143	236	1951	3300	1611	547	0	0	728	12220	196	329	8764	385	3881	3557	247	1661	2043
DCV	12	0	218	44	13	854	96	0	67	9	658	18	18	77	8	16054	1844	968	281	316	59	1151	1423	95	0	361	0	247	4565	0	47	188	1713	3282	1297	435	3	0	541	11047	180	262	6867	352	3514	2719	179	1761	2114
Heal	12	0	212	65	17	939	158	0	136	11	771	28	27	113	11	18397	2312	1109	251	373	21	1498	1424	160	0	358	1	231	5115	0	56	171	2260	3344	1387	466	0	0	584	13305	228	308	7278	368	4120	2768	216	2001	2672
Heal	12	0	314	76	25	1212	210	0	160	10	968	36	43	110	10	23964	2738	1588	310	470	147	1826	1709	138	0	504	5	306	7123	0	115	215	2810	4632	1776	482	1	0	799	15554	262	346	9433	441	4853	3659	258	2274	3132
Heal	12	0	393	80	33	1395	226	0	156	10	1099	27	38	118	17	27976	3385	2053	379	574	114	2305	2011	219	0	585	0	388	8057	0	170	276	2953	5283	2069	660	1	0	893	20686	340	453	11222	535	5760	4421	347	2856	3817
Heal	12	0	311	69	24	1237	199	0	127	11	1005	25	23	100	3	21880	2328	1530	290	420	42	1675	1313	139	0	458	0	373	5936	0	134	234	2091	3737	1571	512	0	0	817	12688	234	324	9680	443	4477	3758	240	1875	2613
Heal	58	0	412	64	24	1184	257	0	252	7	1261	35	29	84	10	34013	3742	3278	246	771	256	4498	4589	27	0	703	3	392	7604	2	6	309	1212	2469	3905	962	2	0	828	8440	336	446	10972	467	3907	4457	382	1952	2514
Heal	58	0	382	132	45	1179	272	0	304	22	940	42	57	176	11	34770	3496	3627	386	789	561	4523	8247	79	0	615	0	327	10092	0	16	299	2090	4634	4594	1010	4	0	856	13991	515	463	9347	489	4707	4378	380	2756	3580
Heal	58	0	500	93	36	1639	296	0	243	21	1493	52	44	134	21	37275	4268	2153	252	582	48	2675	3359	64	0	746	1	599	7930	7	6	394	1475	2880	3522	705	1	0	1234	10072	460	469	13708	723	5156	6187	462	2038	2582
Heal	58	0	458	73	31	1605	270	1	215	20	1490	55	43	146	19	31960	3516	2546	194	854	223	2808	3183	55	0	800	1	535	8090	2	6	375	842	1986	3372	784	4	0	1145	10092	502	517	13780	715	4755	5850	432	2407	3317
Nora	12	0	396	63	22	1391	226	0	167	9	1229	48	33	156	27	24064	2664	1707	472	478	61	1622	1927	185	0	560	0	448	9399	0	93	303	1844	7168	1896	770	3	0	890	17110	452	418	11359	587	4323	4421	289	4355	5634
Nora	12	0	541	96	36	1745	268	0	283	22	1405	76	65	237	41	31385	3810	3011	894	854	131	2144	2330	265	0	692	5	514	12878	1	19	384	2529	12084	2525	802	6	0	1150	22533	614	545	12205	849	6677	5735	415	5952	8314
Nora	12	0	321	58	16	1118	168	0	97	6	1050	29	19	77	11	22029	2563	1286	295	319	48	1247	1528	121	0	483	0	416	6737	0	137	232	1114	5203	1600	543	1	0	733	15832	225	378	9252	507	3418	3708	226	2311	3042
Nora	12	0	400	78	28	1168	216	0	230	25	1109	65	51	271	24	23694	2667	2364	637	741	106	1564	1871	209	0	488	5	460	9150	1	82	258	1667	7138	1872	571	1	0	894	18415	645	402	10004	559	5091	3855	276	6389	8924
Bloomfield	36	0	816	217	73	2643	506	0	348	26	2338	89	91	250	34	64451	8211	5560	820	1262	532	4469	3844	172	0	1279	5	826	14484	7	14	603	3532	6976	6811	1757	6	0	1863	29403	718	1000	22490	1302	11879	9947	672	4513	6601
Bloomfield	36	0	615	131	49	1667	324	0	235	22	1772	59	68	209	29	48122	6151	3434	493	844	267	4374	2995	131	0	866	3	612	10650	3	17	465	1757	3485	4772	1237	7	0	1195	20232	575	796	15819	1020	7195	7050	444	3338	4963
Bloomfield	36	2	557	187	68	1211	356	0	291	26	1677	55	67	240	40	52785	7287	6061	696	1385	433	3368	4239	139	0	860	5	431	12103	1	25	432	3942	6947	5845	1548	12	1	1010	27762	646	837	14970	867	9094	6142	479	4042	5716
Bloomfield	36	0	491	169	55	1423	292	2	327	20	1232	52	71	235	27	48834	6622	5175	590	1380	507	4846	3732	140	0	781	5	375	11328	24	105	334	1977	3932	6078	1374	3	0	1019	23230	635	707	10593	784	7329	5520	423	4052	5922
DAV	25	0	691	152	47	2422	442	0	450	24	1927	84	100	279	35	59876	8236	3561	471	1201	1025	6052	3309	63	0	1028	3	698	11888	14	12	565	1402	2650	6125	1478	6	0	1555	20548	797	662	17742	1078	8280	8568	674	3291	5894
DAV	25	0	455	118	48	1157	306	0	334	13	1483	57	43	159	30	46965	5907	3589	380	1114	483	3916	2917	101	0	806	6	393	9492	22	13	324	1433	2456	4321	1655	4	0	728	14994	431	694	10426	542	6997	5602	487	4438	6201
DAV	25	0	696	180	85	2301	475	0	452	29	2217	79	94	299	47	71242	9482	6055	621	1618	675	5900	4103	145	0	1247	4	812	16115	17	25	632	2679	5489	7119	1884	8	0	1550	32383	912	1048	19596	1354	10594	9520	635	6025	9199
DAV	25	0	528	171	48	1488	375	0	334	28	1736	78	81	264	40	59206	7749	4490	670	1376	342	3947	3173	109	0	996	4	520	14252	21	22	617	2365	4931	6568	1835	8	0	1035	30234	745	996	17782	1069	9057	6742	479	6364	9034
DCV	28	0	752	86	34	2547	446	0	213	9	2146	38	49	109	22	47892	5091	3038	363	736	367	2724	2067	82	0	1069	3	871	9610	0	23	613	1615	3041	3844	1076	7	0	1821	10551	330	709	22263	1038	7769	8627	568	3087	4018
DCV	28	0	813	214	60	2901	406	0	368	17	1789	63	96	215	30	61232	7631	6331	972	1401	619	4341	5624	200	0	1071	5	666	13241	0	67	587	4657	9309	6739	1625	5	0	1809	23652	724	840	17151	1041	10884	8750	697	6216	8218
DCV	28	1	1034	138	52	2680	619	0	264	18	2761	54	61	223	22	60195	6850	4049	416	1112	260	3505	3287	99	0	1307	2	920	13037	3	17	692	1255	2580	4927	1544	3	0	1951	10513	627	999	25541	1135	8415	9615	885	5076	6082
DCV	28	0	788	77	19	2375	439	0	126	11	1900	37	28	114	20	34094	3620	1761	193	397	160	1747	1023	44	0	970	1	806	6786	0	8	529	1060	2274	2703	726	1	0	1555	7664	295	601	18475	820	6185	7227	557	547	1137
Heal	25	0	362	127	37	1118	248	0	216	23	1125	41	48	148	17	37313	4525	4733	472	919	269	2230	2524	125	0	587	4	314	9466	2	84	339	2912	5357	3824	999	3	0	764	26297	404	589	11239	664	6599	4326	261	3759	4776
Heal	25	0	550	122	26	2547	397	0	208	11	1748	38	54	137	28	48699	5171	3944	433	703	302	2811	2388	179	0	861	2	707	9897	0	176	452	3213	6069	4107	1102	3	0	1421	22679	443	613	16401	858	8785	7416	448	3156	4263
Heal	25	0	635	193	66	2250	372	1	288	14	1871	72	53	211	22	55879	7270	5249	555	1040	564	3170	2562	138	0	900	3	581	11651	1	76	452	1390	2768	5470	1401	3	0	1298	22571	525	707	16241	882	9464	7398	500	4504	6083
Heal	25	1	612	168	40	2182	318	0	302	19	1632	55	58	192	26	52260	5517	4907	426	912	232	2931	2264	202	0	848	4	635	10511	1	149	453	3573	6758	4998	1269	7	0	1448	23243	547	654	15396	907	9039	7140	472	4118	5555
Heal	28	0	770	179	64	2265	490	0	345	32	2239	71	84	219	34	63704	7846	6280	667	1227	714	4013	3881	227	0	1165	2	697	14359	1	88	530	3150	5637	6516	1675	6	0	1456	25008	710	986	19850	973	10931	8666	673	5426	6692
Heal	28	0	809	204	74	2504	451	0	413	29	2416	87	84	297	53	74587	9406	6640	803	1377	1112	3868	3698	227	0	1278	5	798	16674	3	21	593	3007	5540	7840	1861	4	0	1651	26028	843	1042	22620	1237	10761	9314	651	5810	7565
Heal	28	0	648	160	75	2066	381	0	338	24	1892	82	70	252	37	61286	8092	5234	567	1035	1177	3752	3529	221	0	956	1	700	13415	7	322	502	4093	7474	6047	1312	7	1	1361	23542	676	844	16486	1025	8348	7406	506	4306	5746
Heal	28	0	631	138	52	1772	393	0	292	29	1823	68	61	289	42	51711	7004	4828	575	1119	613	3888	3792	183	0	984	3	554	12749	5	173	470	3095	5657	4957	1452	5	0	1161	22869	646	830	16544	903	9259	7268	534	5015	6310
Heal	36	0	593	248	59	1852	345	0	410	22	1707	65	78	253	33	59281	7290	8218	892	1332	563	3916	4196	259	0	978	11	498	15498	3	69	472	5571	9775	6965	1808	4	0	1219	31311	708	1006	15073	977	11723	6576	567	4606	6125
Heal	36	0	626	136	50	2182	423	0	244	24	1929	54	56	161	22	52459	5990	4653	495	850	454	3415	2753	122	0	1009	7	697	10904	0	47	518	3396	6453	5286	1262	6	0	1403	22542	478	781	17818	1028	8783	7729	482	2945	4026
Heal	36	0	363	147	48	1401	247	0	247	16	938	43	69	172	20	30154	3511	4658	465	820	351	2192	2902	125	0	594	2	346	8564	2	53	231	3470	6627	3660	847	3	0	785	18872	434	465	8713	527	6508	4349	309	2194	3014
Heal	36	0	545	173	57	1688	323	1	299	28	1479	53	56	192	26	51912	6417	6162	599	1137	527	3247	3561	182	0	757	3	542	11732	3	260	387	3658	6657	5429	1404	3	0	1168	25677	546	775	13804	868	8248	6307	440	3045	4070
Heal	52	1	434	111	17	1505	224	0	254	17	1205	43	49	150	16	32969	3571	3117	359	743	464	2638	3763	109	0	655	0	446	8049	4	10	318	2333	4892	3927	817	6	0	1003	13967	528	470	10968	693	5870	5220	401	2934	5046
Heal	52	0	689	185	47	2404	402	0	348	20	1784	72	102	204	29	48180	5151	4140	564	942	742	3874	5476	231	0	948	1	713	12677	0	19	511	3063	5930	5643	1224	9	0	1504	20598	680	797	16423	941	8462	7716	546	3587	6322
Heal	52	0	563	150	49	1933	336	0	292	28	1522	72	60	208	33	41435	4219	3690	463	899	317	3620	3297	138	0	885	0	660	10054	6	16	425	1383	2718	4913	1113	8	1	1254	16622	752	599	14484	919	6807	6761	490	4363	7603
Heal	52	0	621	115	31	2164	340	0	228	15	1683	37	45	118	19	43346	4562	3320	335	745	369	2807	2087	81	0	883	5	697	8252	5	12	434	1919	3677	4217	917	6	0	1361	13740	413	652	16623	881	7151	7063	486	2411	4151
Nora	52	0	504	114	43	1509	248	0	235	28	1305	61	60	167	37	32160	3317	4100	465	886	109	2038	2114	213	0	665	4	552	11491	1	6	338	1197	6437	3220	798	6	0	1103	15635	553	562	11274	735	4828	5181	370	3870	6767
Nora	52	0	401	146	48	1462	216	0	255	28	1149	53	66	144	25	28702	2757	4585	438	763	88	1849	2148	239	0	652	3	460	10880	2	11	324	1983	9869	2679	716	6	0	895	16651	528	486	9884	623	4992	4555	345	3939	6845
Nora	52	0	275	116	33	1092	157	0	147	10	878	29	17	71	15	22734	2436	3754	340	746	92	1163	1018	165	0	481	3	349	6547	0	37	260	904	4831	2220	503	3	0	713	12234	297	378	8044	550	3620	3399	238	2259	3822
Nora	52	0	270	76	41	813	148	0	143	4	667	30	41	119	17	18985	1882	2865	323	536	75	1890	1650	148	0	389	0	260	7352	1	7	194	763	4224	1951	567	6	0	484	11275	337	328	5740	408	2952	2672	202	2833	4692
Bloomfield	1	0	699	344	127	3031	426	0	768	32	1972	135	122	507	58	43186	5354	19590	25613	7531	16045	6736	8092	290	0	861	3	577	32757	15	369	375	4346	6307	3689	905	11	0	2032	34992	1134	666	18031	780	22290	7530	697	4349	6907
Bloomfield	1	0	385	150	46	1793	255	0	366	8	1163	57	66	195	28	27038	3239	9449	12253	3490	8898	1811	2010	99	0	514	3	393	12555	2	392	230	1668	2379	2037	440	3	0	1156	18034	493	334	10611	412	10761	4464	394	1836	2679
Bloomfield	1	0	372	132	46	1770	234	0	309	13	1005	62	34	191	20	22701	2840	7990	9387	3117	3608	1554	1658	88	0	464	4	399	9341	28	138	196	1188	1733	1560	418	2	0	1005	15248	441	334	10096	416	9025	4158	395	1514	2286
Bloomfield	1	0	323	124	57	1456	206	0	247	8	943	59	61	192	18	20247	2308	6633	7764	2911	3073	1416	1347	68	0	417	4	311	9078	0	158	146	928	1341	1446	353	0	0	939	13201	476	241	8906	309	7670	3573	276	1806	2560
DAV	1	0	497	190	63	1694	316	0	469	21	1146	109	89	321	35	30280	3638	16898	22269	6175	13686	1973	2378	93	0	555	3	343	14729	9	423	230	1168	1797	2101	507	3	0	1290	22049	718	358	12032	487	14025	4540	429	2269	3642
DAV	1	0	518	238	82	1945	253	0	441	19	1238	87	61	309	31	27758	3424	14187	17086	5149	13001	2153	2629	108	0	559	2	340	16350	9	131	254	1237	2053	1976	476	5	0	1265	21876	703	408	12176	463	13584	4766	403	2157	3558
DAV	1	0	538	176	45	1992	285	1	379	10	1327	82	61	254	35	30000	3597	11721	16045	4518	8204	1972	2655	92	0	581	4	417	12453	30	354	226	1087	1659	2018	514	1	0	1268	20821	537	368	12742	534	12406	4823	454	1906	3028
DAV	1	0	487	179	41	1909	333	0	378	8	1282	88	52	242	31	32141	3717	11008	13614	4183	6773	2000	2350	83	0	594	1	383	13236	3	600	234	792	1068	1973	585	0	0	1301	20444	552	378	13634	455	12590	5128	443	1740	2654
DCV	1	0	494	193	60	1893	258	2	357	12	1165	73	62	277	20	28625	3400	12265	15444	4541	6505	1767	1877	57	0	517	3	382	11455	11	405	248	961	1445	1977	513	2	0	1284	20016	583	381	11426	450	11936	4646	451	2373	3229
DCV	1	0	477	191	71	1785	279	0	334	20	1217	68	65	222	42	32384	3557	11025	13578	4131	9461	1925	2002	83	0	568	7	399	13292	22	430	292	1663	2700	2024	560	3	0	1246	22500	520	440	12202	521	12100	4659	367	2335	3209
DCV	1	0	482	188	50	1994	263	0	342	18	1187	84	60	277	29	30760	3278	12842	15565	4697	7773	1778	1960	93	0	578	2	404	12372	1	491	230	1083	1638	2016	531	0	0	1280	21193	599	399	11622	476	12868	4794	389	2418	3249
DCV	1	0	489	200	44	2225	258	0	335	14	1215	80	78	253	38	30603	3382	11398	13387	4287	6453	1977	2088	103	0	611	1	421	12421	1	206	283	1160	1846	2103	584	1	0	1390	22162	609	383	13171	553	12888	5174	399	2242	3117
DCV	6	0	610	95	43	2561	285	3	169	14	1497	26	30	122	9	34935	4017	2136	887	657	155	2591	2705	122	0	645	0	617	7699	70	223	354	2954	4689	2075	603	3	0	1756	21995	294	497	15006	629	7169	6126	570	2024	3259
DCV	6	0	476	95	20	2101	221	0	146	17	1139	34	26	120	14	26909	3025	2015	704	702	177	2123	1775	73	0	534	3	484	5684	6	321	276	2213	3479	1832	453	0	0	1315	15334	293	346	11439	445	5543	4889	415	1285	1928
DCV	6	0	486	87	34	2347	227	1	118	9	1300	32	35	105	9	28533	3285	1753	631	540	75	2080	2115	92	0	651	0	543	5886	22	240	311	1854	2971	1705	482	3	0	1513	17429	262	390	13197	516	5830	5515	450	1389	2104
DCV	6	0	416	50	9	1871	216	0	167	12	1115	43	40	115	12	24388	2933	1461	704	624	232	1995	1680	98	0	543	2	496	5371	3	164	242	970	1845	1651	394	1	0	1231	12544	318	285	11224	478	4716	4456	391	1462	2332
Heal	1	0	486	121	38	1986	299	3	331	16	1246	70	59	241	24	31049	3366	10016	10931	3375	5137	1854	2129	80	0	549	1	460	10958	64	574	261	1446	2156	1835	536	0	0	1304	18879	508	358	11829	482	11203	4989	389	1851	2995
Heal	1	0	461	130	39	1873	251	0	400	18	1070	88	64	246	29	27243	3037	11084	14407	3764	6275	1698	1902	66	0	465	2	324	10242	4	281	226	1065	1563	1710	486	0	0	1156	20270	570	356	11236	457	11463	4565	356	1886	3139
Heal	1	0	506	172	59	1583	268	0	488	22	1146	100	92	351	27	29663	3308	14579	18930	4891	8118	1788	1989	88	0	516	2	341	11704	32	393	222	1230	1752	1793	525	1	0	1160	21490	689	404	11442	453	12748	4528	380	2208	3773
Heal	1	0	464	176	65	1477	272	1	544	19	993	92	79	333	32	26248	3060	14860	19252	5166	10603	1712	1902	75	0	464	1	293	13645	36	218	203	1472	2300	1825	589	1	0	1051	21449	711	361	10367	433	13678	4270	324	2334	3757
Heal	6	0	476	87	24	2040	262	1	214	9	1299	49	44	118	18	28263	3321	1613	555	456	208	2136	2017	138	0	567	2	516	6743	39	199	306	3270	4896	1712	488	2	0	1344	17807	321	431	12612	466	6660	5124	443	1784	2904
Heal	6	0	396	119	48	1938	227	1	225	12	1176	31	52	131	10	27232	3378	2061	795	657	77	2414	2387	183	0	546	2	384	7705	46	284	232	3583	5992	1867	537	3	0	1288	20789	344	409	11247	513	7163	4847	432	2027	3208
Heal	6	0	429	74	33	1916	247	0	184	11	1166	40	43	130	6	26030	3205	1858	639	554	32	2097	2159	131	0	533	2	440	6264	22	223	256	1401	2259	1738	479	4	0	1194	17029	363	383	11224	489	5725	4627	414	1597	2763
Heal	6	0	453	57	32	1828	265	0	195	14	1097	41	41	146	15	25503	3072	1792	749	470	62	2117	2234	137	0	556	0	440	6087	0	278	252	1674	2852	1642	471	1	0	1161	19050	312	399	11429	480	6025	4591	420	2019	3159
Nora	1	0	397	373	138	1375	197	0	564	35	773	151	120	430	57	27623	2658	23942	30950	7647	9617	1828	1974	247	0	476	5	236	21641	17	105	165	1106	4846	2548	589	4	0	1021	20543	1060	372	8351	492	20436	3613	395	3546	5935
Nora	1	0	398	256	95	1840	215	0	459	25	1024	128	98	368	48	30755	3102	17733	21589	5821	5866	1963	2221	200	0	527	6	405	17031	12	294	203	715	3312	2397	613	1	0	1343	21297	883	351	9982	533	15386	4357	383	2733	4842
Nora	1	0	408	250	88	1724	215	0	423	28	1007	132	78	305	32	29816	2862	17526	21182	5584	6001	2004	2205	226	0	496	3	342	17492	7	348	182	761	3906	2285	576	1	0	1188	20611	738	365	9246	499	15422	4103	357	2220	3684
Nora	1	0	310	252	82	1149	170	0	512	24	772	111	85	292	26	22611	2361	16135	20128	5189	6309	1525	1371	180	0	359	6	233	15743	7	148	143	639	2828	2014	449	4	0	880	17002	724	250	7360	377	14666	3079	303	2763	4304
[truncated: 5,000 more columns]
